# Supplementary material for: Plasma proteomic characterization of colorectal cancer patients with FOLFOX chemotherapy by integrated proteomics technology
Source: Clin Proteomics. 2024 Apr 5;21:27. doi: 10.1186/s12014-024-09454-z (PMC10998366; doi:10.1186/s12014-024-09454-z)
Supplement: Supplementary file 2 — Additional file 2: Table S1. Characteristics of recruited patients. [file 12014_2024_9454_MOESM2_ESM.xlsx]

## Sheet: Sheet1
ID	cureable	gender	Age_at_diagnosis	AJCC	height (cm)	weight (kg)	CA125 (U/mL)	CEA (ng/mL)	CA19-9 (U/mL)	FOLFOX-benefit	FOLFOX diagnosis No
CRC_folfox_DS_1	Y	M	66	3	168	76	15.17	2.15	6.71	Y	1
CRC_folfox_DS_2	Y	F	66	3	159	55	7.53	1.54	10.16	Y	1
CRC_folfox_DS_3	Y	M	64	3	170	82	5.64	2.04	6.35	Y	1
CRC_folfox_DS_4	Y	M	53	3	170	80	10.47	1.79	23.14	Y	1
CRC_folfox_DS_5	Y	M	37	2	165	51	5.38	1.5	6.8	Y	4
CRC_folfox_DS_6	Y	M	63	3	171	80	14.03	4.51	13.77	Y	9
CRC_folfox_DS_7	Y	M	58	3	166	60	6.74	1.7	9.84	Y	4
CRC_folfox_DS_8	Y	M	48	3	168	59	10	3.66	6.29	Y	1
CRC_folfox_DS_9	Y	M	62	3	182	76.5	10.89	2.78	13.63	Y	1
CRC_folfox_DS_10	Y	M	65	3	170	63	13.68	2.43	7.95	Y	1
CRC_folfox_DS_11	Y	F	61	2	162	48	17.92	1.84	10.54	Y	7
CRC_folfox_DS_12	Y	M	38	3	163	55	22.2	1.72	107.42	Y	1
CRC_folfox_DS_13	N	F	57	3	168	59	13.85	3.35	11.46	N	1
CRC_folfox_DS_14	Y	F	41	3	171	80	17.57	3.26	32.81	Y	1
CRC_folfox_DS_15	N	F	56	3	155	62	42.36	2.77	1.27	N	12
CRC_folfox_DS_16	Y	F	67	2	150	49	17.92	3.6		Y	1
CRC_folfox_DS_17	N	M	58	3	161	74	6.4	4.4	39.55	N	1
CRC_folfox_DS_18	Y	F	50	3	163	55	26.5	3.2	<1.00	Y	6
CRC_folfox_DS_19	Y	F	69	3	170	55	11.8	5.9	19.67	Y	1
CRC_folfox_DS_20	Y	M	75	3	171	80	12.69	2.27	11.5	Y	2
CRC_folfox_DS_21	Y	M	60	2	155	62	7.08	2.79	18.82	Y	9
CRC_folfox_DS_22	Y	M	65	2	165	55	16.26	3.18	11.73	Y	1
CRC_folfox_DS_23	Y	M	67	2	162	48	19.18	3.95	9.43	Y	1
CRC_folfox_DS_24	Y	F	48	3	154	46	16.43	1.86	1.53	Y	NA
CRC_folfox_DS_25	Y	F	66	3	150	55	1.6	1.06	108.21	Y	4
CRC_folfox_DS_26	Y	M	54	3	164	57	12.24	12.11	12.71	Y	1
CRC_folfox_DS_27	Y	M	71	3	161	74	14.92	1.93	<1.00	Y	1
CRC_folfox_DS_28	Y	M	67	2	165	67	10.46	1.62	7.95	Y	NA
CRC_folfox_DS_29	Y	F	57	3	170	65	12.55	1.62	13.33	Y	7
CRC_folfox_DS_30	Y	M	32	3	157	52	40.74	2.25	10.95	Y	1
CRC_folfox_DS_31	Y	M	54	3	170	55	36.18	3.03	4.26	Y	1
CRC_folfox_DS_32	Y	F	56	3	150	55	13.5	1.77	10.7	Y	1
CRC_folfox_DS_33	Y	M	50	2	150	55	89.68	2.17	9.89	Y	1
CRC_folfox_DS_34	Y	M	44	3	170	65	26.12	1.98	8.09	Y	1
CRC_folfox_DS_35	Y	M	72	3	171	80	17.21	214.27	297.85	Y	12
CRC_folfox_DS_36	Y	M	64	3	162	48	8.76	3.95	11.89	Y	NA
CRC_folfox_DS_37	N	F	41	2	163	55	21.19	2.88	<1.00	N	NA
CRC_folfox_DS_38	Y	M	65	2	162	52	13.58	1.8	16.36	Y	5
CRC_folfox_DS_39	Y	M	67	2	168	64	12.11	2.35	12.63	Y	5
CRC_folfox_DS_40	Y	F	57	2	165	62	9.67	3.87	11.64	Y	NA
CRC_folfox_DS_41	Y	F	58	2	171	80	11.58	142.48	12.91	Y	1
CRC_folfox_DS_42	Y	M	60	3	155	62	10.91	1.13	7.84	Y	1
CRC_folfox_DS_43	Y	F	47	3	170	55	21.2	1.64	9.1	Y	NA
CRC_folfox_DS_44	Y	M	67	2	165	67	11.81	18.55	20.31	Y	NA
CRC_folfox_DS_45	Y	M	67	3	160	62	44.36	31.91	7.98	Y	1
CRC_folfox_DS_46	Y	F	31	3	150	48	9.1	5.66	7.62	Y	12
CRC_folfox_DS_47	Y	M	55	3	161	74	18.35	31.91		Y	1
CRC_folfox_DS_48	Y	M	47	3	164	57	9.43	3.72	12.32	Y	1
CRC_folfox_DS_49	Y	M	66	3	170	65	10.3	5.25	7.98	Y	NA
CRC_folfox_DS_50	Y	F	55	2	163	55	7.36	3.93	10.65	N	1
CRC_folfox_DS_51	Y	F	54	3	168	64	18.51	264.17	9.21	Y	1
CRC_folfox_DS_52	Y	M	63	3	160	61.5	10.42	2.39	18.69	Y	1
CRC_folfox_DS_53	Y	F	47	2	155	62	11.35	2.36	6.2	Y	NA
CRC_folfox_DS_54	N	F	50	3	163	55	8.12	4.54	7.07	N	8
CRC_folfox_DS_55	N	M	34	2	185	73	10.01	2.95	13.01	Y	NA
CRC_folfox_DS_56	Y	M	53	2	167	69	7.32	1.24	4.76	Y	12
CRC_folfox_DS_57	Y	M	72	3	162	54	22.76	2.9	7.51	Y	8
CRC_folfox_DS_58	Y	F	40	3	162	48	17.6	3.25	10.39	Y	NA
CRC_folfox_DS_59	Y	M	32	3	175	87	10.01	4.04	11.66	Y	1
CRC_folfox_DS_60	Y	M	51	3	155	62	14.03	3.31	10.91	Y	2
CRC_folfox_DS_61	Y	F	58	3	162	52	11.93	2.32	41.32	Y	2
CRC_folfox_DS_62	Y	F	52	3	171	80	8.14	2.29	34.11	Y	NA
CRC_folfox_DS_63	Y	M	56	2	160	62	15.61	2.43	38.58	Y	1
CRC_folfox_DS_64	Y	M	69	3	165	62	17.6	3.25	10.39	Y	1
CRC_folfox_DS_65	Y	F	65	2	150	48	14.09	2.02	6.94	Y	2
CRC_folfox_DS_66	N	M	65	3	162	65.7	19.18	30.23	18.28	Y	NA
CRC_folfox_DS_67	N	F	37	3	164	71	9.89	5.05	9.78	N	1
CRC_folfox_DS_68	N	M	51	3	173	66.5	32.29	6.57	>800.00	N	2
CRC_folfox_DS_69	N	F	57	3	170	75	12.17	24.69	20.44	N	NA
CRC_folfox_DS_70	N	M	79	3	161	74	10.01	1.36	16.21	N	1
CRC_folfox_DS_71	N	M	51	2	162	48	15.65	2.56	13.09	N	2
CRC_folfox_DS_72	N	M	44	3	155	62	13.58	3.32	10.76	N	NA
CRC_folfox_DS_73	N	F	72	3	153	48	17.6	2.79	4.47	N	1
CRC_folfox_DS_74	N	F	40	3	162	52	12.94	2.87	11.42	N	NA
CRC_folfox_DS_75	N	F	57	3	150	48	7.94	2.3	6.49	N	1
CRC_folfox_DS_76	N	M	40	3	162	48	9.12	16.56	13.69	N	7
CRC_folfox_DS_77	N	M	66	2	165	62	14.03	2.09	12.56	N	1
CRC_folfox_DS_78	N	M	65	3	163	55	15.65	39.79	17.65	N	5
CRC_folfox_DS_79	N	M	43	3	164	71	27.02	164.37	105.69	N	2
CRC_folfox_DS_80	N	M	57	3	157	47	25.67	104.46	108.21	N	NA
CRC_folfox_DS_81	N	M	54	3	171	80	9.4	3.25	10.83	N	6
CRC_folfox_DS_82	N	F	42	2	150	48	10.54	3.55	14.09	N	7
CRC_folfox_DS_83	N	F	68	3	168	64	10.71	1.22	7.8	N	10
CRC_folfox_DS_84	N	M	51	3	173	66.5	32.29	6.57	>800.00	N	1
CRC_folfox_DS_85	N	M	65	2	158	56.5	21.88	16.41	17.02	N	8
CRC_folfox_DS_86	N	M	53	3	150	48	16.77	22.65	21.68	N	NA
CRC_folfox_DS_87	N	F	71	3	157	52	23.81	2.8	49.29	N	5
CRC_folfox_DS_88	N	M	59	3	162	48	11.58	5.2	<1	N	NA
CRC_folfox_DS_89	N	M	46	2	171	80	5.38	20.85	354.8	N	3
CRC_folfox_DS_90	N	M	56	3	160	62	15.89	3.31	4.52	N	4
Median			57	3	163	62	13.54	3.105	11.48
Minimum			31	2	150	46	1.6	1.06	1.27
Maxmum			79	3	185	87	89.68	264.17	354.8
delta min.			26	1	13	16	11.94	2.045	10.21
delta miax.			22	0	22	25	76.14	261.065	343.32

## Sheet: Y
ID	cureable	gender	Age_at_diagnosis	AJCC	height (cm)	weight (kg)	CA125 (U/mL)	CEA (ng/mL)	CA19-9 (U/mL)	FOLFOX-benefit	FOLFOX diagnosis No
CRC_folfox_DS_1	Y	M	66	3	168	76	15.17	2.15	6.71	Y	1
CRC_folfox_DS_2	Y	F	66	3	159	55	7.53	1.54	10.16	Y	1
CRC_folfox_DS_3	Y	M	64	3	170	82	5.64	2.04	6.35	Y	1
CRC_folfox_DS_4	Y	M	53	3	170	80	10.47	1.79	23.14	Y	1
CRC_folfox_DS_5	Y	M	37	2	165	51	5.38	1.5	6.8	Y	4
CRC_folfox_DS_6	Y	M	63	3	171	80	14.03	4.51	13.77	Y	9
CRC_folfox_DS_7	Y	M	58	3	166	60	6.74	1.7	9.84	Y	4
CRC_folfox_DS_8	Y	M	48	3	168	59	10	3.66	6.29	Y	1
CRC_folfox_DS_9	Y	M	62	3	182	76.5	10.89	2.78	13.63	Y	1
CRC_folfox_DS_10	Y	M	65	3	170	63	13.68	2.43	7.95	Y	1
CRC_folfox_DS_11	Y	F	61	2	162	48	17.92	1.84	10.54	Y	7
CRC_folfox_DS_12	Y	M	38	3	163	55	22.2	1.72	107.42	Y	1
CRC_folfox_DS_14	Y	F	41	3	171	80	17.57	3.26	32.81	Y	1
CRC_folfox_DS_16	Y	F	67	2	150	49	17.92	3.6	NA	Y	1
CRC_folfox_DS_18	Y	F	50	3	163	55	26.5	3.2	<1.00	Y	6
CRC_folfox_DS_19	Y	F	69	3	170	55	11.8	5.9	19.67	Y	1
CRC_folfox_DS_20	Y	M	75	3	171	80	12.69	2.27	11.5	Y	2
CRC_folfox_DS_21	Y	M	60	2	155	62	7.08	2.79	18.82	Y	9
CRC_folfox_DS_22	Y	M	65	2	165	55	16.26	3.18	11.73	Y	1
CRC_folfox_DS_23	Y	M	67	2	162	48	19.18	3.95	9.43	Y	1
CRC_folfox_DS_24	Y	F	48	3	154	46	16.43	1.86	1.53	Y	NA
CRC_folfox_DS_25	Y	F	66	3	150	55	1.6	1.06	108.21	Y	4
CRC_folfox_DS_26	Y	M	54	3	164	57	12.24	12.11	12.71	Y	1
CRC_folfox_DS_27	Y	M	71	3	161	74	14.92	1.93	<1.00	Y	1
CRC_folfox_DS_28	Y	M	67	2	165	67	10.46	1.62	7.95	Y	NA
CRC_folfox_DS_29	Y	F	57	3	170	65	12.55	1.62	13.33	Y	7
CRC_folfox_DS_30	Y	M	32	3	157	52	40.74	2.25	10.95	Y	1
CRC_folfox_DS_31	Y	M	54	3	170	55	36.18	3.03	4.26	Y	1
CRC_folfox_DS_32	Y	F	56	3	150	55	13.5	1.77	10.7	Y	1
CRC_folfox_DS_33	Y	M	50	2	150	55	89.68	2.17	9.89	Y	1
CRC_folfox_DS_34	Y	M	44	3	170	65	26.12	1.98	8.09	Y	1
CRC_folfox_DS_35	Y	M	72	3	171	80	17.21	214.27	297.85	Y	12
CRC_folfox_DS_36	Y	M	64	3	162	48	8.76	3.95	11.89	Y	NA
CRC_folfox_DS_38	Y	M	65	2	162	52	13.58	1.8	16.36	Y	5
CRC_folfox_DS_39	Y	M	67	2	168	64	12.11	2.35	12.63	Y	5
CRC_folfox_DS_40	Y	F	57	2	165	62	9.67	3.87	11.64	Y	NA
CRC_folfox_DS_41	Y	F	58	2	171	80	11.58	142.48	12.91	Y	1
CRC_folfox_DS_42	Y	M	60	3	155	62	10.91	1.13	7.84	Y	1
CRC_folfox_DS_43	Y	F	47	3	170	55	21.2	1.64	9.1	Y	NA
CRC_folfox_DS_44	Y	M	67	2	165	67	11.81	18.55	20.31	Y	NA
CRC_folfox_DS_45	Y	M	67	3	160	62	44.36	31.91	7.98	Y	1
CRC_folfox_DS_46	Y	F	31	3	150	48	9.1	5.66	7.62	Y	12
CRC_folfox_DS_47	Y	M	55	3	161	74	18.35	31.91	NA	Y	1
CRC_folfox_DS_48	Y	M	47	3	164	57	9.43	3.72	12.32	Y	1
CRC_folfox_DS_49	Y	M	66	3	170	65	10.3	5.25	7.98	Y	NA
CRC_folfox_DS_50	Y	F	55	2	163	55	7.36	3.93	10.65	N	1
CRC_folfox_DS_51	Y	F	54	3	168	64	18.51	264.17	9.21	Y	1
CRC_folfox_DS_52	Y	M	63	3	160	61.5	10.42	2.39	18.69	Y	1
CRC_folfox_DS_53	Y	F	47	2	155	62	11.35	2.36	6.2	Y	NA
CRC_folfox_DS_56	Y	M	53	2	167	69	7.32	1.24	4.76	Y	12
CRC_folfox_DS_57	Y	M	72	3	162	54	22.76	2.9	7.51	Y	8
CRC_folfox_DS_58	Y	F	40	3	162	48	17.6	3.25	10.39	Y	NA
CRC_folfox_DS_59	Y	M	32	3	175	87	10.01	4.04	11.66	Y	1
CRC_folfox_DS_60	Y	M	51	3	155	62	14.03	3.31	10.91	Y	2
CRC_folfox_DS_61	Y	F	58	3	162	52	11.93	2.32	41.32	Y	2
CRC_folfox_DS_62	Y	F	52	3	171	80	8.14	2.29	34.11	Y	NA
CRC_folfox_DS_63	Y	M	56	2	160	62	15.61	2.43	38.58	Y	1
CRC_folfox_DS_64	Y	M	69	3	165	62	17.6	3.25	10.39	Y	1
CRC_folfox_DS_65	Y	F	65	2	150	48	14.09	2.02	6.94	Y	2

## Sheet: N
ID	cureable	gender	Age_at_diagnosis	AJCC	height (cm)	weight (kg)	CA125 (U/mL)	CEA (ng/mL)	CA19-9 (U/mL)	FOLFOX-benefit	FOLFOX diagnosis No
CRC_folfox_DS_13	N	F	57	3	168	59	13.85	3.35	11.46	N	1
CRC_folfox_DS_15	N	F	56	3	155	62	42.36	2.77	1.27	N	12
CRC_folfox_DS_17	N	M	58	3	161	74	6.4	4.4	39.55	N	1
CRC_folfox_DS_37	N	F	41	2	163	55	21.19	2.88	<1.00	N	NA
CRC_folfox_DS_54	N	F	50	3	163	55	8.12	4.54	7.07	N	8
CRC_folfox_DS_55	N	M	34	2	185	73	10.01	2.95	13.01	Y	NA
CRC_folfox_DS_66	N	M	65	3	162	65.7	19.18	30.23	18.28	Y	NA
CRC_folfox_DS_67	N	F	37	3	164	71	9.89	5.05	9.78	N	1
CRC_folfox_DS_68	N	M	51	3	173	66.5	32.29	6.57	>800.00	N	2
CRC_folfox_DS_69	N	F	57	3	170	75	12.17	24.69	20.44	N	NA
CRC_folfox_DS_70	N	M	79	3	161	74	10.01	1.36	16.21	N	1
CRC_folfox_DS_71	N	M	51	2	162	48	15.65	2.56	13.09	N	2
CRC_folfox_DS_72	N	M	44	3	155	62	13.58	3.32	10.76	N	NA
CRC_folfox_DS_73	N	F	72	3	153	48	17.6	2.79	4.47	N	1
CRC_folfox_DS_74	N	F	40	3	162	52	12.94	2.87	11.42	N	NA
CRC_folfox_DS_75	N	F	57	3	150	48	7.94	2.3	6.49	N	1
CRC_folfox_DS_76	N	M	40	3	162	48	9.12	16.56	13.69	N	7
CRC_folfox_DS_77	N	M	66	2	165	62	14.03	2.09	12.56	N	1
CRC_folfox_DS_78	N	M	65	3	163	55	15.65	39.79	17.65	N	5
CRC_folfox_DS_79	N	M	43	3	164	71	27.02	164.37	105.69	N	2
CRC_folfox_DS_80	N	M	57	3	157	47	25.67	104.46	108.21	N	NA
CRC_folfox_DS_81	N	M	54	3	171	80	9.4	3.25	10.83	N	6
CRC_folfox_DS_82	N	F	42	2	150	48	10.54	3.55	14.09	N	7
CRC_folfox_DS_83	N	F	68	3	168	64	10.71	1.22	7.8	N	10
CRC_folfox_DS_84	N	M	51	3	173	66.5	32.29	6.57	>800.00	N	1
CRC_folfox_DS_85	N	M	65	2	158	56.5	21.88	16.41	17.02	N	8
CRC_folfox_DS_86	N	M	53	3	150	48	16.77	22.65	21.68	N	NA
CRC_folfox_DS_87	N	F	71	3	157	52	23.81	2.8	49.29	N	5
CRC_folfox_DS_88	N	M	59	3	162	48	11.58	5.2	<1	N	NA
CRC_folfox_DS_89	N	M	46	2	171	80	5.38	20.85	354.8	N	3
CRC_folfox_DS_90	N	M	56	3	160	62	15.89	3.31	4.52	N	4
