# Supplementary material for: Plasma proteomic characterization of colorectal cancer patients with FOLFOX chemotherapy by integrated proteomics technology
Source: Clin Proteomics. 2024 Apr 5;21:27. doi: 10.1186/s12014-024-09454-z (PMC10998366; doi:10.1186/s12014-024-09454-z)
Supplement: Supplementary file 3 — Additional file 3: Table S2. Original quantitative data matrix. [file 12014_2024_9454_MOESM3_ESM.xlsx]

## Sheet: 20221229_010442_CRC_folfox_D90_
PG.ProteinGroups	PG.Genes	PG.ProteinDescriptions	[1] CRC_folfox_DS_1.raw.PG.Quantity	[2] CRC_folfox_DS_2.raw.PG.Quantity	[3] CRC_folfox_DS_3.raw.PG.Quantity	[4] CRC_folfox_DS_4.raw.PG.Quantity	[5] CRC_folfox_DS_5.raw.PG.Quantity	[6] CRC_folfox_DS_6.raw.PG.Quantity	[7] CRC_folfox_DS_7.raw.PG.Quantity	[8] CRC_folfox_DS_8.raw.PG.Quantity	[9] CRC_folfox_DS_9.raw.PG.Quantity	[10] CRC_folfox_DS_10.raw.PG.Quantity	[11] CRC_folfox_DS_11.raw.PG.Quantity	[12] CRC_folfox_DS_12.raw.PG.Quantity	[13] CRC_folfox_DS_13.raw.PG.Quantity	[14] CRC_folfox_DS_14.raw.PG.Quantity	[15] CRC_folfox_DS_15.raw.PG.Quantity	[16] CRC_folfox_DS_16.raw.PG.Quantity	[17] CRC_folfox_DS_17.raw.PG.Quantity	[18] CRC_folfox_DS_18.raw.PG.Quantity	[19] CRC_folfox_DS_19.raw.PG.Quantity	[20] CRC_folfox_DS_20.raw.PG.Quantity	[21] CRC_folfox_DS_21.raw.PG.Quantity	[22] CRC_folfox_DS_22.raw.PG.Quantity	[23] CRC_folfox_DS_23.raw.PG.Quantity	[24] CRC_folfox_DS_24.raw.PG.Quantity	[25] CRC_folfox_DS_25.raw.PG.Quantity	[26] CRC_folfox_DS_26.raw.PG.Quantity	[27] CRC_folfox_DS_27.raw.PG.Quantity	[28] CRC_folfox_DS_28.raw.PG.Quantity	[29] CRC_folfox_DS_29.raw.PG.Quantity	[30] CRC_folfox_DS_30.raw.PG.Quantity	[31] CRC_folfox_DS_31.raw.PG.Quantity	[32] CRC_folfox_DS_32.raw.PG.Quantity	[33] CRC_folfox_DS_33.raw.PG.Quantity	[34] CRC_folfox_DS_34.raw.PG.Quantity	[35] CRC_folfox_DS_35.raw.PG.Quantity	[36] CRC_folfox_DS_36.raw.PG.Quantity	[37] CRC_folfox_DS_37.raw.PG.Quantity	[38] CRC_folfox_DS_38.raw.PG.Quantity	[39] CRC_folfox_DS_39.raw.PG.Quantity	[40] CRC_folfox_DS_40.raw.PG.Quantity	[41] CRC_folfox_DS_41.raw.PG.Quantity	[42] CRC_folfox_DS_42.raw.PG.Quantity	[43] CRC_folfox_DS_43.raw.PG.Quantity	[44] CRC_folfox_DS_44.raw.PG.Quantity	[45] CRC_folfox_DS_45.raw.PG.Quantity	[46] CRC_folfox_DS_46.raw.PG.Quantity	[47] CRC_folfox_DS_47.raw.PG.Quantity
A0A075B6H9	IGLV4-69	Immunoglobulin lambda variable 4-69	17968.9	10250.4	3156.37	18026.6	17328.5	12080.7	22942.4	9982.23	28551.2	9486.77	22074.9	5977.02	14081.3	31348.9	15598	23272.9	18802.5	15843	31553.7	13300.2	22252.5	8319.35	42385.4	12907.6	22613.4	8120.25	12419.7	20480.7	14634.1	17329.7	7894.68	7653.5	5894.97	4763.75	7934.79	3661.42	3349	4794.11	12204.3	15427.9	5147.04	13774.8	9607.5	3787.37	4290	13674.2	7375.77
A0A075B6I0	IGLV8-61	Immunoglobulin lambda variable 8-61	28587.1	173769	67585.5	120383	78219.7	93422.1	55749.9	66858	121084	50894.8	69092	61798.9	24987.9	61237.2	12621.8	102314	129663	136613	53937	35108.6	89780	44747.6	121111	24418.5	82302.3	45260.3	56589.6	37162	166319	104691	113129	140279	107309	39945.7	57626.5	63171.7	491440	142236	17634.7	152346	47997.1	261987	45025.6	137397	12841.4	88211	42518.8
A0A075B6I1	IGLV4-60	Immunoglobulin lambda variable 4-60	9738.85	1246.57	6142.51	621.22	5812.09	5649.21	1455.67	1370.21	9636.17	789.078	1621.75	2307.11	29182.6	217.823	15716.1	NaN	302.467	1302.22	2561.11	151.64	749.57	2373.58	2062.69	14462.9	689.35	10782.7	464.086	6878.48	3864.38	3771.37	NaN	656.91	NaN	NaN	584.075	3243.83	1277.65	2531.96	NaN	728.087	4836.65	8005.96	3346.58	2875.79	2685.85	NaN	1166.7
A0A075B6I4	IGLV10-54	Immunoglobulin lambda variable 10-54	NaN	3135.9	5850.35	2459.06	2259.55	18632.9	3313.47	3693.14	NaN	NaN	NaN	19353.8	1183.02	3481.13	218.858	6551.28	NaN	12328.9	9608.41	5116.97	26175	14000.9	NaN	8618.9	NaN	3099.99	8345.3	4234.7	8502.16	3697.62	20330.5	1316.55	4634.51	1816.39	4007.9	4204.67	8086.66	NaN	7152.5	8028.92	2142.43	1602.09	2392.6	3401.42	5234.77	3570.03	2736.56
A0A075B6I7	IGLV5-48	Probable non-functional immunoglobulin lambda variable 5-48	NaN	NaN	NaN	NaN	NaN	NaN	NaN	NaN	NaN	NaN	NaN	NaN	NaN	NaN	NaN	NaN	NaN	NaN	NaN	NaN	NaN	NaN	NaN	NaN	NaN	NaN	NaN	4995.95	178.271	NaN	22639.2	NaN	629.729	10362.9	NaN	14321.6	NaN	NaN	5860.7	21653.7	422.627	9814.91	18004	205.405	NaN	162.168	NaN
A0A075B6I9	IGLV7-46	Immunoglobulin lambda variable 7-46	2068.17	1538.4	790.469	2094.84	2146.2	3653.07	400.456	NaN	1736.44	3793.39	4064.6	NaN	1991.24	8421.49	6186.31	5820.89	8637.23	8562.33	25887.8	NaN	5912.11	2328.29	24437.7	6273.16	8516.02	1227.35	3539.51	4224.01	5124.82	4869.67	6551.72	3065.46	4079.03	NaN	4316.82	11919.3	5505.98	NaN	2464.37	37870.8	1751.22	7864.72	4397.31	7062.61	3724.15	1652.99	1619.76
A0A075B6J1	IGLV5-37	Immunoglobulin lambda variable 5-37	NaN	1267.57	NaN	8452.11	14974	1000.71	8973.14	NaN	2598.04	NaN	66699	11039.6	93102.1	4622.18	64150.4	15847.2	10472.6	3325.98	NaN	4569.38	NaN	NaN	20895.6	26288.5	9891.84	10151.2	5219.38	4314.38	4862.13	NaN	2664.8	1712.16	1062.15	NaN	3158.36	2631.64	10664	NaN	3797.75	NaN	3184.7	1664.78	NaN	3162.51	2969.65	1933.35	NaN
A0A075B6J9	IGLV2-18	Immunoglobulin lambda variable 2-18	27234.4	14768.9	14567.5	9619.54	6895.57	5400.81	9204.73	28980.9	8962.02	13085.3	7243.69	3956.61	10012.5	12141.9	13721.2	8417.42	12690.7	11916.4	17566.4	13034.3	9734.46	639.79	24566.3	19519	9395.03	18072.5	10490.9	18908.1	10522.7	20309.5	20638.5	5841.66	12168.3	2979.39	5930.39	14284.7	20927.9	4572.2	17046	11457.7	12583.3	15862.3	9122.71	18897.8	4607.04	12228.9	4735.01
A0A075B6K0	IGLV3-16	Immunoglobulin lambda variable 3-16	NaN	NaN	NaN	3663.12	NaN	11162.4	NaN	NaN	NaN	NaN	NaN	NaN	NaN	10566.9	NaN	NaN	NaN	7385.76	2546.07	NaN	NaN	NaN	NaN	NaN	42561.7	NaN	18589.2	3750.63	5128.88	14595	NaN	NaN	13758.6	NaN	2523.32	7713.46	NaN	8706.31	NaN	17404.2	NaN	NaN	19420	4537.5	NaN	3238.22	3995.83
A0A075B6K4	IGLV3-10	Immunoglobulin lambda variable 3-10	37526.9	27838	21281	16864.4	28951.7	32134.6	33273.6	14910.8	37258.4	13887.1	34004.5	10681.6	54403.8	43498.3	47526.2	28164.5	59830	41591.4	34932.9	18110.3	25264.7	31219.2	18106.4	21778.4	26891.6	16672.3	9644.36	13091.4	8399.45	14145.3	14789.9	14438.8	16955.4	5987.75	7743.81	13581.7	28746.9	15811.4	24907.9	20399.7	20169.8	12473.2	15528.7	6047.95	21536.6	13690.1	18674.5
A0A075B6K5	IGLV3-9	Immunoglobulin lambda variable 3-9	23499.4	19660.7	46881.5	25242.1	26580.8	36591	26487.7	19287.9	47151	18762.5	76168.6	19476.2	41068.7	29516.6	28531.3	17466.6	49993.8	65580.7	23950.6	30225.3	35449.9	25325.5	27037	14909.3	15353	22207.8	23749.9	28282.7	25847.8	23818.4	17768.1	38576.3	19316.8	20691.5	31271.5	14326.7	31130.9	34388.5	48666	28850.3	29667.1	18017.4	15198.3	23469.7	12252.8	38907.5	12096.8
A0A075B6R2	IGHV4-4	Immunoglobulin heavy variable 4-4	9948.04	4667.42	9155.41	6230.53	8494.4	16234.3	6397.02	1717.74	6788.06	4983.38	4559.82	3885.06	8737.76	12178.2	13263.8	3626.76	8733.32	15147.1	3420.03	6073.43	4870.71	7194.02	9011.77	4647.48	7179.88	1541.7	3728.6	3958.04	2190.04	2413.86	2298.42	2263.91	4844.89	2050.68	1158.19	2329.56	2957.48	4437.01	2684.79	1464.45	3356.6	6064.36	1128.19	1018.07	3466.64	3865.23	1911.09
A0A075B6S2;A2NJV5	IGKV2D-29;IGKV2-29	Immunoglobulin kappa variable 2D-29;Immunoglobulin kappa variable 2-29	25434.8	9178.43	26714.5	23418.5	19693.6	35407.3	35792.2	20520.2	25376.5	13264.1	25589.3	15580.8	35056.9	18043.8	23062.3	16855.6	20197.2	29439.5	19932.8	21096.4	24086.6	20995.3	16550.1	26210.4	24986.1	10996.6	9792.61	13883.8	18244.6	19220.6	3823.99	9372.64	13725.6	9945.71	15835	23717.6	7954.11	13142.3	11540.1	24185.2	5430.27	26339.1	11097.3	6265.47	13412.3	20477.6	11347.8
A0A075B6S5	IGKV1-27	Immunoglobulin kappa variable 1-27	39560	14201.8	26692.3	21752.5	50525.9	59467.7	42906.8	10503.6	23035.9	15593.5	31159.1	19154.1	53463.7	52930	70137.7	22719.4	22621	75776.4	37898.2	37457.3	18865.6	21014.4	22955.8	32680.5	34291.4	22197.6	4728.16	9613.17	29912.8	25821.3	9849.61	9164.48	8511.88	7994.98	9761.95	21664.9	15590.2	17110.9	16665	24210.1	24541.4	25191.9	13133.8	10197.1	20879.8	18559.4	17738.2
A0A075B6S6	IGKV2D-30	Immunoglobulin kappa variable 2D-30	NaN	2983.93	2649.94	1694.3	2231.15	5383.13	1487.71	2288.57	9969.23	1415.67	4780.51	NaN	3479.39	839.281	4579.89	NaN	2651.48	16680.4	8459.03	30123.2	9637.55	NaN	NaN	3347.9	2680.24	NaN	NaN	NaN	1274.86	437.116	NaN	NaN	NaN	747.202	1921.98	NaN	2200.48	NaN	NaN	NaN	1288.14	NaN	12141.8	NaN	NaN	1727.19	1934.24
A0A075B7B6	IGHV4OR15-8	Immunoglobulin heavy variable 4/OR15-8 (non-functional) (Fragment)	331.762	NaN	NaN	NaN	2583.22	NaN	NaN	NaN	3902.86	NaN	NaN	NaN	NaN	NaN	NaN	NaN	1878.22	NaN	NaN	NaN	NaN	NaN	NaN	NaN	NaN	NaN	NaN	1453.35	NaN	295.219	NaN	NaN	2093.53	NaN	NaN	NaN	NaN	NaN	NaN	NaN	1811.84	NaN	NaN	NaN	NaN	NaN	NaN
A0A075B7B8	IGHV3OR16-12	Immunoglobulin heavy variable 3/OR16-12 (non-functional) (Fragment)	10829.9	17215.2	25348.6	8691.53	21891.3	20386.3	30482.2	22806.4	13590.2	12398.9	40802.6	12936.5	44888.8	16845.5	32738.7	26897.7	13975.8	55857.6	35743.9	16115.6	26719.5	28221.8	25851.6	17999.3	18917.9	17915.7	5951.13	15472	10597.5	13748.1	10134.8	8212.3	7118.51	2195.43	5609.77	18053.8	11248.9	15078.7	5368.43	20490.9	9809.06	14238.1	9962.37	10186.2	10849.9	9695.57	11914.6
A0A075B7D0	IGHV1OR15-1	Immunoglobulin heavy variable 1/OR15-1 (non-functional) (Fragment)	85709.8	50669.8	90608.9	56320.3	135832	67215	161521	73970.3	92192.2	69559.9	290179	60888.7	164018	130952	229719	75274.7	48687.7	130251	137729	77126.9	63734.9	126125	103458	111498	64093.2	96452.1	35976	34138.1	64871.4	60600.5	24148.6	71158.3	35064.3	27438.7	16346.7	27082	92691.1	56044.5	14594.1	49027.4	92223.8	63996.9	42920.2	47308.1	37104.5	104121	57351.2
A0A075B7D8	IGHV3OR15-7	Immunoglobulin heavy variable 3/OR15-7 (pseudogene) (Fragment)	8779.48	5215.95	8476.05	21524.6	26649.9	4371.41	24719.5	12617	22237.5	NaN	7029.17	3654.17	13406.9	NaN	6391.94	16035	12130.2	6014.06	8292.56	3969.23	14231	12485.8	18927.6	8593.43	13178.7	11349.5	5964.39	4750.17	3798.27	10493	NaN	NaN	13374	NaN	479.867	NaN	10583.9	NaN	10221.4	2603.68	5955.04	6777.64	NaN	NaN	NaN	NaN	7814.06
A0A087WSY4	IGHV4-30-2	Immunoglobulin heavy variable 4-30-2	NaN	2239.43	NaN	NaN	2674.04	NaN	NaN	NaN	1396.06	1806.53	NaN	NaN	NaN	2260.08	NaN	NaN	1921.99	NaN	NaN	NaN	NaN	NaN	NaN	NaN	NaN	NaN	NaN	NaN	NaN	NaN	NaN	NaN	NaN	NaN	NaN	NaN	NaN	NaN	NaN	NaN	NaN	NaN	NaN	NaN	NaN	NaN	NaN
A0A087WSY6	IGKV3D-15	Immunoglobulin kappa variable 3D-15	11684.3	9629.38	24203.4	9002.14	20602.5	21803.7	48835.6	6476.81	24206.4	8319.61	26652.2	11428.4	21575.8	24967.3	56185.5	14647.1	22740.6	29910.9	20012.8	12176.5	11175.9	20709.2	21349.5	18429	24434.2	39549.2	15922.5	13437.6	27004.6	15676.2	14328.5	9575.49	9360.45	2658.24	13541.5	15326.2	16918.7	18726.1	6566.26	23197.1	10480.6	19975.5	14666.9	9779.15	8656.59	19485.1	7301.38
A0A087WW87;P01614	IGKV2-40;IGKV2D-40	Immunoglobulin kappa variable 2-40;Immunoglobulin kappa variable 2D-40	11942	10739.7	11390	9406.12	15770.4	3413.34	19972	10531.1	7460.93	6198.96	6309.53	3870.3	14406.4	14623.5	14348.6	6573.03	15911.9	6893.69	13447.7	6611.84	11182.8	6264.85	15778.9	15526.4	15826.4	19023.1	15510.9	17325.3	24368.5	25045.1	22934.1	10950.3	17630.5	6621.52	20264.2	18656.5	18323.4	42681.1	23840.7	30648.6	13577.5	27219.3	12022.9	14801.2	23004.9	20366.1	14150.6
A0A087X1L8;O75144	LOC102723996;ICOSLG	Ig-like domain-containing protein;ICOS ligand	497.079	NaN	NaN	NaN	NaN	NaN	NaN	NaN	463.281	567.749	1481.66	NaN	NaN	947.736	1737.18	NaN	NaN	NaN	NaN	NaN	1027.41	1590.1	NaN	NaN	NaN	1161.44	1799.28	1391.6	1515.9	1644.67	1542.85	1423.92	965.482	1059.26	425.735	772.671	1047.78	915.641	305.965	1348.9	837.8	398.256	724.119	1043.84	1175.25	1900.29	1008.39
A0A0A0MRZ8;P04433	IGKV3D-11;IGKV3-11	Immunoglobulin kappa variable 3D-11;Immunoglobulin kappa variable 3-11	60971.7	63220.3	142985	64083.2	229084	188897	151521	71286.3	58047.4	54127.6	165326	70778.4	237346	57879.5	255242	134153	102174	200965	102508	117045	86016.8	105076	70871	79031.5	109810	110832	55192.8	78462	119256	89756.5	82779.4	53862.2	45878.2	29094.4	98296.4	94898.8	111588	141417	72056.5	181362	95950.9	99147.5	50919	71678.6	43366.3	66481.4	70489.1
A0A0A0MS15	IGHV3-49	Immunoglobulin heavy variable 3-49	30625.2	8307.11	21729.6	22242.6	36784.8	21521.4	17016.3	19923.9	16250.6	9437.35	24788.2	7935.3	13439	24628.1	19597.9	14120.4	9298.14	15419.4	25278.7	14331.9	28380.3	15129.6	15748.2	17199.1	19063.4	6844.9	7420.82	7252.2	8661.98	7676.58	10701	11498.1	13881.9	2009.68	5477.96	16056.8	10572.3	19109.3	12133.8	12885.8	19650.2	7224.36	3975.32	22275.3	9279.42	14514.1	6489.37
A0A0A0MT36	IGKV6D-21	Immunoglobulin kappa variable 6D-21	19458.3	1331.77	91109.8	9082.4	14563.2	32983.5	30275.2	25536.9	17552.1	10922.7	15827.1	12922.2	12983.3	12866.1	16420.2	19322.7	11738.6	12608.6	9927.87	15404.8	7425.73	25057.7	5968.62	24896	12169.8	8885.07	5140.5	6781.05	13719.2	9420.27	3404.78	6128.68	6622.48	6683.8	6640.21	13360.5	5605.36	1379.78	12682.5	7085.65	7517.57	9259.19	9358.78	10352.9	11213.7	10964.6	10435.2
A0A0A0MT89	IGKJ1	Immunoglobulin kappa joining 1	12759.8	9984.63	24720.1	11093	18890.7	16175.6	19589.7	13452.8	25851	20885.7	22239.1	11835.8	89823.8	29604.3	45097.7	24118.9	19219	29705.1	44172.8	26675	13733.7	21752.5	14871	10898.4	15387.7	8837.57	12083.9	14715.4	17088.1	12744.2	7632.98	8128.34	3167.02	NaN	8199.85	17804.2	26650.2	10782.4	24731.8	38041.4	10838.5	24554.5	12853.2	5118.83	7032.68	17404.2	17976.6
A0A0B4J1U3	IGLV1-36	Immunoglobulin lambda variable 1-36	3700.23	5428.44	6733.54	11592	5689.89	8775.58	19356.4	5336.86	10007.1	3245.26	10839.3	25080	2092.42	10192.8	6580.81	9174.59	6016.61	11305.3	6696.41	9886.51	11489.8	5830.83	14132.8	10408.1	7490.61	9194.07	3796.89	2878.24	3690.06	1166.95	5145.92	6288.69	1657.03	5874.59	2998.59	1491.89	11065.7	3237.95	8534.16	3714.52	7024.62	2923.28	5813.62	9328.66	852.179	10818.3	4999.55
A0A0B4J1U7	IGHV6-1	Immunoglobulin heavy variable 6-1	21364	17242.6	10480.5	10037.9	24565.2	12824.3	15045	6595.52	10087.5	6181.14	8219.2	7754.7	11597.1	18778.7	19818.9	5744.99	8872.58	20075.5	8258.75	8787.83	8656.07	9282.11	11635.2	19492.4	11768.8	6889.36	4354.31	9712.86	9933.72	9649.62	12141	4014.46	4619.06	6351.03	5457.8	6064.88	11130.7	10811.8	10283.4	19595.6	4194.84	8956.5	4031.67	4030.64	5304.09	8867.72	5145.08
A0A0B4J1V0	IGHV3-15	Immunoglobulin heavy variable 3-15	84328.9	80150.6	51300.6	60725.1	47296.6	44326.7	84409.8	30762.1	28159.3	17713.5	51401.2	36427.4	37140.3	49421.2	49351.7	51201.9	46595.2	30204.7	62028.8	45638.7	89497.9	35772.5	66286.1	59329.7	13630.7	35452.8	35328.6	44039.9	20725.3	25496.7	33494.5	17429	34798.8	38811.7	40331.4	37258.7	51133.4	74015.2	49244.3	50170	44432.6	52834.6	27161.3	29384	26698.2	47667	36506.6
A0A0B4J1V2	IGHV2-26	Immunoglobulin heavy variable 2-26	23257.1	8030.54	5198.3	5194.52	6979.29	6974.83	7995.14	3097.25	5718.37	2895.22	2684.5	2613.5	7799.01	8399.28	6553.69	1335.09	7248.15	9389.57	3839.88	7813.59	6932.32	6965.11	5333.46	3752.55	11259.1	4142.52	3979.94	5175.94	2922.11	2295.77	2949.66	1256.69	930.189	1421.03	2710.89	8883.08	8236.25	1535.62	5299.69	3535.5	1275.54	4431.29	3866.88	5036.66	3297.24	8117.7	4738.24
A0A0B4J1V6	IGHV3-73	Immunoglobulin heavy variable 3-73	28779.8	23784.3	24199.9	25319	34865.6	29896.7	25713.5	19637.6	43183.6	19376.7	28380.6	16016.4	39607.1	24294.4	38839.3	25124.8	23529.1	41145.1	50003.3	19934.6	39482.4	17002	19197.1	35926.3	29478.7	8147.63	8718.98	21488.2	8453.86	11762.2	9721.06	7819.05	12223.9	4832.25	11724.7	18127	13712.6	16925.3	27973.3	16278	15888	17512	11300.6	20010.2	14635.9	24093.1	13658.4
A0A0B4J1X5	IGHV3-74	Immunoglobulin heavy variable 3-74	70903.2	41921.3	57325.4	51831.6	75990.8	62346.8	83305.2	56649.6	81946.9	40360.9	75507.6	27552	90111.7	42731.3	66829.3	57477.6	53111.9	83108.8	62060.2	58946.8	66973.6	46688.5	59251.8	63881.2	58279	36206.5	30500.8	59962.1	40736.9	48306.2	43478	28429.5	51497.4	20442	37479.2	103574	61138.9	66785	40152.9	76768.7	58779.4	103726	35164.6	40690.7	48607.6	62640.1	38087.7
A0A0B4J1X8	IGHV3-43	Immunoglobulin heavy variable 3-43	61145.8	57569.2	59161.6	65758	71765	44617.7	108360	43562.9	83332.9	55259.3	80675.6	37275.9	99611.3	86982.3	146641	62515.3	33844.7	193249	107655	66446.1	84160.6	43580.7	107369	46827.5	103158	25077.1	9616.17	47490.7	50807.5	38741.4	13942.5	17213	23309.5	7809.7	19797.5	56863	38717.1	50153.1	33682.2	51346.4	7223.75	51784.2	17444.6	28712.5	39259.5	44885.8	30221
A0A0B4J1Y8	IGLV9-49	Immunoglobulin lambda variable 9-49	9421.08	1855.5	4090.45	NaN	2641.36	2087.2	1515.43	1099.43	5528.37	2319.91	3351.28	606.392	7200.9	1974.27	1109.46	NaN	4515.62	6314.39	2102.55	NaN	NaN	NaN	4633.91	4425.23	2258.23	3148.97	1051.91	1877.8	852.913	1125.79	2175.81	1831.17	1676.35	653.344	NaN	1132.86	474.997	1614.11	NaN	5259.1	1118.86	4779.93	1838.17	545.322	1823.62	NaN	803.074
A0A0B4J1Y9	IGHV3-72	Immunoglobulin heavy variable 3-72	494246	484438	364719	438160	758019	403765	552695	324644	633981	236066	456758	268872	432624	379366	535474	331531	409098	600087	669650	434447	503247	361595	479204	491895	508793	264048	269924	298194	366409	492203	301678	206604	353653	147368	360792	478724	538656	551581	580108	737192	459009	466963	241530	365314	464003	455768	243368
A0A0B4J2B5	IGHV3OR16-9	Immunoglobulin heavy variable 3/OR16-9 (non-functional) (Fragment)	495943	426314	759489	529279	893292	633087	771749	526403	759049	412148	731934	324599	781605	496079	821736	418447	384754	1.22695e+06	929796	584194	937258	505314	730589	798012	788979	312916	384822	626680	520395	753299	475545	311432	432014	179663	532990	837008	822520	709020	600958	954539	553136	777918	374816	677109	688942	678608	436282
A0A0B4J2D9;P0DP09	IGKV1D-13;IGKV1-13	Immunoglobulin kappa variable 1D-13;Immunoglobulin kappa variable 1-13	NaN	19816.1	NaN	3983.39	8130.56	1348.66	388.761	NaN	NaN	NaN	NaN	4466.44	927.691	NaN	NaN	NaN	NaN	NaN	1334.58	NaN	NaN	6790.22	NaN	3997.47	NaN	NaN	NaN	3084.89	NaN	NaN	NaN	NaN	NaN	420.848	NaN	NaN	3202.94	1996.2	1235.9	NaN	NaN	NaN	NaN	444.361	NaN	NaN	NaN
A0A0C4DH24	IGKV6-21	Immunoglobulin kappa variable 6-21	11191.8	2491.47	44556.9	8511.81	41850.4	4109.24	NaN	2615.49	6186.13	803.689	4787.59	7070.32	3181.32	34927.9	7920.25	4111.46	7589.98	34010.8	35355.4	1703.09	11675.1	NaN	23811.5	NaN	10270.1	4952.49	NaN	6067.9	3397.91	NaN	5484.77	4163.75	NaN	NaN	NaN	6110.68	22749.4	15361.7	NaN	12483.2	5870.08	14518.6	NaN	12216.9	NaN	11636.4	2371.01
A0A0C4DH25	IGKV3D-20	Immunoglobulin kappa variable 3D-20	59477.1	71905	106976	83211.6	160731	112048	160772	79898.1	74648.1	46379.6	111125	59715.3	240183	114284	147543	112874	78075	135405	402346	91344.4	65491.3	94323.9	111283	80089	85702.9	96126.2	51402.4	75123.8	108171	93675.1	107702	48156	43341.3	24507.4	110617	71490.8	87873.9	101228	167815	154717	107814	105648	64910.8	65865.8	81731.6	79140.1	72027
A0A0C4DH29	IGHV1-3	Immunoglobulin heavy variable 1-3	11170.8	8386.58	841.631	7792.18	2476.97	8253.22	16359.8	5122.93	6484.8	2275.57	6559.41	NaN	NaN	14546.5	19395.1	3864.2	3712.61	33162.4	20838.2	2405.44	7104.86	4378.56	5723.8	5213.68	5405.01	3618.34	1863.24	5740.26	5670.94	3531.04	2887.12	2203.64	1505.44	NaN	3152.15	7533.1	4041.28	5779.75	5387.35	6370.67	6038.76	4644.92	3841.41	1836.68	1831.14	2810.25	2006.91
A0A0C4DH31	IGHV1-18	Immunoglobulin heavy variable 1-18	8602.07	3179.54	4979.86	6306.89	7558.13	11065.6	5611.11	5737.91	4898.35	4565.24	10268.8	2589.86	14239.7	17675.3	12426.9	6939.5	5398.08	13894.2	6167.97	3312.05	5590.47	4918.99	12172.2	5257.34	5621.24	4807.04	3888.7	7901.68	3820.65	4007.85	2574.61	2283.67	5208.85	3740.91	3536.28	4613.5	5104.54	3182.91	4173.1	8214.26	2399.18	4574.92	4671	2535.76	1446.35	6163.64	3224.24
A0A0C4DH32	IGHV3-20	Immunoglobulin heavy variable 3-20	87.8071	NaN	NaN	NaN	NaN	NaN	NaN	1651.19	NaN	NaN	NaN	NaN	NaN	NaN	3018.51	NaN	NaN	NaN	NaN	3503.74	NaN	NaN	2342.77	NaN	817.693	NaN	NaN	NaN	NaN	NaN	NaN	NaN	NaN	NaN	NaN	NaN	NaN	NaN	NaN	977.476	NaN	NaN	NaN	NaN	NaN	NaN	NaN
A0A0C4DH33	IGHV1-24	Immunoglobulin heavy variable 1-24	1911.76	1726.43	565.028	1427.91	1713.21	2750.33	386.743	2485.35	NaN	555.456	1283.87	1383.17	1482.79	1316.18	2695.96	2065.95	769.574	1635.4	635.485	NaN	1114.75	496.366	1104.62	1033.52	1732.06	772.18	371.117	1977.84	1319.01	618.305	1806.37	NaN	3533.98	NaN	822.796	1572.87	760.389	330.514	1473.17	385.733	994.977	8985.09	NaN	NaN	3369.01	3314.23	NaN
A0A0C4DH34	IGHV4-28	Immunoglobulin heavy variable 4-28	31687.4	17537.8	39208.5	27805.1	48462	26101.3	35443.7	21325.2	36003.7	21417.3	44757.3	26405.2	67434.6	70268	53601.8	42024.7	17301.6	43493.1	42582.9	42858.9	29411.2	30722.9	15125.2	33136.2	48096.1	14468.1	13728.9	11791.5	16506.5	18797.7	14643.6	8478.32	16341	12005.4	5291.19	15897.6	18935.7	16627.1	18153	26655.6	24191.3	19285.3	10667.8	19688.8	10662.5	16870.4	11335.3
A0A0C4DH35	IGHV3-35	Probable non-functional immunoglobulin heavy variable 3-35	4813.78	1839.31	2550.99	12808.8	4733.54	14045.5	20227.3	4058.64	7328.66	10076.1	6518.23	7053.37	6405.45	8723.64	5846.64	12988.6	5143.36	37354.4	6328.3	8161.99	11030.4	7218.02	2575.28	2193.68	15198.5	1539.63	3424.58	9602.72	8342.01	1331.06	1490.32	2279.77	2289.45	2835.25	2283.02	4158.9	2711.99	5712.3	3387.51	4854.67	10326.1	7158.53	6456.42	NaN	1159.25	2533.76	6657.48
A0A0C4DH36	IGHV3-38	Probable non-functional immunoglobulin heavy variable 3-38	20789.5	2224.06	29078.8	19650.8	26550.5	37125.7	106063	18896.8	63770	11291.1	37335.2	20572.8	55834.8	22533.1	55440.6	20704.4	158432	73882.4	39216.6	30861.9	28265.1	50588	16877.5	22316.3	22560.6	12816.4	10758.5	17931.4	24131.5	15576.3	9785.79	12146.5	9453.43	12823	10331.6	20588.1	14985.5	16837.8	27621.1	38328.2	12807.9	28945.2	15468.5	14081.7	17872.6	21131.7	21429.9
A0A0C4DH38	IGHV5-51	Immunoglobulin heavy variable 5-51	48206.4	13663.2	20546.8	15068.5	48365.5	44587.2	26184.1	14619	14855.6	15087.6	25591	11343.2	42565.1	49592.7	34221.2	27100.4	23622	27331.6	38316.3	16710.1	23926.3	23813.3	42025.1	16090.6	20402.7	7718.11	6634.22	15033.4	10080	5553.24	6161.77	6201.71	8077.21	6782.16	5363.93	10045.8	11256.7	12019.3	14331.6	11808.6	15148	12439.9	11386.4	8967.6	9557.1	12435.4	14142.8
A0A0C4DH43	IGHV2-70D	Immunoglobulin heavy variable 2-70D	7762.59	12970.5	20529.2	22125.7	79678	7913.8	26806.8	28923.1	17853.7	17045.2	95867	12644.5	9453.49	5608.74	50865.5	24941.6	19934.2	8659.07	41634.1	4199.34	33994.4	43526.1	23091.4	2630.11	33312.2	22548.5	8630.8	6137.58	6579.99	32086.3	6135.73	15179.5	1778.62	1042.78	2489.04	8658.92	1762.89	13850.7	6683.08	6339.46	10815.6	13918.4	31433.4	17100.5	11756.6	15796.8	26692
A0A0C4DH67	IGKV1-8	Immunoglobulin kappa variable 1-8	NaN	262.278	NaN	NaN	8084.87	525.341	769.622	566.645	NaN	NaN	1766.84	NaN	645.739	2684.99	7539.38	NaN	NaN	9102.4	1365.23	NaN	511.573	NaN	844.749	1505.52	NaN	1547.04	NaN	NaN	4575.65	NaN	681.073	NaN	NaN	NaN	NaN	1738.3	298.493	NaN	NaN	NaN	2064.58	NaN	NaN	NaN	NaN	1534.86	NaN
A0A0C4DH68	IGKV2-24	Immunoglobulin kappa variable 2-24	290769	15151.4	20142.8	14884.2	26263.6	22057	9121.17	13442.1	17077.1	9348.72	9034.12	9784.5	45968.6	37064.9	20248.4	7629.56	9126.48	33449.4	18325.1	21921.6	11877.6	6953.79	22207.6	8772	18554.5	4129.42	5143.09	7484.99	9146.76	5254.31	11357.1	4074.31	4952.19	4987.27	6091	9540.66	18766.4	35051.5	9262.73	10778.5	14140.1	18365.6	2013.07	8768.68	2689.52	10509.1	6118.92
A0A0C4DH72	IGKV1-6	Immunoglobulin kappa variable 1-6	41851.2	54365.4	4347.06	6269.76	18523.9	56563.8	37413	32657.1	41270.1	15472.8	37151.8	19115	94367.2	76292.6	71971.8	32159.7	37667.2	122973	53550.7	42024.9	40224.1	21139.4	46559.2	44642.1	39441.6	42692.6	8365.9	13973.3	23269.4	26784.3	16051.5	11383.7	17972.3	NaN	20403.9	25318.7	23357.7	41187.3	15662.8	44113.9	26596.1	58755.2	12668	16620.2	11315.1	13916.9	8390
A0A0G2JRQ6		Ig-like domain-containing protein (Fragment)	53309.3	20847	58889.9	51305.7	53729.1	38031.9	65982.1	28433.8	84226.3	17376.3	67033.5	22990.7	163856	61172.1	79773.9	19650.9	51570	78046.1	28112.6	72456.6	20777.3	77924.8	25557.2	28761.2	20123.1	17989.5	13178.6	25940.6	42888.9	35839.6	23236.6	18710.5	8110.99	13919.1	8925.04	22758.3	21077.8	25008	23847.3	38077.2	44159.8	7059.96	13279.1	12239	17232.9	39877.7	17498.7
A0A0G2JS06	IGLV5-39	Immunoglobulin lambda variable 5-39	9451.42	4186.72	5885.45	25436.1	9455.54	11849.7	18551.1	17052.7	21857.3	13151.7	8742.1	2847.22	11570.1	39286.8	5313.44	13860.7	9365.83	43113	31930.7	7788.02	38248.4	8076.69	40816.5	8350.57	7976.61	3306.3	2252.84	5465.84	7028.66	9697.81	4770.11	847.932	5044.65	5178.42	9742.24	1742.89	4656.49	1096.88	6977.9	7962.2	6007.65	4118.65	1421.09	2652.43	2699.16	6162.11	1406.85
A0A0J9YW62		IGv domain-containing protein (Fragment)	NaN	NaN	NaN	NaN	NaN	NaN	NaN	NaN	NaN	NaN	2068.36	NaN	NaN	558.504	NaN	NaN	NaN	NaN	NaN	1318.56	NaN	1253.19	NaN	NaN	NaN	18524.3	377.714	NaN	NaN	NaN	NaN	NaN	NaN	NaN	NaN	NaN	1607.91	NaN	NaN	NaN	NaN	274.227	NaN	NaN	NaN	NaN	234.97
A0A0J9YX35	IGHV3-64D	Immunoglobulin heavy variable 3-64D	47020.9	42053.8	106966	57757.9	109670	143288	89256.2	68899.2	75234.3	43891.2	97667.9	49020.3	150696	63789.3	108726	62057.7	47978.1	153957	71513.5	119603	70022.8	45934.4	57360.7	87018.6	83577.5	27895.6	26665.3	54673.7	44835.5	42049.9	27159	19469.2	25774	20773.2	29629.4	33231.8	46457.6	43227.5	47430.5	71475.2	37235.7	112368	23824.2	30513.5	21466.9	31106.1	49977.8
A0A0J9YXX1	IGHV5-10-1	Immunoglobulin heavy variable 5-10-1	11600.2	3388.97	6881.92	6455.17	12895.2	17314.6	NaN	NaN	NaN	NaN	NaN	4681.92	18989.6	NaN	NaN	NaN	933.131	NaN	NaN	7180.1	6115.88	12265.7	NaN	20598.7	800.598	13492.3	4717.71	5891.32	8547.08	826.765	1428.44	NaN	NaN	5282.54	1396.87	382.193	1019.25	6024.31	15366.5	NaN	8022.34	3148.78	7335.78	NaN	NaN	NaN	10644
A0A0J9YY99		Ig-like domain-containing protein (Fragment)	4893.49	3342.56	12095.1	9786.37	24213.7	6300.36	19876.1	6528.78	19608.8	21171.5	14308	8919.35	14157	8469.5	41219.4	3827.93	3861.51	35845.7	10047.1	8301.6	163101	19319.4	11117.1	7559.98	22296.8	3090.54	6154.21	3668.23	4688.24	2563.62	3951.59	6310.51	2409.21	672.925	4653.64	10643.2	5032.81	24657.9	10219.2	4476.85	6065.2	9406.43	7187.25	9522.3	7260.2	12076.9	15519
A0A8I5KQE6;P08865	RPSAP58;RPSA	40S ribosomal protein SA	14890.1	5444.49	6737.97	6776.35	6035	6411.12	20398	6702.32	8541.47	1874.39	1811.47	2183.1	2560.09	1895.29	2430	1476.15	1520.8	4567.58	2002.08	2820.85	2421.45	2669.94	3015.89	3171.34	1917.57	1595.44	1948.51	5005.14	2273.59	2437.24	1882.18	643.781	2163.92	3247.73	2304.15	4277.91	2020.29	1695.45	3400.43	1067.47	1889.23	1799.18	2108.22	2333.63	2236.75	2733.93	3156.12
A0M8Q6	IGLC7	Immunoglobulin lambda constant 7	29566.4	29659.2	10906.6	6838.72	4359.67	15649.9	9526.78	14039.7	7279.72	3050.08	9687.71	3152.64	45105.4	13766.4	37416.7	2546.53	8383.34	26843.1	18070.3	13963.2	5816.61	4215.86	6065	29716.5	30265.7	7879.63	9637.97	20529	5834.44	5446.55	21005.1	7391.52	3517.94	3268.61	3121.22	5265.54	7207.75	7488.12	3328.81	13873.6	7739.41	7297.34	9587.24	3445.84	12856.8	23547.1	4649.54
A4QPB2	LRP5L	Low-density lipoprotein receptor-related protein 5-like protein	3476.12	922.482	1915.46	NaN	NaN	978.624	737.94	NaN	NaN	NaN	1641.86	NaN	1407.64	2934.98	1850.5	2986.08	4910.81	3110.45	4112.26	1803.05	6224.42	NaN	5307.87	4728.09	3745.83	NaN	NaN	NaN	NaN	NaN	NaN	NaN	NaN	NaN	NaN	NaN	NaN	NaN	NaN	NaN	NaN	NaN	NaN	NaN	NaN	NaN	NaN
B2RTY4	MYO9A	Unconventional myosin-IXa	962.895	908.23	900.386	NaN	1569.42	NaN	1669.08	NaN	181.553	NaN	1529.96	NaN	NaN	NaN	NaN	1517.11	NaN	1324.35	1785.47	NaN	NaN	NaN	NaN	NaN	NaN	1152.35	NaN	NaN	1011.68	1528.3	NaN	NaN	NaN	NaN	NaN	953.332	NaN	NaN	NaN	NaN	180.126	NaN	NaN	NaN	NaN	NaN	NaN
B9A064	IGLL5	Immunoglobulin lambda-like polypeptide 5	2.1392e+06	4.12755e+06	5604071	3.79417e+06	3.0378e+06	2.34272e+06	4.32659e+06	2.62129e+06	2.63211e+06	1.89533e+06	3.434e+06	2.47599e+06	3.23134e+06	3.7769e+06	6246182	3.80318e+06	5.52736e+06	5.07851e+06	5.61246e+06	4.41804e+06	3.2013e+06	2.67857e+06	5.19042e+06	3884372	5008491	2.36623e+06	4.62002e+06	3346721	2.3704e+06	3018631	4247246	2.02684e+06	2.40206e+06	1.63754e+06	2.85331e+06	2.97294e+06	3.21191e+06	2599274	2405742	3083008	3056653	3.95883e+06	2.71398e+06	3.96527e+06	3.58526e+06	3501397	2899121
C9JRZ8;P15121	AKR1B15;AKR1B1	Aldo-keto reductase family 1 member B15;Aldo-keto reductase family 1 member B1	4609.33	3849.24	3278.24	2830.46	2105.11	NaN	13245.3	3438.67	6985.43	NaN	NaN	NaN	NaN	NaN	NaN	NaN	NaN	NaN	NaN	NaN	NaN	NaN	NaN	NaN	NaN	NaN	NaN	NaN	NaN	NaN	NaN	NaN	476.726	NaN	NaN	NaN	NaN	NaN	NaN	NaN	NaN	NaN	NaN	NaN	NaN	NaN	NaN
E9PAV3	NACA	Nascent polypeptide-associated complex subunit alpha, muscle-specific form	6071.62	3421.82	5377.48	3648.09	3466.58	4776.33	11216.4	2654.76	6870.41	754.653	NaN	2152.86	434.408	945.083	1587.38	NaN	456.403	951.172	NaN	NaN	1255.54	1042.27	493.874	654.215	NaN	NaN	NaN	762.306	471.859	525.112	NaN	NaN	NaN	414.467	631.614	864.499	186.2	NaN	996.029	NaN	233.307	NaN	NaN	393.116	452.874	412.3	1483.88
iRT-Kit_WR_fusion			228990	221339	358882	286947	239162	303865	448263	256428	406803	290702	372964	309975	420973	459981	384539	302117	235549	622382	379010	474150	406982	517095	357250	499342	144722	272396	296668	395908	300841	327201	269003	220132	301793	381760	311704	339750	270748	275503	372846	286451	267813	285442	320988	390602	340009	373082	314874
O00148;Q13838	DDX39A;DDX39B	ATP-dependent RNA helicase DDX39A;Spliceosome RNA helicase DDX39B	5139.72	2493.51	3092.91	2835.25	2423.39	2312.41	9030.95	1771.95	4906.56	284.945	468.329	353.657	438.644	247.323	441.745	413.98	58.3861	653.742	376.424	602.018	852.455	162.907	743.251	779.216	1304.83	677.966	597.676	1023.51	874.609	643.819	592.157	228.649	805.032	722.558	817.095	1136.43	442.465	591.373	949.534	432.537	717.935	365.473	427.074	NaN	1137.25	663.471	869.541
O00187	MASP2	Mannan-binding lectin serine protease 2	5527.61	8454.33	7708.6	7627.83	4703.49	9358.29	12172.2	7737.37	9332.87	7092.77	9815.69	7177.82	14256	3475.54	6392.39	6298.75	6008.5	5880.84	3143.5	7087.46	6282.05	6611.82	5267.95	4756.09	8555.32	1196.04	3836.16	1726.41	4509.3	4349.44	3669.3	5228.99	3006.58	1675.12	1901.16	7423.57	3739.71	3698.89	NaN	9974.66	4513.91	3357.84	5684.61	536.328	2263.84	1092.23	4975.52
O00299	CLIC1	Chloride intracellular channel protein 1	10820.2	3364.84	4313.82	2221.02	2495.8	2353.53	8886.94	2644.66	4504.57	2406.42	1461.25	1150.39	NaN	NaN	397.283	NaN	908.015	6108.97	NaN	NaN	693.739	4258.08	1024.94	NaN	5481.52	NaN	983.637	979.975	2835.38	870.592	2793.5	NaN	741.687	1928.49	2681.42	4098.42	1310.09	3631.16	4366.9	4233.89	NaN	3429.81	NaN	NaN	NaN	NaN	1621.25
O00391	QSOX1	Sulfhydryl oxidase 1	3448.68	5366.23	6581.27	9281.37	6168.07	7887.91	3021.17	4735.45	10292	4809.39	6161.94	3598.7	5169.66	8189.4	7424.54	3903.14	5008.25	14476	3831.19	3954.08	2825.35	5184.77	3028.2	4238.7	6764.5	1004.35	NaN	1781.09	1427.53	NaN	1824.4	2247.35	2074.93	2381.91	NaN	1217.59	2119.76	2783.35	2717.05	4519.89	2455.15	1813.66	2317.34	1826.8	1527.2	2096.24	4378.93
O00408	PDE2A	cGMP-dependent 3',5'-cyclic phosphodiesterase	147665	NaN	1124.96	164147	NaN	97.6705	NaN	NaN	1551.22	NaN	63.8421	NaN	471.152	256.708	NaN	NaN	973.603	NaN	NaN	453.387	NaN	146.585	706.909	NaN	NaN	NaN	NaN	1260.94	1333.01	NaN	4888.06	1386.73	NaN	NaN	4611.2	3822.63	NaN	591.017	NaN	NaN	1081.38	NaN	NaN	NaN	NaN	NaN	809.601
O00571;O15523	DDX3X;DDX3Y	ATP-dependent RNA helicase DDX3X;ATP-dependent RNA helicase DDX3Y	NaN	738.905	1248.88	NaN	NaN	1769.09	2220.95	1262.55	NaN	NaN	NaN	NaN	NaN	NaN	NaN	NaN	NaN	NaN	438.426	NaN	NaN	NaN	NaN	NaN	NaN	NaN	NaN	NaN	NaN	NaN	NaN	NaN	NaN	NaN	NaN	NaN	NaN	NaN	NaN	NaN	NaN	NaN	NaN	NaN	NaN	NaN	NaN
O14578	CIT	Citron Rho-interacting kinase	1126.25	NaN	1603.06	NaN	NaN	1920.06	2934.18	2381.36	1455.72	2368.72	2315.36	2359.36	NaN	NaN	NaN	NaN	2043.44	NaN	NaN	2724.76	1182.98	NaN	NaN	NaN	4653.27	NaN	2582.22	1360.65	NaN	1497.53	NaN	NaN	968.784	NaN	NaN	2130.37	NaN	NaN	1809.51	1621.53	1954.03	2127.98	NaN	NaN	3533.93	NaN	2197
O14633;Q5T7P3;Q5TA76;Q5TA78;Q5TA79;Q5TA81;Q5TA82;Q9BYE3	LCE2B;LCE1B;LCE3A;LCE4A;LCE2A;LCE2C;LCE2D;LCE3D	Late cornified envelope protein 2B;Late cornified envelope protein 1B;Late cornified envelope protein 3A;Late cornified envelope protein 4A;Late cornified envelope protein 2A;Late cornified envelope protein 2C;Late cornified envelope protein 2D;Late cornified envelope protein 3D	NaN	NaN	1522.92	NaN	NaN	NaN	NaN	NaN	NaN	NaN	NaN	NaN	NaN	NaN	NaN	NaN	NaN	NaN	NaN	NaN	556.328	NaN	NaN	NaN	NaN	NaN	NaN	NaN	NaN	NaN	NaN	NaN	NaN	NaN	NaN	NaN	NaN	NaN	NaN	NaN	NaN	NaN	NaN	NaN	NaN	NaN	NaN
O14791	APOL1	Apolipoprotein L1	25340.3	22596.9	18941.1	22803.8	19971.8	21516.9	25571.5	21233.7	15471.4	36764.7	22839.8	30001.7	32373.3	18399.7	15667	23735	31409.5	17908.1	17586.2	21947.1	13177.1	14732.9	20041.7	28190.5	20168.9	16508.7	15990.9	14193.1	17602.5	22028.1	21827.7	15257.4	20202.6	20786.9	9435.29	14323.1	16927	9843.35	8945.74	14888.3	22626.8	18080.2	19648.3	14805.8	12271.5	10715.7	16599.3
O14818;Q8TAA3	PSMA7;PSMA8	Proteasome subunit alpha type-7;Proteasome subunit alpha-type 8	NaN	NaN	8410.81	NaN	NaN	NaN	12452.5	NaN	4374.52	NaN	NaN	NaN	NaN	NaN	NaN	NaN	NaN	NaN	NaN	NaN	NaN	NaN	NaN	NaN	NaN	NaN	NaN	NaN	NaN	NaN	NaN	NaN	NaN	NaN	NaN	NaN	NaN	NaN	NaN	NaN	NaN	NaN	NaN	NaN	NaN	NaN	NaN
O14979	HNRNPDL	Heterogeneous nuclear ribonucleoprotein D-like	4328.64	3259.88	3116.65	3444.54	1304.14	2737.59	8345.19	2035.37	4864.81	1052.61	NaN	661.2	1550.4	1103.45	406.18	NaN	NaN	1317.95	552.308	877.477	521.163	1150.42	553.715	NaN	949.144	242.393	287.204	1460.45	317.477	786.112	445.024	281.259	1118.18	707.008	942.279	1612.49	910.193	715.456	1445.34	667.326	1584.49	735.291	627.052	1114.99	824.871	924.635	1191.11
O14981	BTAF1	TATA-binding protein-associated factor 172	NaN	NaN	NaN	NaN	NaN	NaN	NaN	NaN	NaN	NaN	NaN	NaN	NaN	NaN	NaN	NaN	NaN	NaN	NaN	NaN	NaN	NaN	NaN	NaN	NaN	NaN	NaN	NaN	NaN	NaN	NaN	NaN	NaN	NaN	NaN	NaN	NaN	NaN	NaN	NaN	NaN	NaN	NaN	NaN	NaN	NaN	NaN
O14983	ATP2A1	Sarcoplasmic/endoplasmic reticulum calcium ATPase 1	2099.43	NaN	1070.19	4038.95	NaN	NaN	3364.39	NaN	NaN	1507.54	4599.67	NaN	NaN	2627.69	NaN	NaN	NaN	NaN	NaN	NaN	4415.41	2336.32	NaN	NaN	NaN	NaN	NaN	NaN	NaN	NaN	NaN	NaN	NaN	NaN	6000.27	NaN	5899.9	NaN	NaN	13377.3	NaN	NaN	NaN	NaN	NaN	NaN	NaN
O15372	EIF3H	Eukaryotic translation initiation factor 3 subunit H	136.309	NaN	NaN	93.9988	NaN	NaN	292.486	NaN	134.665	NaN	NaN	NaN	NaN	NaN	NaN	NaN	NaN	NaN	NaN	NaN	NaN	NaN	NaN	NaN	NaN	NaN	NaN	NaN	NaN	NaN	NaN	NaN	NaN	NaN	NaN	NaN	NaN	NaN	NaN	NaN	NaN	NaN	NaN	NaN	NaN	NaN	NaN
O15427	SLC16A3	Monocarboxylate transporter 4	2358.13	1727.61	2888.41	2516.3	1377.62	2278.85	8171.54	2367.98	3858.39	NaN	NaN	NaN	NaN	NaN	NaN	NaN	NaN	354.56	NaN	NaN	NaN	NaN	NaN	NaN	NaN	NaN	329.4	NaN	553.493	NaN	NaN	NaN	1216.67	NaN	NaN	NaN	NaN	NaN	NaN	NaN	NaN	NaN	NaN	NaN	NaN	NaN	653.65
O43175	PHGDH	D-3-phosphoglycerate dehydrogenase	5024.79	976.239	1795.92	1433.65	1001.72	1625.39	4356.29	1224.36	2721.06	1326.64	700.194	927.279	1002.09	1442.79	493.332	619.243	416.044	2390.02	952.156	955.019	NaN	852.132	959.292	715.688	1866.6	1459.68	2082.01	3612.35	2399.44	1529.95	961.305	1003.31	2200.43	1530.85	967.919	2161.74	1955.61	1630.61	2347.28	1454.74	1236.31	1077.39	1088.51	1418.25	1395.5	1686.38	1807.59
O43255	SIAH2	E3 ubiquitin-protein ligase SIAH2	1023.83	1429.22	2316.73	1756.46	1522.1	1111.93	552.968	2035.36	763.161	1916.67	2165.33	1725.65	795.199	493.549	647.503	1977.69	1546.53	1011.4	484.093	1404.69	1549.02	1209.97	1015.46	604.864	435.049	105.352	NaN	133.787	NaN	162.833	NaN	53.9481	246.755	NaN	NaN	NaN	NaN	NaN	NaN	NaN	NaN	NaN	NaN	NaN	NaN	NaN	NaN
O43581	SYT7	Synaptotagmin-7	3843.73	9160.27	20862.8	10730.6	10530.9	8245.04	14679.4	1851.33	4600.78	2167.93	15145.8	2139.33	12222.2	11335.3	15922	14659.5	10551.5	NaN	25420.6	10089	9674.67	5707.98	9483.18	7842.79	3948.29	NaN	2751.36	6561.93	4457.88	7771.32	2362.71	3705.31	3302.68	4166.12	4610.05	6617.98	11249.5	7536.33	4114.56	6217.85	7350.06	14585.1	13620.6	NaN	2857.12	7662.57	8862.85
O43704	SULT1B1	Sulfotransferase 1B1	5092.03	NaN	NaN	NaN	NaN	25.8326	1469.27	NaN	NaN	NaN	NaN	1102.92	NaN	NaN	126.095	NaN	NaN	NaN	NaN	NaN	NaN	NaN	130.5	NaN	NaN	NaN	NaN	NaN	NaN	NaN	NaN	NaN	NaN	213.713	NaN	2277.11	NaN	NaN	NaN	NaN	NaN	127.3	NaN	5272.25	NaN	NaN	NaN
O43707	ACTN4	Alpha-actinin-4	3560.8	1000.54	2128.12	1080.13	1326.95	1112.33	1951.18	1181.14	1925.15	NaN	NaN	237.611	NaN	NaN	NaN	NaN	724.33	NaN	NaN	NaN	NaN	181.797	337.896	NaN	NaN	NaN	NaN	641.768	NaN	471.365	NaN	NaN	NaN	NaN	9831.89	845.607	NaN	NaN	NaN	NaN	171.566	NaN	NaN	NaN	NaN	NaN	740.98
O43790	KRT86	Keratin, type II cuticular Hb6	2894.4	7023.16	8090.67	5781.41	6791.84	7175.09	15150.1	7277.75	8008.11	9881.3	8356.02	6289.52	20978	7574.3	7099.86	9963.96	7803.53	9651.1	13569.3	14154.8	11630.4	13127	14181	12951.6	8523.16	13574.9	15042.4	2703.35	2887.48	6180.18	2662.69	4471.1	7723.46	6060.37	3574.96	5733.98	4994.98	19690.4	6380.43	8434.72	3575.11	7759.13	9782.13	10153.3	28270.2	7177.91	9189.74
O43866	CD5L	CD5 antigen-like	243637	25598.4	43108.1	41023	98043.1	51861.7	55517.6	35885.7	79443.5	33159.8	40348.5	84610.8	51797.6	121891	51378.9	33370.3	54496.1	96762.8	66383.3	56537.9	56060.8	67031	92640.7	71502.7	112025	59623.4	68197.9	39721	65899.6	160173	74520.8	23057.9	54137.6	28128.8	62154.4	63365.2	47460.4	54321.9	29073.1	77440	24877.1	76685.2	16215	62373.6	32769.6	92444.9	24164.6
O60258;P55075	FGF17;FGF8	Fibroblast growth factor 17;Fibroblast growth factor 8	1680.09	NaN	NaN	1125.87	NaN	NaN	NaN	NaN	NaN	2554.04	2988.47	787.161	NaN	NaN	NaN	NaN	NaN	2265.43	2315.75	1231.27	3040.18	NaN	NaN	NaN	NaN	NaN	NaN	NaN	NaN	NaN	NaN	NaN	NaN	NaN	NaN	NaN	NaN	NaN	NaN	NaN	NaN	NaN	NaN	NaN	NaN	NaN	1948.99
O60664	PLIN3	Perilipin-3	20902.2	36373.9	997.927	653.806	1149.2	813.454	2109.61	50317.8	2202.27	39963.5	42785.4	27967.4	13329.8	20274.7	NaN	15406.1	NaN	NaN	NaN	10872.1	20175.4	NaN	NaN	NaN	NaN	NaN	NaN	NaN	NaN	NaN	NaN	NaN	NaN	NaN	NaN	875.146	3529.26	NaN	NaN	NaN	NaN	NaN	NaN	NaN	NaN	NaN	19122.3
O60814;P58876;P62807;Q5QNW6;Q93079;Q99877;Q99879;Q99880	H2BC12;H2BC5;H2BC10;H2BC18;H2BC9;H2BC15;H2BC14;H2BC13	Histone H2B type 1-K;Histone H2B type 1-D;Histone H2B type 1-C/E/F/G/I;Histone H2B type 2-F;Histone H2B type 1-H;Histone H2B type 1-N;Histone H2B type 1-M;Histone H2B type 1-L	78497	62290.2	88187.2	77203.5	60751.1	75172.9	198451	69323.8	111777	21421.3	16413.5	21789.7	23137.3	24391.9	13323.8	16572.2	9875.19	30161.8	17411.5	22965.6	19377.8	20987	16857.5	14426.9	17527.6	14057	17754.2	30014.4	17797.2	43684.7	15876.4	10051.2	14792.8	16580.7	17638.9	26439.3	17110.3	14034.7	13008.2	18384.3	16003.1	15120.8	16999.1	22183.3	20762.1	16620.2	23918.3
O75015	FCGR3B	Low affinity immunoglobulin gamma Fc region receptor III-B	NaN	1773.53	11996.3	3439.42	5435.58	NaN	8835.65	1827.85	NaN	3641.07	10134	3321.69	8200.1	5224.79	NaN	NaN	NaN	NaN	NaN	NaN	NaN	5149.58	197.263	6404.04	5326.93	2727.89	125.117	6092.61	252.708	2259.49	3486.49	NaN	3593.02	NaN	NaN	1545.49	NaN	NaN	2030.92	NaN	11866.2	3881.07	NaN	NaN	348.779	NaN	2975.74
O75223	GGCT	Gamma-glutamylcyclotransferase	NaN	NaN	3581.24	670.098	NaN	NaN	1575.41	NaN	463.802	NaN	NaN	NaN	NaN	NaN	NaN	NaN	NaN	1059.57	NaN	NaN	NaN	NaN	NaN	NaN	NaN	NaN	NaN	NaN	NaN	NaN	NaN	NaN	NaN	NaN	NaN	NaN	NaN	NaN	NaN	NaN	NaN	NaN	NaN	NaN	NaN	NaN	NaN
O75340	PDCD6	Programmed cell death protein 6	684.211	NaN	970.549	837.918	545.897	933.508	2895.56	640.902	1540.73	NaN	NaN	NaN	NaN	NaN	NaN	NaN	NaN	NaN	NaN	NaN	NaN	NaN	NaN	NaN	NaN	NaN	NaN	NaN	NaN	NaN	NaN	NaN	NaN	NaN	NaN	383.589	168.144	NaN	NaN	NaN	NaN	NaN	NaN	NaN	NaN	NaN	NaN
O75531	BANF1	Barrier-to-autointegration factor	3130.97	NaN	NaN	NaN	1177.52	NaN	NaN	NaN	4477.15	NaN	NaN	NaN	NaN	NaN	NaN	NaN	NaN	NaN	NaN	NaN	NaN	NaN	NaN	NaN	NaN	NaN	NaN	NaN	NaN	NaN	NaN	NaN	NaN	NaN	NaN	NaN	NaN	NaN	NaN	NaN	NaN	NaN	NaN	NaN	NaN	NaN	NaN
O75636	FCN3	Ficolin-3	9668.62	10046.5	10601.1	12186.2	14398.1	15447.2	15603.5	4677.24	8114.1	9382.63	9346.97	13639.3	31305.3	1227.63	6521.22	7784.86	8768.58	10758.5	1891.35	5252.75	10597.4	13457.3	9517.3	14129.3	4861.21	16220.8	4022.98	14418.4	21448.3	13068.9	20981.7	9573.94	7757.31	9494.01	9037.93	16251.9	6514.9	11751.1	7910.88	26949.5	10900	13203	8551.71	11886.4	12127	9204.72	14142.4
O75874	IDH1	Isocitrate dehydrogenase [NADP] cytoplasmic	2497.09	3587.6	1562.67	636.297	834.744	1117.55	1746.9	656.401	819.789	912.32	NaN	NaN	NaN	NaN	NaN	NaN	NaN	NaN	NaN	2180.49	NaN	NaN	1133.6	NaN	NaN	964.548	670.852	1510.29	478.261	982.507	794.732	713.646	NaN	453.496	1313.57	882.989	NaN	544.313	NaN	494.671	NaN	1141.8	NaN	1600.81	819.891	1033.74	669.62
O75882	ATRN	Attractin	15423.7	14637.6	14242.3	19755.2	19077.3	22929.9	23294.4	18767.3	27082.9	22583.4	26469.9	18375	25602.4	25596.5	28983.8	17719	17858.7	27202	15988.2	17473.6	20403.9	20090.4	14356	18566.5	18172	13597.5	10573.2	13032.1	9062.7	13465.3	12261.3	12664.1	11689.8	17143.2	10089.5	13206.3	8642.72	18042.1	21406	11556.6	13792.2	10852.6	14505.3	16220.2	11283.8	12291.9	14148.4
O76009	KRT33A	Keratin, type I cuticular Ha3-I	515.344	NaN	NaN	NaN	NaN	NaN	6390.79	NaN	5225.37	NaN	NaN	NaN	NaN	NaN	NaN	NaN	7249.01	NaN	NaN	NaN	531.318	NaN	NaN	NaN	NaN	NaN	NaN	NaN	NaN	13840.9	NaN	NaN	NaN	NaN	NaN	NaN	NaN	NaN	NaN	NaN	1113.28	NaN	NaN	NaN	NaN	NaN	NaN
O76013	KRT36	Keratin, type I cuticular Ha6	NaN	NaN	NaN	NaN	NaN	NaN	NaN	NaN	NaN	NaN	NaN	NaN	NaN	NaN	NaN	NaN	NaN	NaN	NaN	NaN	NaN	NaN	NaN	NaN	NaN	NaN	NaN	NaN	NaN	NaN	NaN	NaN	NaN	NaN	NaN	NaN	NaN	NaN	NaN	NaN	NaN	NaN	NaN	NaN	NaN	NaN	NaN
O95259	KCNH1	Potassium voltage-gated channel subfamily H member 1	3537.01	2528.82	3577.85	1042.77	1279.38	571.156	1249.9	2787.87	1774.34	1348.87	1683.58	787.519	1943.15	NaN	415.425	970.431	1106.13	1510.05	2107.45	2368.78	1526.57	1080.52	983.562	1283.28	1480.81	3026.26	NaN	NaN	3421	1413.78	3127.36	NaN	1307.37	2972.07	3762.87	2259.36	2378.05	NaN	1589.53	2079.07	1587.21	2851.06	2694.59	2542.07	NaN	3329.51	NaN
O95373	IPO7	Importin-7	1681.84	1697.94	2226.93	2434.05	1233.96	1226.88	5998.4	NaN	2149.02	NaN	NaN	NaN	NaN	NaN	NaN	NaN	NaN	NaN	NaN	NaN	NaN	NaN	NaN	NaN	NaN	NaN	NaN	NaN	NaN	408.857	NaN	NaN	NaN	NaN	NaN	348.107	270.983	NaN	NaN	NaN	NaN	NaN	NaN	NaN	NaN	NaN	NaN
O95445	APOM	Apolipoprotein M	63320.2	48697.6	36386.4	70286.2	53592.1	74829	60256.7	61249.4	58450.7	71729.4	78985.9	55472.3	80171.7	77577.9	69050.2	59418.5	49646.7	60068	53792.6	71514.3	56179.7	80232.5	45420.5	59802.3	55040.6	37114.7	31034.1	42604.5	58335.7	37601	28753	53442.2	21147.8	44430	29878.2	38404	26953.8	32235	45532	48790.8	39901.5	39901.9	47082.2	56590.5	27902	40685.6	33083.5
O95613	PCNT	Pericentrin	421.299	598.317	1404.28	345.841	1019.4	738.295	480.852	NaN	399.154	139.005	951.462	317.171	585.961	409.462	422.656	1952.76	838.44	947.448	NaN	NaN	487.353	940.852	1187.05	660.948	NaN	NaN	NaN	NaN	NaN	NaN	NaN	NaN	NaN	NaN	NaN	NaN	NaN	NaN	NaN	NaN	NaN	NaN	NaN	NaN	NaN	NaN	NaN
O95619	YEATS4	YEATS domain-containing protein 4	1875.11	1109.29	2254.05	2749.16	2426.48	1757.47	3223.45	1728.51	1339.77	2454.16	2166.47	822.199	1413.63	2822.75	1776.04	2086.91	3182.07	1576.73	1753.02	1304.76	2820.05	2115.06	2536.6	1547.21	379.924	NaN	NaN	NaN	NaN	NaN	NaN	NaN	NaN	NaN	NaN	NaN	NaN	NaN	NaN	NaN	NaN	NaN	NaN	NaN	NaN	NaN	NaN
O95678	KRT75	Keratin, type II cytoskeletal 75	NaN	674.901	NaN	NaN	1223.16	3986.69	NaN	10168.3	9563.18	2331.87	NaN	NaN	NaN	NaN	NaN	NaN	NaN	NaN	NaN	NaN	NaN	NaN	462.923	11681.5	NaN	NaN	NaN	NaN	NaN	NaN	NaN	NaN	NaN	NaN	NaN	NaN	NaN	NaN	NaN	NaN	NaN	NaN	NaN	NaN	535.557	NaN	NaN
O95757	HSPA4L	Heat shock 70 kDa protein 4L	40560.2	NaN	NaN	3398.14	1172.36	NaN	1496.52	1207.12	27409.5	1916.91	2166.07	1498.23	NaN	NaN	NaN	844.718	9937	NaN	NaN	1734.46	NaN	1374.99	NaN	NaN	1136.11	840.404	1164.12	1252.48	NaN	2097.81	NaN	2016.68	2775.12	1648.86	1309.51	1520.83	NaN	1585.66	1332.68	1018.71	NaN	1564.94	1392.44	NaN	2051.91	NaN	1661.07
O95867	LY6G6C	Lymphocyte antigen 6 complex locus protein G6c	NaN	3097.24	3394.19	NaN	NaN	3365.35	NaN	NaN	NaN	3539.3	1854.33	NaN	NaN	NaN	NaN	NaN	NaN	3049.21	NaN	NaN	NaN	NaN	NaN	NaN	NaN	NaN	NaN	NaN	NaN	NaN	NaN	NaN	NaN	NaN	NaN	1196.28	NaN	NaN	NaN	NaN	NaN	NaN	1808.99	NaN	NaN	752.917	NaN
P00338	LDHA	L-lactate dehydrogenase A chain	19631.3	17256.8	29647	20662.5	15110.9	21678.7	62987.7	18751.8	29589.6	4415.68	4377.69	5449.24	5663.3	6439.3	4500.62	3614.75	3300.75	8966.44	4164.05	5050.88	5221	5260.23	4999.8	4113.09	4445.45	4904.29	4759.55	9337.21	5922.2	5213.82	4571.89	3327.69	6052.06	6672.55	6233.68	8000.73	4850.6	4690.19	7124.83	4367.34	4063.94	4602.26	5144.99	6286.89	6021.35	6439.69	7281.76
P00390	GSR	Glutathione reductase, mitochondrial	406.697	NaN	358.804	NaN	459.073	NaN	241.4	NaN	473.15	605.465	NaN	NaN	NaN	NaN	NaN	389.104	194.671	260.331	NaN	NaN	NaN	NaN	NaN	NaN	NaN	346.492	223.257	228.502	285.969	453.089	523.921	431.033	282.613	391.234	439.343	NaN	688.624	NaN	541.473	NaN	NaN	NaN	NaN	NaN	544.307	542.212	NaN
P00450	CP	Ceruloplasmin	523152	595996	559647	570361	626981	813757	587151	674066	514069	593126	670200	562915	577402	748960	936914	836585	764835	1.18021e+06	889120	607758	567436	628077	867353	558755	743314	569919	675659	677920	680700	623093	638075	806668	541476	655766	608077	587384	896319	561627	672496	665699	646884	610508	695665	464720	724432	562539	598632
P00488	F13A1	Coagulation factor XIII A chain	419.716	65.1933	449.836	36.0039	38.3173	315.081	129.398	221.879	436.621	816.567	686.541	NaN	762.568	1272.52	510.746	472.886	1026.52	981.612	357.309	606.862	678.156	1602.22	471.439	881.335	531.335	269.107	NaN	1604.09	550.884	163.276	424.133	197.059	NaN	480.774	595.582	185.724	394.627	381.695	785.875	282.49	415.661	221.148	368.444	509.673	278.318	353.346	874.004
P00492	HPRT1	Hypoxanthine-guanine phosphoribosyltransferase	280.396	NaN	822.461	458.029	1164.04	615.963	3593.17	1365.2	1999.09	NaN	NaN	NaN	NaN	NaN	NaN	NaN	NaN	NaN	NaN	NaN	NaN	NaN	NaN	NaN	NaN	NaN	NaN	NaN	NaN	NaN	NaN	NaN	NaN	NaN	NaN	NaN	NaN	NaN	NaN	NaN	NaN	NaN	NaN	NaN	NaN	NaN	NaN
P00558	PGK1	Phosphoglycerate kinase 1	7486.43	2529.77	4675.1	5828.12	5738.17	7811.54	19822.5	6407.3	13502.4	2376.09	2467.78	2835.2	2995.42	2500.24	1758.18	2522.22	1376.32	2994.18	1673.56	1742.11	2019.97	2068.06	2735.8	2682.78	1971.33	1585.96	1620.43	3387.45	1625.12	1843.62	2132.93	842.084	1424.92	1814.5	1368.42	3396.34	1875.54	1464.2	1968.5	1258.44	1555.2	731.036	1219.4	2173.19	2420.61	1543	2347.18
P00568	AK1	Adenylate kinase isoenzyme 1	1460.5	NaN	2151.71	NaN	591.426	419.181	635.236	NaN	1835.23	NaN	NaN	NaN	NaN	NaN	NaN	NaN	NaN	NaN	NaN	NaN	NaN	NaN	NaN	NaN	NaN	NaN	NaN	NaN	NaN	NaN	NaN	NaN	NaN	NaN	567.354	NaN	NaN	NaN	NaN	NaN	NaN	NaN	NaN	NaN	NaN	NaN	NaN
P00734	F2	Prothrombin	131413	143740	92330	149080	112880	125982	114070	160174	119917	171848	120963	154453	141413	120013	140559	126781	120726	94461.8	109471	141236	125179	115346	103091	154071	144197	113045	144956	95327.2	145604	143295	130486	142740	123036	133798	108965	113058	128183	103781	107844	140430	118157	135961	129237	127937	130501	138142	108758
P00736	C1R	Complement C1r subcomponent	41237.6	38753.9	42746.8	42424.1	35247.8	41350.1	43368.6	35560.4	38331.9	45525.9	46010.6	53051	48978.4	47347.7	38316.1	46077.4	44663.8	59855.7	51824.7	44370.5	49529.3	45969.8	40432.8	35551.7	40028.3	34681.5	33070.1	36219.4	36741.8	36338.9	62025	45400.3	35379.8	30256	34137.5	49507.8	36668.6	32845.6	38881.3	43325.3	40153.7	36435.6	34989.6	39169.3	37131.1	45071.5	44501
P00738	HP	Haptoglobin	2.78592e+06	2.13975e+06	3.26466e+06	1.05089e+06	2150103	1.59889e+06	2546804	2.2774e+06	43835.6	3312126	1.55968e+06	4125332	3.35488e+06	753309	1.50544e+06	2541941	2831654	1.38473e+06	2971064	3.693e+06	1.02143e+06	165807	1.84558e+06	539484	3650991	1.2057e+06	3.93289e+06	2.00856e+06	726294	4733633	3.55978e+06	2.40252e+06	4360933	3.66435e+06	2994546	3.46812e+06	4.78383e+06	148716	111075	2.00019e+06	3.29694e+06	5472677	3.6485e+06	87578.2	4.09984e+06	965863	3.17725e+06
P00739	HPR	Haptoglobin-related protein	46822	27662.6	27306.4	14792.3	30627.1	26187.6	26724.2	16169.4	13526.9	60090.4	25191.9	46324.3	24710.4	24649.3	13315.5	22166.2	57479.5	23638.2	24118.9	26965.8	10975.3	7580.03	17863.6	20104.3	22177.8	31935	25974.7	27434.5	14409.5	47774.7	52934.6	15213.4	18020.7	36162	16585.7	30748.6	32202.8	13659.2	10414.7	21951.7	39645.6	22357.5	34496.9	23103.2	13083.5	22796.2	30431.2
P00740	F9	Coagulation factor IX	6325.69	6663.56	7556.19	6438.26	5334.86	4315.8	7282.67	5419.97	5072.08	7802.68	7073.25	8804.43	7850.74	5036	5698.78	7790.71	6784.03	4657.62	5849.27	8041.6	6230.22	6766.76	8180.41	5484.16	6546.01	5779.75	6000.23	6404.67	3863.74	5665.09	6035.95	5931.1	6951.42	7475.04	6599.23	8507.11	6261.54	6609.25	6146.24	4486.12	6565.11	5926.66	5983.46	6466.96	6475.55	4486.18	6789.05
P00742	F10	Coagulation factor X	9026.51	11463.9	12676.4	14194.5	10599.5	11394	14670.4	13663	15507.1	16929.3	13528.1	16468.2	19226.9	14276.6	14135.9	15170.4	12734.6	11747.7	19037.2	11966.4	10327.8	14041.1	9660.47	10660.8	16565.9	10737.7	8124.16	10769.8	10682.1	11119.9	11021.3	10731.6	12752	14425.2	9601.77	13600.3	9914.68	7405.17	7201.88	11834.4	10644.1	11869.7	10106.6	11214.4	9461.22	11142.8	8901.04
P00746	CFD	Complement factor D	3643.52	1151.7	2062.24	2642.5	1682.67	2710.3	1642.14	2483.77	2533.36	1633.34	2156.69	1663.6	1625.87	2233.48	2102.83	2572.54	2251.44	1352.37	2225.05	2842.04	2682.36	2539.72	1965.42	1736.28	1569.31	1265.18	1717.21	2778.38	1648.73	1477.17	1906.72	1278.64	852.516	997.481	767.863	1408.64	1277.36	1544.87	1079.48	2190.98	979.587	498.957	916.287	1608.8	1051.18	902.768	1107.54
P00747	PLG	Plasminogen	389024	440915	387272	475941	393276	369648	513202	533500	481541	486323	457236	402764	460716	526823	457201	437650	562719	383462	467101	409321	468290	433980	461051	450674	566005	471562	413207	414077	552073	433258	420615	481714	373894	508018	330877	487089	388632	354992	446398	419216	514337	384082	455275	461262	461009	559145	404843
P00748	F12	Coagulation factor XII	8535.55	8593.32	19568.7	11953.4	22066.4	21535.6	13178.1	23991	32749.5	15903.4	31984.3	11707.1	22029	16310.3	20857.5	9533.18	9243.65	34594.2	13403	9514.02	12546.8	12883.9	9074.69	12819.3	13783.3	10225.7	15466	33405.5	11590.1	8871.75	14276.5	11393.9	7951.42	19783.6	17507.9	20746.2	9443.54	8402.02	8730.16	30524.6	11976.6	20991.8	20842.5	11399.1	8334.57	15884	15827.2
P00751	CFB	Complement factor B	200233	275318	230408	270262	190607	324570	233507	305404	147548	261773	252567	340844	171891	186629	295604	318438	412508	190102	251072	197188	277947	254341	334104	197386	277398	201194	283112	297019	292443	311183	305421	419855	305896	332509	369724	306439	399020	278169	306986	236790	292232	297962	333503	192361	346868	280423	347203
P00915	CA1	Carbonic anhydrase 1	13901.1	1742.97	21252.9	3324.59	3116.3	3974.22	3932.57	2642.88	2704.08	4615.17	3497.47	4285.8	2940.49	2721.04	1562.25	711.184	1444.58	1739.25	1608.8	2237.21	2100.89	971.295	1466.93	2588.23	1516.63	1546.81	1696.98	1535.71	1734.67	1078.35	2813.39	824.878	1497.73	1905.87	1397.47	3671.09	1670.88	2440.27	2730.63	1464.81	2571.95	2878.33	2893.04	3311.56	496.997	5025.88	1233.71
P00918	CA2	Carbonic anhydrase 2	6597.46	NaN	9038.98	NaN	NaN	NaN	NaN	NaN	1063.48	NaN	NaN	NaN	NaN	805.79	NaN	NaN	NaN	NaN	NaN	NaN	NaN	NaN	NaN	NaN	NaN	NaN	1794.94	NaN	NaN	NaN	NaN	1049.97	NaN	NaN	NaN	NaN	NaN	NaN	NaN	1229.77	NaN	NaN	NaN	1162.47	NaN	4620.15	NaN
P00966	ASS1	Argininosuccinate synthase	9295.51	2081.15	11738.7	8916.3	5103.29	7125.33	11265.9	3036.46	8636.51	NaN	NaN	421.448	9651.4	12940.5	NaN	NaN	NaN	NaN	NaN	NaN	NaN	NaN	NaN	NaN	NaN	NaN	NaN	1930.51	1698.43	617.079	NaN	NaN	369.314	NaN	NaN	2328.7	NaN	NaN	NaN	NaN	810.405	NaN	NaN	NaN	NaN	1832.21	732.893
P01008	SERPINC1	Antithrombin-III	218387	128612	168138	137302	199294	145934	197827	197074	213624	163937	167440	158996	136635	235848	208476	165469	157017	266512	202199	177765	166123	199599	174308	190073	161615	176559	132906	147058	232211	138415	155899	187618	71358	188349	149606	187530	145229	155358	132262	107909	145474	128875	141847	185331	160986	183012	174146
P01009	SERPINA1	Alpha-1-antitrypsin	6.36656e+06	6.98963e+06	6.72022e+06	6.95295e+06	6.77734e+06	6634671	5.78928e+06	6712447	5.85785e+06	5876743	6.74858e+06	6244343	5741868	7.04025e+06	6875255	7.08942e+06	6.09616e+06	9392882	5.90483e+06	7.07039e+06	6371674	6803912	7525621	6.12825e+06	5.4299e+06	6.27425e+06	7.35516e+06	6.98531e+06	8.04765e+06	6362442	7659395	7136867	8574704	6681931	8830858	6.58564e+06	8.36321e+06	8549157	6.74329e+06	5.11187e+06	5.08749e+06	8789080	9382146	6253594	7.67016e+06	6.8445e+06	5.92739e+06
P01011	SERPINA3	Alpha-1-antichymotrypsin	462575	350363	496400	398932	378776	670942	378157	351552	320291	411523	469403	602395	409915	346013	441143	661267	452083	587397	546556	663426	402772	471982	463031	359668	531909	392840	530797	457515	361370	471842	624538	549923	671168	484105	549899	608386	619781	426881	201390	533217	439077	708113	562808	373563	586621	444992	388378
P01019	AGT	Angiotensinogen	112319	102653	161642	154592	128673	150518	142367	124559	127046	134470	185930	240509	226686	140090	129653	152209	96040.3	173949	198194	182709	109856	126875	122144	183368	156259	119106	96819.1	90180	129377	116500	116808	123293	91729.2	85742.8	97373.4	133764	121693	152944	99889.8	86048.9	136545	106302	117058	116738	87903	161890	106407
P01023	A2M	Alpha-2-macroglobulin	2.53518e+06	2.32336e+06	2044161	2.56174e+06	3.42965e+06	3109277	2.57159e+06	2242013	2538405	3132037	3468553	2.44253e+06	1.82942e+06	4.90299e+06	3.76492e+06	2.76569e+06	3647412	4281194	3.55194e+06	3.16006e+06	4.43379e+06	3.82687e+06	3.43209e+06	4875480	3.21311e+06	2.15698e+06	2.31819e+06	3.38222e+06	2.97903e+06	1.72257e+06	1.66614e+06	3.02187e+06	1.69194e+06	2766650	2.96339e+06	3.04787e+06	2.63016e+06	3.0616e+06	4348394	2.05485e+06	2.29658e+06	2.24854e+06	3.29411e+06	3.16875e+06	6928695	3.30824e+06	3486183
P01024	C3	Complement C3	1.89468e+06	2472740	2.43449e+06	2.75991e+06	2328620	2.30406e+06	2.48284e+06	2.17605e+06	2.59066e+06	2310541	2.9647e+06	3.45586e+06	3.19614e+06	2875989	3.07035e+06	2.92772e+06	2.94827e+06	2.50253e+06	3.23133e+06	2.29589e+06	2431534	2525468	2.56944e+06	2.5988e+06	3.15703e+06	2.67733e+06	2.82543e+06	2.35536e+06	2621740	3028863	2.57823e+06	2902733	2959395	2.90042e+06	2.22027e+06	2.26207e+06	2.70027e+06	2.3264e+06	2423824	1.95298e+06	2.60901e+06	2415155	2.53843e+06	1.56392e+06	2.50865e+06	2158938	2511232
P01031	C5	Complement C5	111994	132106	122002	137710	113352	158257	139750	144360	125696	142629	85730.6	174815	149562	160745	185214	127841	133347	149039	150811	157882	137687	122991	152117	112493	150187	93449.2	97308.1	83377.1	89675.4	89750.3	84386.1	102178	103691	119550	86637.5	106819	110855	134230	97008	85850.9	96254.6	90208.7	134026	79603.3	112110	87216.5	95771.6
P01033	TIMP1	Metalloproteinase inhibitor 1	NaN	NaN	NaN	NaN	NaN	NaN	NaN	NaN	NaN	NaN	NaN	NaN	NaN	NaN	NaN	NaN	NaN	NaN	NaN	NaN	NaN	NaN	NaN	NaN	NaN	NaN	NaN	NaN	NaN	NaN	NaN	NaN	193.145	NaN	NaN	NaN	NaN	NaN	NaN	NaN	259.642	NaN	NaN	NaN	NaN	NaN	NaN
P01034	CST3	Cystatin-C	2573.76	2444.92	2282.66	3098.42	1762.8	4058.33	3602.78	2719.79	1394.61	1733.86	1200.12	1154.08	1719.63	2206.87	2386.77	2452.75	824.45	1589.75	1644.2	2788.78	2376.58	2103.95	2632.83	1179.32	2490.24	1587.3	1199.64	2590.09	2554.84	1330.49	2247.7	1190	1188.82	NaN	1078.1	1659.63	1595.26	1573.72	2735.9	1028.23	1088.32	817.953	1458.38	1297.25	616.641	1492.98	1257.74
P01037	CST1	Cystatin-SN	NaN	NaN	NaN	NaN	NaN	NaN	NaN	NaN	NaN	NaN	NaN	NaN	NaN	NaN	NaN	NaN	NaN	NaN	NaN	NaN	NaN	NaN	NaN	NaN	NaN	NaN	NaN	NaN	NaN	NaN	NaN	NaN	NaN	NaN	NaN	NaN	NaN	NaN	NaN	NaN	NaN	NaN	NaN	NaN	NaN	NaN	NaN
P01040	CSTA	Cystatin-A	1038.77	1332.13	5579.68	775.71	1033.37	942.309	NaN	971.105	866.072	1843.07	1593.35	928.392	768.072	1095.4	1176.24	989.496	1027.9	1343.47	1234.61	1132.45	2680.83	3092.01	1438.32	1574.04	NaN	991.559	649.638	NaN	NaN	691.584	NaN	NaN	NaN	NaN	3105.28	NaN	NaN	1109.99	601.092	NaN	667.474	NaN	NaN	NaN	NaN	NaN	1731.97
P01042	KNG1	Kininogen-1	565134	561628	418134	615175	554429	538184	627192	726565	604012	486719	528941	523726	455920	650762	703520	722798	692937	789650	777876	241374	584448	599336	685436	622179	592402	601435	622136	551587	673421	686846	736825	812542	619486	818330	632562	612608	742573	638480	536626	681706	633820	741779	693324	596539	632337	628438	721588
P01138	NGF	Beta-nerve growth factor	6477.99	2249.19	8302.24	5652.45	4167.55	3703.2	5530.61	2949.47	6447.95	6931.82	9288.43	7179.26	1344.15	4984.14	5420.13	6374.56	6397.34	4503.76	7258.86	5828.81	8340.76	4849.63	5531.55	7057.91	8587.57	6769.11	17074.8	5123.21	3493.42	7217.11	5833.68	3474.17	5950.25	7931.49	5001.18	2912.31	3438.35	3177.57	2916.87	4787.46	3889.89	3213.86	3299.58	4423.75	6547.33	1044.26	9559.01
P01344	IGF2	Insulin-like growth factor II	NaN	2624.08	1676.66	3580.07	2138.31	905.671	2731.8	3274.41	3424.98	1783.69	2966.7	NaN	7696.99	3396.6	1488.19	4049.63	NaN	3985.28	1696.02	2122.55	2062.25	NaN	1222.72	2937.06	2300.68	641.993	NaN	1060.15	1934.8	1108.51	309.546	1433.69	NaN	1827.49	880.275	NaN	NaN	NaN	1255.89	4526.61	2195.46	NaN	1068.36	1313.47	821.121	3896.43	995.642
P01591	JCHAIN	Immunoglobulin J chain	256135	154228	67880.3	84023.5	124580	132466	105615	60891.8	209253	74488	111475	104189	109257	144140	145899	78364.9	110406	111850	120372	111149	119606	112157	95842.1	119459	199590	163875	211379	144305	171809	298809	206050	80187	194769	69029.4	186784	166778	128897	346723	167446	347564	157180	231157	42240.6	151094	129191	158688	98662.5
P01593;P01594	IGKV1D-33;IGKV1-33	Immunoglobulin kappa variable 1D-33;Immunoglobulin kappa variable 1-33	505.894	509.245	61.9127	1519.43	1392	7505.41	NaN	NaN	491.67	812.295	NaN	NaN	1688.52	3284.25	175.355	NaN	693.753	165.615	485.453	2150.58	1711.42	2087.38	1228.94	NaN	2224	968.6	540.907	877.542	2766.33	921.34	1100.85	708.449	NaN	NaN	99.7051	1508.85	2237.55	633.559	863.419	2028.57	993.26	710.69	614.844	NaN	73.8983	NaN	754.194
P01599	IGKV1-17	Immunoglobulin kappa variable 1-17	17505.1	4303.47	3891.62	5165.94	9256.48	6636.05	5672.82	7320.14	6970.69	2410.67	5818.45	2312.1	9373.73	7370.37	12053.6	10887.4	5680.62	14118.3	11578	9560.67	8707.77	2967.33	13332.5	5016.26	16281.6	3772.16	3076.19	2850.89	5986.15	2337.52	5162.24	1557.05	1755.11	581.451	968.699	1911.23	6270.59	4561.23	1462.19	6693.04	2430.99	1628.75	NaN	2209.78	2271.86	3828.89	NaN
P01601	IGKV1D-16	Immunoglobulin kappa variable 1D-16	1680.6	693.866	4624.53	2407.99	NaN	2057.21	1088.83	1146.76	NaN	1738.18	362.414	3046.6	NaN	3681.47	NaN	2620.64	NaN	2287.59	NaN	3324.23	NaN	NaN	655.433	3424.84	2633.39	NaN	NaN	NaN	NaN	NaN	NaN	NaN	NaN	NaN	NaN	NaN	NaN	NaN	NaN	NaN	NaN	NaN	NaN	NaN	NaN	NaN	NaN
P01602	IGKV1-5	Immunoglobulin kappa variable 1-5	127720	24297.6	106641	124960	243731	340961	134615	103274	102133	60202.9	97455.7	53392.5	154224	174631	140113	122764	56473.2	294780	176317	93539.4	118779	58953.8	92701.7	93871.6	135230	83939.9	43871.7	41205.6	73530.5	47525.1	48144	20284.7	49102.5	22786.6	37439.3	49422.4	57331	44707.3	58552.1	74891	62299.6	112463	33019.8	60754.3	41593.2	81350.2	49373.5
P01619	IGKV3-20	Immunoglobulin kappa variable 3-20	47173.9	20246.2	55560.8	22690.1	52922.6	66233	56377.7	23086.5	29751	19645.8	45021.6	22912	84824.2	70719.4	96092.4	38404.8	36793.4	66058	36340.9	34493.3	33514.6	42567	35372.5	33462.4	36842	35724.8	19739.8	23970.3	48189.1	35537	26953.1	18453.8	21246.4	9537.36	28705.3	26754.5	40897.1	42641.4	25707.4	63049.6	50579.5	59664.2	24276.3	23268.3	21962.2	46647.4	23239.8
P01624	IGKV3-15	Immunoglobulin kappa variable 3-15	369089	342529	723736	281437	727827	880811	727620	275135	543795	232591	873643	310594	1.35135e+06	688646	1.40464e+06	660374	794785	1.16499e+06	518397	413666	455583	550227	469866	513345	549014	570724	393213	363650	682603	410889	654375	350078	332296	105939	364609	326560	498410	689956	271542	540945	656384	407624	320665	380462	361180	766271	361780
P01699	IGLV1-44	Immunoglobulin lambda variable 1-44	25258	16232.5	15497.4	12308.2	33566.9	22429.4	17053.2	15206.8	15229.1	13290.7	15918	6728.14	8669.22	17912.6	23926.8	10699.3	33612.2	20839.4	17406.5	9975.79	14715.6	7095.17	24942.4	24750.1	17311.7	11018.9	20847.7	25142	24769.9	22257	29724.1	11131.4	23990.8	11802.4	12699.3	17008.8	27701.6	20651.1	13735.4	18157.5	18623	16725.6	15296.7	23064.4	20355.6	13294.3	8218.69
P01700	IGLV1-47	Immunoglobulin lambda variable 1-47	60453.5	42662.4	45929.1	59875.9	73461	81196.2	143934	49065.8	65035.7	48897.7	107399	27096.4	43637.6	112504	110575	58212.2	121769	116387	98610.2	37974.9	61489.6	52276.1	83228.6	63379.7	116021	42089.8	31488	48955.1	54467.2	44482.3	35992.9	33298	51303.6	40373.8	54180.6	65305.9	70227	46794.3	40959.7	37493.7	132296	66540.7	64984.6	54002.7	55699.8	87701.9	46513.6
P01701	IGLV1-51	Immunoglobulin lambda variable 1-51	47494.8	21597.7	12990.2	22832	24473.1	6462.65	8339.2	8703.37	13923.2	9197.17	12717.1	7391.46	8704.6	22225.8	21421.3	6136.96	40384.3	14892	18968.7	19984	14383	7466.4	26096.8	23477.3	24470.7	23359.6	28434.8	20159.6	19367.5	22023.2	22562.8	15460.9	30644.7	8394.78	17091.3	15139.8	40297.7	22833.5	21545.5	32272.9	28889.7	31868.9	14742.1	32979.6	23428	17363.1	11841.3
P01703	IGLV1-40	Immunoglobulin lambda variable 1-40	19049.1	11219.4	7443.58	6283.19	16071.9	12105.4	8228.1	6093.02	9922.39	7033.12	7270.51	4418.19	7973.06	17245.7	10523.1	10604.2	14690.2	11417.9	8870.89	4941.42	8264.53	7331.5	24335	7766.18	12853	9979	10065.8	14989	10374.8	16347.9	14335.3	6540.37	8502.49	3927.56	6750.45	9558.18	32378.5	6483.35	8217.83	12509	10351	11879.3	8913.29	15395.6	12187.2	9637.45	5051.01
P01704	IGLV2-14	Immunoglobulin lambda variable 2-14	9179.6	4451.4	1419.53	3876.38	2990.74	80065.5	34690.9	2048.45	11068.7	28148.2	1986.23	9022.12	11732	22100.6	9886.02	12762.8	15899	9050.13	25979.1	22777	10428.7	1057.68	12357	26864.8	NaN	6451.71	6970.21	15385.2	3968.85	11875.7	NaN	4306.19	NaN	NaN	9850.09	NaN	20540.8	10872.6	12113.4	NaN	12289.1	1327.25	23703.1	8935.77	6805.25	11805.5	7652.63
P01705	IGLV2-23	Immunoglobulin lambda variable 2-23	12779.7	2021.64	NaN	2040.47	3923.73	5588.81	5938.69	3529.33	6631.49	3175.52	10800.5	1916.87	5404.97	15889.2	5585.08	5284.3	8891.32	9409.56	10867	3994.14	NaN	4296.09	NaN	2874.52	3651.25	NaN	5301.25	12470.7	5522.44	11008.7	2825.77	858.107	7359.45	2925.71	4248.72	3902.84	6049.65	3332.94	3842.74	5584.92	3122.71	7702.99	3041.65	6144.36	NaN	538.141	1872.52
P01706	IGLV2-11	Immunoglobulin lambda variable 2-11	30022	41489.8	49012.1	39588.2	76377.6	15674.4	50271	28373	24198.9	39591.7	44096.1	25710.3	28965.5	29591.8	48244.2	45547.8	36392.3	53966.7	51194	46380.4	55541.1	20641.6	38229.8	29722.7	51682.1	31999.4	23010.7	50275.7	27840.2	39587.4	37298.4	18838.2	46060.9	16477.4	15879	29427.3	63373.9	22868.8	29231.1	52798.8	18642.7	68635.8	34790.1	40892.5	21021.6	31845.8	21351.9
P01709	IGLV2-8	Immunoglobulin lambda variable 2-8	53109.2	33359.8	46822.9	29096.2	58236.3	31875.2	25097.4	31309.2	28258.9	44564.2	27386.9	11460.4	52297.9	34693.6	36823.8	44532.1	21544.2	56691.6	43440.8	32269.5	61602.5	26183.7	42595.1	30610.6	16393.6	38882.2	11799.2	12391.1	14077.1	36209.3	21088.1	15434.5	16720.4	31574.3	12277.1	14504.9	30658.5	27758.5	17956.6	35037.5	15184.8	26376.6	11830.1	18581.4	22999.7	27042.3	15148.1
P01714	IGLV3-19	Immunoglobulin lambda variable 3-19	24101	8598.89	26165.9	18085.4	12637.6	19049.3	29687.7	8599.34	30456.3	7859.19	22543.3	12756.3	34437.5	35564.3	46631.1	25103.2	19434.6	42730.2	40905.1	30212.7	6535.8	7346.26	10845	15319.2	25825.1	18533	14057.6	19182.3	34935	9331.23	14905.4	8874.23	12960.9	7217.64	5063.37	12247.1	11068.4	9539.82	6507.44	19753.4	14198.8	22366.3	13293.3	11208.8	28979.1	12311.2	14861.1
P01717	IGLV3-25	Immunoglobulin lambda variable 3-25	23099.5	15260.2	27500	16913.6	25809.6	21170.6	26886	14076.4	25790.6	19913	63396	12001	47433.8	33239.7	45290.2	47293.3	38557.4	37954.8	30740.7	24816.4	31323.9	27691.7	37199.1	24533.3	22412.2	23658.4	9099.15	24508.7	10052.1	21129.1	15773.2	13426.9	8805.94	7120.99	9652.7	12745.8	19994.5	13883.8	18041.3	18120.8	22299.3	16528.2	7325.1	13400	18452.1	12937.1	17429.5
P01718	IGLV3-27	Immunoglobulin lambda variable 3-27	4170.58	4341.04	1494.94	1301.14	4744.01	6192.6	6292.31	1973.28	1784.37	1405.02	2773.3	629.715	5119.14	3387.25	6594.18	4800.61	4686.69	4212.83	2364.01	8303.35	1843.95	95.5969	4297.05	5137.11	5411.88	8301.67	4796.43	5792.87	3717.55	3923.04	1669.58	2767.24	2295.13	702.771	1000.13	2823.79	4366.66	1671.33	8621.81	1945.19	11273.8	2126.8	4012.55	4008.66	2449.74	3280.93	1107.38
P01721	IGLV6-57	Immunoglobulin lambda variable 6-57	2800.47	679.541	2390.58	1848.41	5020.46	7165.65	1779.62	NaN	NaN	NaN	3237.91	4799.23	7965.54	6709.2	16388	5334.48	2626.2	7853.44	4391.81	1126.72	1535.2	NaN	1852.36	1103.48	2894.7	3098.42	NaN	NaN	786.57	1334.54	NaN	316.654	NaN	NaN	191.129	110.611	1526.55	NaN	NaN	10195.1	2540.77	1621.35	NaN	NaN	NaN	NaN	NaN
P01742	IGHV1-69	Immunoglobulin heavy variable 1-69	12489.9	7310.56	17039.4	7144.3	14250.4	18968.6	13460.8	6266.93	17024.2	10765	16144.8	5017.87	19868.6	22461.8	26638.1	12509.1	15615	34761.3	19308.3	14424.2	15868.1	9782.9	16444.2	6462.07	13602.2	9782.96	4486.12	21538.2	13438.4	6945.09	6836.72	4875.18	5235.27	6934.92	7963.95	10615.6	6691.72	9972.28	9084.61	7821.98	14945.1	4457.13	9311.36	8012.54	8527.73	13920.5	12365.9
P01743	IGHV1-46	Immunoglobulin heavy variable 1-46	7794.47	NaN	11461.1	5115.43	15295.1	3113.59	14099	NaN	13209.4	4918.69	1219.26	NaN	1018.21	1359.69	1120.97	9204.95	5188.92	8661.95	18677.5	9172.16	8381.22	420.051	1461.17	12594.6	NaN	1762.86	1056.12	31639.6	5589.35	5073.16	6214.03	NaN	4477.05	1112.72	3239.55	5897.64	2619.46	5856.2	4044.14	8456.64	9053.66	3470.99	2952.13	567.514	677.88	1397.86	1778.58
P01763	IGHV3-48	Immunoglobulin heavy variable 3-48	7004.01	NaN	1330.33	929.772	2440.52	NaN	NaN	1623.03	179.452	NaN	2009.02	187.762	NaN	779.203	NaN	626.819	NaN	NaN	1380.48	858.93	1156.12	NaN	1301.56	624.797	2727.96	121.04	NaN	NaN	NaN	NaN	NaN	NaN	NaN	NaN	NaN	339.414	1610.67	NaN	NaN	NaN	1323.56	555.865	NaN	NaN	NaN	668.503	208.665
P01764	IGHV3-23	Immunoglobulin heavy variable 3-23	14535.5	2732.95	894.854	NaN	1990.75	6746.87	1620.97	NaN	2111.66	NaN	NaN	933.244	1569.27	1112.67	1957.14	NaN	NaN	4301.46	NaN	NaN	NaN	1434.61	6843.03	2730.79	NaN	NaN	NaN	1051.48	975.805	2543.99	552.193	NaN	NaN	NaN	NaN	NaN	835.838	NaN	NaN	NaN	NaN	NaN	NaN	NaN	NaN	NaN	NaN
P01766	IGHV3-13	Immunoglobulin heavy variable 3-13	4428.54	6475.08	12402	5917.48	7047.5	6433.03	7155.86	6336.41	9110.5	4941.31	49866.4	2637.28	13487.1	7038.96	16143.7	9070.62	1982.4	26516.7	9521.07	8771.64	8792.73	8423.76	8702.63	4630.68	4618.01	11061.9	2615.5	9761.95	7565.56	5946.57	3894.98	4675.36	3323.49	1825.63	6567.65	16328.2	4953.61	8315.45	8102.24	11120.2	2610.12	6799.5	4847.55	6635.47	6016.2	7432.33	5094.46
P01768;P0DP03	IGHV3-30;IGHV3-30-5	Immunoglobulin heavy variable 3-30;Immunoglobulin heavy variable 3-30-5	217111	276582	267447	238027	305806	318217	325282	163803	257288	163679	252559	193700	306419	173408	298547	194317	273365	456904	277522	257047	278009	200127	290480	221267	227440	147548	107646	196117	180678	195922	126494	118094	188101	90635.2	113664	195043	269828	168270	161750	227457	154700	327253	132251	182743	157147	147622	191438
P01780	IGHV3-7	Immunoglobulin heavy variable 3-7	296192	292434	183449	255616	374436	312167	267936	308424	303437	247628	301112	211024	230555	131855	403351	279987	247502	329067	350131	259397	462084	256617	387403	407106	353160	249184	150204	182239	235159	251262	224085	116323	270912	82738.4	208555	347816	430605	302552	249857	305226	164583	340995	159696	228407	268241	326391	210775
P01782	IGHV3-9	Immunoglobulin heavy variable 3-9	19742.5	11685.5	16172.7	12547.9	17794.8	16057.5	16150.4	10159.2	20161.8	13613.7	19444.1	8631.62	22279.6	16500.3	27281.1	15048.8	7445.87	33795.3	19154.8	13693.9	18731	12758.7	22380.3	10946	17674.9	6721.32	5840.89	9280.5	8275.26	10412.3	7870.66	6503.94	11492.6	2738.92	8109.74	15094.9	13476.3	9834.34	8337.08	14718.2	12126.6	14011.7	6431.12	9611.8	9258.32	14430.6	7484.97
P01814	IGHV2-70	Immunoglobulin heavy variable 2-70	2183.19	3336.14	3103.74	4395.57	14166.5	7283.76	12939.7	4682.74	14336.5	6607.01	17342.6	5299.5	12807.4	2780.12	27933	15540.6	19603.2	13648	16167.2	1832	10984.4	23031.6	12544.6	NaN	11036.2	7000.54	1248.6	4699.09	5444.96	25017.1	5808.74	8839.5	475.632	2143.24	3714.82	12475.8	2025.52	14973.7	6102.84	2072.74	3377.61	7590.34	18140.9	11784.6	7173.31	45113.3	8940.29
P01817	IGHV2-5	Immunoglobulin heavy variable 2-5	67707.3	28536	24262.6	17194.6	34536.8	3873.97	60126.3	28131.6	31093.3	32519	41160.4	19725.1	13468.9	44488	69809	31770.7	10799.9	33461.5	26082.8	24022.3	16904.5	10939.5	17476.7	8856.14	14452.9	27928.4	33128.6	25583.9	23705.2	37529.3	28681.6	20790.5	41713.7	21717.9	23605.6	40209.2	25588.1	20373.7	4465.73	26524.2	55937.4	41988.3	34353.1	25187.6	33143	46632.9	22911.9
P01833	PIGR	Polymeric immunoglobulin receptor	3599.58	4517.96	3674.35	5054.33	2362.4	8580.18	2641.83	3706.53	5972.14	2915.92	9216.21	2873.95	4958.64	6776.48	14290.5	2878.07	5069.63	9874.39	6948.21	5012.36	9018.11	9218.27	4124.67	4655.39	6354.17	2790.32	2053.03	1627.71	3145.34	11392.2	1174.63	1517.06	2817.03	1339.29	3452.28	13269.7	4634.83	6378.17	7500.44	3340.05	2151.37	3454.86	NaN	5255.3	1394.94	2212.1	1122.66
P01834	IGKC	Immunoglobulin kappa constant	2277849	2.87108e+06	2411186	2.02292e+06	2.93617e+06	2292412	4.74288e+06	2.18586e+06	2.95993e+06	1.38607e+06	2.29737e+06	1.62264e+06	2.93448e+06	2.48447e+06	3627257	2192585	3140837	2.6547e+06	3.09711e+06	2.82493e+06	2.26013e+06	2.93122e+06	2852498	2.46799e+06	2.37256e+06	2.94464e+06	2.81366e+06	1.80413e+06	2.14415e+06	2.37169e+06	2.8638e+06	1.58003e+06	1.38304e+06	1.10644e+06	2.34515e+06	1.76701e+06	2.79736e+06	2.49187e+06	1.90062e+06	2270141	2660420	2405003	1.59612e+06	2846663	3.04275e+06	3.01543e+06	1.80771e+06
P01854	IGHE	Immunoglobulin heavy constant epsilon	NaN	NaN	NaN	NaN	NaN	NaN	NaN	NaN	NaN	NaN	NaN	NaN	NaN	NaN	NaN	2169.87	NaN	NaN	NaN	NaN	NaN	NaN	2347.47	NaN	NaN	NaN	799.08	NaN	NaN	NaN	NaN	NaN	NaN	NaN	3788.88	7096.32	3140.75	NaN	NaN	NaN	NaN	NaN	NaN	1466.78	NaN	NaN	NaN
P01857	IGHG1	Immunoglobulin heavy constant gamma 1	20201576	25976674	33633280	24444418	32135278	30357914	45761628	23144910	29970360	20470958	26969466	18065930	36742740	38139968	42610356	30324934	42233356	30958830	37400100	23811428	24104220	30262976	34941212	28376912	37429908	29831680	25189226	26597504	22457450	27657226	18400256	22021174	17263930	15274686	16334705	21970234	30168224	22523092	24183644	23953108	26056718	25414062	22957644	32267352	29141362	29535586	24058124
P01859	IGHG2	Immunoglobulin heavy constant gamma 2	10938341	20278416	18896966	18968116	17516716	12536220	33951436	14802828	16704914	10714298	14220428	9556984	12625439	10617596	15288132	18344664	15541142	24157002	19943894	22272014	18278380	9972649	15323004	19363780	16410017	10289085	9715990	18125104	16028468	11569108	18026108	14307527	14004794	5.86361e+06	13639912	22274918	25459372	15165495	16051271	19973452	14780771	28814494	12423712	26078294	18587348	31891154	12093262
P01860	IGHG3	Immunoglobulin heavy constant gamma 3	515922	1.00544e+06	298599	387681	741443	501862	1.60621e+06	718925	585135	431266	268610	623814	515571	2.00481e+06	952212	1.03476e+06	2.63678e+06	1.48113e+06	893340	634291	597182	732781	1.43916e+06	537782	1.76205e+06	798041	1.26542e+06	708122	345709	487957	665180	1.2323e+06	517928	443622	1.3154e+06	999093	837053	1.03761e+06	369069	1.08162e+06	1.69069e+06	671056	158679	1.88269e+06	978474	1.29037e+06	832731
P01861	IGHG4	Immunoglobulin heavy constant gamma 4	12243.2	31915.3	161625	130021	31911.5	84118.6	151521	93541.6	95153	55659.9	25837.1	34382.8	68768.8	31835.7	36972.2	66314.1	120620	209565	48078.1	89483.9	65292.8	75734	186130	72358	56137.5	197212	74708.6	42213.5	119612	113768	167186	27700.9	29934.4	35597.6	50817.3	129928	37486.8	61037.7	98875.1	156923	86163.6	42845.8	72990.6	90933.6	171867	404749	86847
P01871	IGHM	Immunoglobulin heavy constant mu	2.72583e+06	193564	411156	346844	913222	478318	471294	341317	691058	339654	331786	1.00846e+06	497960	1.02681e+06	451760	261473	438671	1.12408e+06	632595	488563	499647	744367	739090	710130	919456	612578	732954	352343	830093	1620061	837368	274886	656366	316605	782208	651504	587487	591552	320735	825486	266897	821867	211821	737113	337628	1.00036e+06	214003
P01876	IGHA1	Immunoglobulin heavy constant alpha 1	1.20408e+06	2.59435e+06	1.57298e+06	1.11387e+06	2.09277e+06	1.00235e+06	2381106	1.04839e+06	2.34827e+06	796074	2.74701e+06	981411	1.56654e+06	2.08989e+06	3.80289e+06	1.3309e+06	2821997	1.44672e+06	1.46526e+06	2.93064e+06	1.4047e+06	1.8375e+06	951128	1.37871e+06	2.13123e+06	1.16739e+06	1.68769e+06	1.51496e+06	962257	1759452	1.72416e+06	917658	1.26342e+06	1010185	1.26761e+06	1.00645e+06	1.45501e+06	1.90986e+06	1.77847e+06	1.70416e+06	2.27963e+06	1.34959e+06	2.25253e+06	791352	1.20704e+06	948365	2.16702e+06
P01877	IGHA2	Immunoglobulin heavy constant alpha 2	2.19036e+06	4331230	2615367	1.3959e+06	2.33076e+06	1917412	4229943	1.78525e+06	4228563	1.09708e+06	4236540	1.29218e+06	2852961	3237735	4756159	1.84445e+06	4208803	2.82115e+06	2483701	4356163	2413346	2516555	1.64194e+06	2.34889e+06	3.62051e+06	1.70965e+06	1.93583e+06	2.13077e+06	1.49596e+06	2.2618e+06	2.94936e+06	1.38264e+06	2.02239e+06	1.29591e+06	1.62624e+06	1.97459e+06	2213404	3.39327e+06	3169732	2276356	2.80981e+06	2.54846e+06	3300806	1.48273e+06	2.22573e+06	2094666	3.68058e+06
P01880	IGHD	Immunoglobulin heavy constant delta	6373.09	4517.82	12294.8	3257.9	8101.21	NaN	19135.3	9828.64	5615.26	14321.6	8155.95	8371.37	10846.4	4754.88	30107.2	44796.7	3718.39	20449.4	1892.28	15484.1	22868.1	12694.3	NaN	3125.26	10390	8143.5	1950.05	5985.99	295.566	29646.5	9468.48	44545.8	7544.18	NaN	6839.08	9395.22	NaN	4781.48	7459.4	9081.84	55116.6	3186.53	NaN	1202.65	8808.45	13418.1	8958.69
P02042	HBD	Hemoglobin subunit delta	19081.5	2496.28	24378	4813.85	3702.77	6286.74	1492.8	4250.03	2192.28	10892.9	5347.12	3417.43	4987.53	4597.31	1699.33	1198.64	1773.53	1037.55	1571.49	4465.09	3445.18	2242.53	681.79	3774.78	2228.19	2840.63	2720.25	1246.26	1275.56	4265.38	3769.28	1254.22	2530.22	2690.81	1425.58	5366.45	3041.38	3181.76	5616.61	2148.89	3794.28	1989.6	4991.63	7219.42	2017.68	9604.51	1566.85
P02452	COL1A1	Collagen alpha-1(I) chain	NaN	NaN	NaN	NaN	NaN	NaN	242.199	NaN	NaN	NaN	NaN	NaN	NaN	NaN	NaN	NaN	NaN	NaN	NaN	NaN	NaN	NaN	NaN	NaN	NaN	NaN	NaN	NaN	NaN	NaN	NaN	NaN	NaN	NaN	NaN	NaN	NaN	NaN	NaN	NaN	NaN	NaN	NaN	NaN	NaN	NaN	NaN
P02533	KRT14	Keratin, type I cytoskeletal 14	16951.9	27855.7	866200	12664.4	43389.2	37158.7	24142.6	24432.5	20647	35018	66463.5	30357.4	25516.9	71383	11578.7	59362.1	12410.7	52154.9	60981.7	34791.1	96138	58868.2	34646.8	33834.5	37272.2	54327.7	26861.1	38853.6	12046.6	53696	45554.5	12557.6	77279.2	73034.3	402372	22116.4	23684	38896.7	49475.2	20641.2	17112.5	74480.6	16610.8	24561.9	45007.9	29229.8	102213
P02538	KRT6A	Keratin, type II cytoskeletal 6A	8428.84	14021.1	270031	8177.15	28054.9	19284.4	13765.8	12654.1	11623.5	17787.7	28876.1	11816.6	10117.8	28884.3	5423.82	29316.5	5619.51	15999.4	25430.8	14500.8	36104.6	19450.7	13950	13602.7	16502.1	23120.9	9413.19	14866.9	3893.5	22485.2	17775.1	4067.98	27589.9	25346.2	130255	11048.4	7371.73	14750.9	16669.1	7540.06	6870.88	22145.6	7694.65	10382.2	16411.7	11406.3	32199.6
P02545	LMNA	Prelamin-A/C	6105.45	2735.33	3458.37	3017.39	2016.7	2025.74	6981.26	2287.8	4793.25	648.586	655.385	924.392	805.005	806.804	NaN	NaN	461.114	1244.38	268.302	1157.46	519.552	349.831	764.462	1218.32	583.345	NaN	1721.13	1445.34	NaN	1091.64	1164.94	591.649	993.937	602.443	581.682	751.597	431.831	NaN	770.387	NaN	891.458	529.903	NaN	311.441	540.607	1059.45	1008.65
P02647	APOA1	Apolipoprotein A-I	3581503	4116496	2.59357e+06	4.82005e+06	2.95391e+06	2.83339e+06	4.03187e+06	3830239	3.34759e+06	3.61502e+06	3937746	2.62751e+06	5.06743e+06	3.99497e+06	3.93869e+06	2.14943e+06	3.01081e+06	3.73308e+06	4.42932e+06	3.97622e+06	4022690	4919651	2876148	3102867	3735216	5.32212e+06	4.59776e+06	5624257	6583882	3.066e+06	3790828	5413712	2.8608e+06	4269055	3241931	3840197	4695551	5166930	4.65344e+06	3233597	3.99278e+06	4.38249e+06	4.43454e+06	5.2906e+06	5.18237e+06	5452974	2.81632e+06
P02649	APOE	Apolipoprotein E	141821	94111.8	87229.9	147658	117858	130690	101961	147571	183011	102056	229051	114743	244691	119876	184259	130487	97701.4	203594	149101	198907	136421	168885	87240	283835	132133	110300	84237.3	94174.5	118398	85109.3	81703.1	79385.1	116870	157523	47186.7	135676	93820.9	84680.5	104546	142543	109470	94010.2	146913	105105	80414.3	129750	64561.8
P02652	APOA2	Apolipoprotein A-II	1.22742e+06	1.44814e+06	719372	1.45205e+06	1.32665e+06	933876	1.19426e+06	1.45658e+06	1.05639e+06	885397	984512	1.10578e+06	1.56897e+06	1.00455e+06	1.26855e+06	659302	1.67773e+06	789213	820918	1.09976e+06	912424	1.14215e+06	1.23425e+06	1189577	848550	1.99744e+06	1.68878e+06	1.65504e+06	2775079	1.67115e+06	2.11014e+06	1.78086e+06	1373384	1.97872e+06	1.55001e+06	1.26024e+06	1.02067e+06	1.97311e+06	1.28435e+06	1.51905e+06	1.87647e+06	1652925	1657600	2.56207e+06	2.1456e+06	1.49547e+06	1.23092e+06
P02654	APOC1	Apolipoprotein C-I	26454	26929.3	15381.1	27523.8	24953.2	19182.9	19950.8	22422.9	22043.7	26799.2	45344	22801.5	31654.5	34486.9	32934.6	28869.2	24180.1	29379.3	23356	27516.3	45772.6	31693.3	16418.4	28452.2	19404.1	34938.3	25253.1	22725.6	37918.9	27693.9	18473.2	33769.8	24072.8	36370.1	20320.1	19139.8	23402.4	18266.2	27159.6	24086.7	30033.1	22057.6	33587.4	29687.4	29948.3	37844.2	22314.9
P02655	APOC2	Apolipoprotein C-II	78805.1	134290	36835.9	88892.7	68545.3	50817.4	71786.6	81692.1	100408	62328.9	97564	104469	125509	136688	83905.5	96385.3	66913.1	44838.1	52687.6	83785.2	94110.1	66504.2	48659.6	145341	72335.6	117859	90323.3	31586.1	151798	98819.4	76369.6	79833.9	108640	103259	40860.2	86064.7	78579.8	65171.2	71411.4	124266	137428	95143.2	139437	100877	173844	136925	122969
P02656	APOC3	Apolipoprotein C-III	235459	466811	108968	340918	135854	159950	199201	285667	328566	157274	405829	209911	458900	300208	285582	206817	269215	145132	363205	315149	493273	535683	147590	506188	367495	582537	383718	191175	447536	181331	297392	257292	159027	389779	127490	322123	348324	266318	291831	207151	501130	296343	235085	392764	371733	390356	276437
P02671	FGA	Fibrinogen alpha chain	27549.9	29047.6	43791.8	32659.2	24561.4	45556.7	30386.3	26297.4	38850.8	52078.3	37976.7	53668.8	36357.3	26236.6	53884.5	46961.6	51369.7	43889.3	41791.8	37852.4	30402.1	46886.1	49284.5	49410.3	39745.2	31442.9	34551.3	41533.5	23584.2	24647.4	29490.8	30886.4	38493.6	28343.5	36566.7	29333.4	33194	25132.5	27123.4	50789.9	20640	47360.3	40689.6	28387.5	56442.9	28586.7	27206.2
P02675	FGB	Fibrinogen beta chain	1650.07	3770.25	8644.84	3188.4	2661.49	2929.04	4460.79	3465.59	3431.72	2450.36	3352.16	3172.1	743.057	2964.12	7033.43	6802.39	5482.14	5627.78	7359.64	2213.6	1712.3	15280.7	10887.3	14712.3	3478.88	3795.59	3183.99	3077.17	2396.41	1756.16	1389.25	2961.68	8265.83	2248.29	3392.42	2222.15	4645.84	3261.08	2409.87	9048.9	1229.93	3359.26	3686.91	2105.7	5759.92	4172.92	2454.53
P02679	FGG	Fibrinogen gamma chain	1438.21	1174.32	2524.88	1735.44	1192.38	1626.67	2799.1	1224.88	2053.25	921.495	1134.44	769.124	NaN	945.382	2416.23	1574.29	1695.69	2041.16	2350.66	1307.43	778.951	6802.55	3954.81	4343.86	1189.37	1235.13	825.09	957.071	971.076	500.626	252.112	1091.7	2953.9	677.223	781.68	881.537	1857.68	1067.51	903.167	2719.29	427.794	1144.48	1312.81	746.018	1386.04	1387.03	474.481
P02741	CRP	C-reactive protein	1389.76	1596.18	9453.47	768.55	725.522	6525.84	2373.02	5084.27	2913.46	611.49	10041.1	46984.7	64247.6	1171.46	7032.14	42755.3	16279.2	3937.56	11516.7	2641.06	1950.62	4508.22	74208.9	4569.67	13291.3	2218.76	5943.59	6109.07	NaN	3602.6	6036.15	3703.03	15619.9	3236.83	9276.67	3133.65	6573.46	7796.71	2709.21	2878.56	2348.1	4300.82	2293.39	371.164	1190.36	1050.98	5387.27
P02743	APCS	Serum amyloid P-component	130160	99034.9	135444	125952	105031	159143	200490	147252	88180.1	200428	142649	246379	198160	89142.4	112887	183000	122259	84545.9	123231	132880	95795.4	118921	171544	113561	165658	118268	115249	70328	51217.6	160487	150673	116665	100178	106337	67583.8	149374	80736	115841	54969.1	85293.6	121853	92507.9	130754	73286.9	81840.3	58057.7	125501
P02745	C1QA	Complement C1q subcomponent subunit A	44433.2	37252	49028.5	37829	34050.1	53427.9	58853.9	33549.7	45399.4	48736.4	49340.2	36769.5	57691.8	60255	37173.6	35752.9	33810.1	80669.4	52776.7	44459.4	46867.4	41282.6	30881.6	41414.1	41602.3	40172.6	24936.8	40709	33461.3	36154.9	31464.8	24443.1	34365.7	18694.7	21952	50623.4	19089.2	33349.4	31755.9	44116.7	27483.7	26846.1	20884	43079.2	35046.6	44051.4	43780.3
P02746	C1QB	Complement C1q subcomponent subunit B	99562.9	64229.5	95340.3	66713.3	80306.2	108687	106580	64687.1	103955	99478.6	129047	74371.6	154465	150842	97184.1	81932.3	70454.1	155930	129174	103500	104927	91557.6	78571.3	110882	95605.6	67084.9	66379.6	72886.4	61412.6	69734.1	81646	58824.4	67081.4	29641	62296.9	75234.1	50936.6	71959.6	69402.9	85628.5	60688.6	60540.7	60418.7	70250.5	60815.4	65811.7	88139
P02747	C1QC	Complement C1q subcomponent subunit C	77157.6	48447.5	82516.9	53439	65821.5	95806.5	93952.7	48345.6	83141	76410.4	103988	68996.9	149507	112462	94109.4	66920.3	54397.2	184539	100220	89028.3	87494.8	77307.8	60675.9	84633.1	73995.7	67302.7	65640.4	67781.6	62353	63228.5	87183.8	55999.2	64685.2	29556.7	59572	63487.2	45089.7	67673.7	57849.7	77982.5	56095.6	60063.4	45314	67054.7	49572.4	59210	76887.6
P02748	C9	Complement component C9	42124.7	51309.1	59684.4	51527.7	46332.6	28547	47354.8	57754.1	42112.4	46154.2	60792.3	82737.5	60951	44356.4	59990	81940.1	71253.5	64790.7	70602.3	56749.9	29715.2	55265	85168.5	34537.6	74925.9	48997.8	60093.2	50094.5	35439.4	48813.4	41992.3	65811.7	49016.6	62201.6	78826.9	56669.1	78886.4	46323.4	41972.9	34817.2	38949.9	40142.4	45974.8	34198	57365.4	39612.7	46603
P02749	APOH	Beta-2-glycoprotein 1	415536	370486	399826	429591	394424	304059	403642	433891	395507	488176	410876	390789	418031	453985	275613	384277	376728	319834	383895	523017	337961	432581	439812	468143	571092	609468	779646	587640	583594	482828	630202	474760	451267	689537	634256	438329	444569	569163	471176	413236	343696	417018	519287	651819	641578	492307	557516
P02750	LRG1	Leucine-rich alpha-2-glycoprotein	116536	108329	148982	92235.2	164853	189275	120788	118575	110075	113155	146160	141498	160843	112154	155914	208972	126970	231053	210929	189948	89609.2	150588	139738	86114.7	193351	91034.6	95142.3	140205	101699	121240	115714	144080	117477	110839	150459	99062.8	242937	104231	78535.1	143660	82769.9	149350	158266	57070	85801.2	125971	117120
P02751	FN1	Fibronectin	67041.9	61633.5	43372.9	54532	56145.4	44311	72699.9	35540.4	89115.5	54061.5	86140	57905.1	94548.8	67046.1	73017.6	55327	51288	100306	90875.5	58486.2	83432.4	70134.4	62144.4	74855.4	93516.2	38942.9	38030.2	71599.4	47968.1	40286.5	37310	34097.1	35398.1	35697.6	20963.7	43014.5	37107.3	38658.5	51679.9	28305.3	27928.9	43424.5	35507.7	32477	42227.3	42993.3	41448.3
P02753	RBP4	Retinol-binding protein 4	34729.7	21347	23786.6	30516.5	24545.7	29993.7	41495.8	36151.5	46171	47276.1	32907.4	36701.6	45897.3	28415.9	22502.6	26345.3	15231.7	24248.6	37767	40092	31456.7	33977.8	23294.5	30955.2	32727.3	36235.6	27272.2	43747.4	39032.8	30053.9	40970.6	31907.8	23561.2	40076.3	17870.1	45513.8	32009	40251.9	29599.5	20459.6	40181.5	29912.4	28286	41943.9	25908.9	27470.4	31237.2
P02760	AMBP	Protein AMBP	217783	233880	196223	203699	191398	218154	252412	170424	274900	164640	286357	205001	226377	278730	273880	178894	228771	263702	267721	244571	238397	278176	240510	193771	342117	184660	207171	246602	225489	200750	243114	252527	138074	168787	189809	197961	264395	243344	240846	190427	168877	172838	188779	217150	168157	259784	299525
P02763	ORM1	Alpha-1-acid glycoprotein 1	626333	404907	805390	494327	691487	690278	715682	525980	472360	597948	632436	1026349	730464	469364	484369	1.07296e+06	614768	712381	1.22944e+06	885875	404034	682630	635646	412710	1.10154e+06	475335	602457	604740	371648	742656	522587	607685	787277	859395	736149	627569	964960	356358	299459	738948	579349	1.07797e+06	576921	325892	559854	466916	677213
P02765	AHSG	Alpha-2-HS-glycoprotein	648464	809404	588042	930268	805651	739423	677435	935728	1.03556e+06	757090	1.0659e+06	585159	766761	952439	728366	683280	755498	1.21229e+06	604234	659982	678967	998542	743253	1.10743e+06	704162	601806	615798	687762	651605	727972	971514	627002	533012	842083	778778	544067	517171	906140	822110	631811	506315	594097	659797	933012	430374	758106	492655
P02766	TTR	Transthyretin	154782	86916.6	151955	141896	97360.8	130598	164891	133888	169921	196555	130821	104408	159865	126071	91414.4	105704	96346.4	99932.8	179436	152982	138807	131449	112097	181351	194468	158299	67144	127373	86354	110665	134035	79212.1	79750	89900.3	46842.1	125846	66807	149137	91252.9	85532	88146.1	113240	94706.9	113317	77443.2	75939.3	105372
P02768	ALB	Albumin	79896512	61917000	73799584	74104968	67655168	64902636	89028688	82031016	73699816	78818304	64159476	64640204	60608716	77311080	65424792	63546404	79110176	72606296	70852520	71538976	82961200	74410600	70045160	74466520	64721844	137267616	132807448	113527832	92680648	102224536	136734384	94182848	92255872	122742104	121853968	102301888	74711448	96516736	107436904	133222432	88167264	87576992	102453640	139202944	111642600	90993960	102926056
P02774	GC	Vitamin D-binding protein	953782	858113	837593	915215	938894	905187	1.01467e+06	1.08516e+06	966448	1.12013e+06	802478	1.15481e+06	980903	872763	832699	868312	1.00454e+06	908041	705460	939734	966583	1.12278e+06	971105	1.05651e+06	855395	933478	1.16154e+06	977528	1.2425e+06	1.19477e+06	865689	1.12033e+06	916388	1.0708e+06	797310	1.02393e+06	969709	910962	721190	913306	996761	1.07958e+06	1.12449e+06	1.03769e+06	1.08222e+06	1079495	974858
P02775	PPBP	Platelet basic protein	46501.9	26093.6	20327.8	34302.3	37933.6	17912.2	44140	30601.9	44305.8	58057.3	49387.1	62262	31513.4	30350.4	34557	34529.7	25273.6	49680.4	18783.6	68192.3	34597.1	28805.4	29150.7	35639.9	37071.3	10751.9	29422.7	14586.8	21760	34061.7	26888.3	23021.3	22516.3	16145.1	23446.9	28455.4	5204.74	6512.22	27241.9	30142.7	46717.8	50958.2	40711.1	24358.2	21547.1	28325.1	29641
P02776	PF4	Platelet factor 4	10935.7	5060.16	6615.84	4960.93	7322.06	3398.12	13156.9	4843.05	15298.1	8978.47	20873.6	13796.4	9403.16	5635.45	7740.2	5877.05	4164.59	22102.7	1605.52	15346.9	9401.66	7702.33	4648.11	4594.02	6374.85	1927.82	2282.67	1553.14	4275.35	5301.18	3200.35	4798.51	2293.61	3130.62	2488.06	5866.56	1079.68	1679.54	5833.08	3170.66	13556.6	10030.5	11192.2	2266.39	2010.5	3145.61	2922.48
P02786	TFRC	Transferrin receptor protein 1	4075.83	3916.26	5872.42	4803.79	8222.51	4204.65	8949.06	5978.4	11918	3553.69	4229.35	3981.26	3287.6	5566.63	4816.52	3465.88	4130.15	9888.89	2724.04	1768.49	3772	3888.23	9485.46	5724.16	3943.04	3599.59	2069.9	2541.34	8325.31	2771.1	5146.57	2443.87	4442.34	7521.64	3590.59	1501.65	7326.67	4972.37	5118.77	2948.84	3234.74	4748.61	1877.42	3389.64	2152.63	6155.67	4079.72
P02787	TF	Serotransferrin	7.53642e+06	8.03705e+06	5991981	8129093	8690988	6.13973e+06	10505509	10207334	11162089	6.79938e+06	8584941	5.30337e+06	7398854	12480151	9291587	6947751	8517233	11122770	7.2903e+06	5.9205e+06	9606975	8930697	8347345	10382098	8068494	10168488	9628427	9000938	15804225	9963685	10775076	7291686	8555581	12460090	14106988	7125457	9272161	9767983	9753874	7.65416e+06	6926425	11674035	7.74717e+06	12116663	11455302	13158058	8685080
P02788	LTF	Lactotransferrin	4017.44	819.925	4267.24	6311.56	4855.46	6344.12	10554.4	3560.44	3197.27	12716.7	4103.84	8988.13	3402.14	8380.39	5544.11	6232.23	3717.49	7615.55	4984.21	3310.44	4794.63	NaN	2898.19	5435.14	4165.09	3483.34	3722.43	2214.56	8465.17	75780.8	14261	1782.16	24773.7	5330.98	3210.45	9798.17	4299.93	4376.71	1458.25	3811.62	4355.71	37263.2	4414.1	12364.8	12704.6	18038	4281.64
P02790	HPX	Hemopexin	2102635	1.35484e+06	2.19552e+06	1.64254e+06	1.74707e+06	2102699	1.97133e+06	1.84624e+06	1.71079e+06	2.78664e+06	2.23182e+06	1.92574e+06	2449122	1.64174e+06	1.63449e+06	1.82734e+06	1.5986e+06	2068735	2.85213e+06	2.14882e+06	1.38352e+06	2153274	1.52783e+06	1635048	2.67137e+06	2.13799e+06	2.24839e+06	2.1782e+06	1902264	2073110	2.44421e+06	2.31735e+06	1.98999e+06	1.87217e+06	1.99484e+06	2144930	2.1043e+06	1.98696e+06	1.58179e+06	2563476	1.48039e+06	2.37912e+06	2.02606e+06	1.6302e+06	1.8189e+06	2.32073e+06	2.0816e+06
P02792	FTL	Ferritin light chain	NaN	NaN	1682.53	NaN	NaN	NaN	NaN	NaN	NaN	NaN	NaN	NaN	NaN	NaN	NaN	NaN	NaN	NaN	NaN	NaN	NaN	NaN	NaN	NaN	1046.8	NaN	NaN	NaN	NaN	NaN	NaN	NaN	NaN	NaN	NaN	NaN	NaN	NaN	NaN	NaN	NaN	NaN	NaN	NaN	NaN	NaN	NaN
P03951	F11	Coagulation factor XI	3383.04	4572.1	5616.49	3754.29	3783.41	2217.8	2892.16	8718.42	4310.09	1612	2980.05	3349.64	4424.57	2702.01	3355.2	3664.41	1638.3	2742.47	2151.37	2427.77	2876.11	1655.37	4038.22	2693.83	3355.91	1374.38	2164.45	1432.01	3264.33	3041.48	4920.12	4077	1269.4	2922.85	1099	3478.82	2980.32	2658.6	1998.59	4728.1	4337.39	2103.69	3927.08	2476.14	1762.8	3962.57	4335.11
P03952	KLKB1	Plasma kallikrein	72489	71752.6	47679.6	80424.1	71913.5	65733.6	68844.5	77995.6	78761.7	60983.9	77465.4	73623.5	71745.1	87151.3	70513.6	66009	68278.8	55892.4	52994.1	48003.3	63384	54993.6	61645.8	69769.3	67865.5	58547	67112.9	49484.1	69896.8	74883.9	81537.7	96389.7	58433.4	72861.5	47359.1	64277	87580.1	57929.8	61161.6	78198.5	88295.1	59645.5	58940.1	54836.9	57167	94716.9	69166.1
P04003	C4BPA	C4b-binding protein alpha chain	57059.4	57652.1	101111	68505.7	71048.3	94312.8	112214	64576.3	86639.7	104845	126611	89200	158913	106985	107751	102153	62591.4	116864	124181	94924.3	71665.7	94516.7	61482.3	80175.8	136416	39508.5	29323.9	37586.5	27588.2	54728.5	34228.6	45531.4	38990.8	38838.2	28907.9	54700.5	46623.9	34356.9	36366.4	48893.7	36916.7	47933.6	39210.6	32875.5	28141.6	40552.9	45028.3
P04004	VTN	Vitronectin	183159	224936	262032	315108	215877	264436	255357	251160	249883	234554	306218	282597	362739	254328	247143	232560	201885	224085	219445	178007	275002	237406	238196	269371	270572	243802	225466	165695	299501	209802	335926	220834	231274	219739	117683	229848	242782	249439	189957	231567	184620	248724	203819	201741	182605	225287	231568
P04040	CAT	Catalase	3579.12	1146.72	3919.39	1997.06	1537.11	1831.77	1361.48	1680.43	1858.33	2797.21	1107.27	1061.79	NaN	1811.08	889.619	1171.84	1899.08	NaN	NaN	310.634	1757.75	656.679	724.002	1654.21	1393.95	901.395	553.452	631.906	659.713	452.774	767.072	689.039	1282.78	1277.65	1197.93	1560.46	1368.35	1215.82	992.406	844.124	1110.19	1065.74	1774.69	1186.8	413.498	2573.43	947.72
P04070	PROC	Vitamin K-dependent protein C	3651.63	4125.05	2668.33	2910.45	2596.57	4116.39	1586.92	2785.65	2474.67	5130.92	3549.62	3358.79	4481.11	2588.69	3640.21	3390.27	3125.81	1660.45	2886.98	5049.75	3209.91	4573.19	1524.79	4039.79	5427.84	2546.21	4765.54	2639.43	3130.78	2904.16	3838.57	2739.48	3230.11	2440.21	2638.27	4682.86	2108.72	2223.83	2192.59	2631.44	1813.51	2957.01	3079.07	3188.83	3762.15	3754.2	2846.11
P04075	ALDOA	Fructose-bisphosphate aldolase A	12256.9	4348.05	6882.6	13892.7	10891.6	10097.6	21109.4	11837.9	15135.9	6589.2	14710.8	6100.64	5372.53	6316.55	5796.93	7853.46	4989.37	9056.13	10728.6	8096.35	15497.5	6800.08	4898.59	5649.2	5550.78	1507.24	3176.17	5090.84	3071.85	3307.42	2957.85	1866.64	3835.12	2777.21	2060.47	3472.45	1486.31	2019.38	3246.5	2517.12	2350.68	1329.57	2559.32	4275.54	2521.06	3012.7	3391.3
P04083	ANXA1	Annexin A1	6788.83	3419.29	5199.35	2822.54	1998.63	3028.8	9086.8	1430.7	3948.04	1207.6	100.243	1258.22	898.613	1463.77	1061.92	1428.69	NaN	625.93	1578.76	1166.59	1185.29	1040.74	798.842	1349.78	861.402	NaN	661.921	1215.62	1270.3	407.339	453.913	NaN	NaN	1093.28	696.93	1580.92	850.05	1356.42	658.608	NaN	NaN	327.32	NaN	1795.8	1240.57	1263.39	1168
P04114	APOB	Apolipoprotein B-100	758766	603338	373240	686717	548043	765995	747447	773464	681860	1.11112e+06	706222	883314	1.17322e+06	524749	660466	827625	510345	555529	377006	1.35633e+06	875299	712356	622257	1.09368e+06	725802	598517	594830	386965	342049	603311	509579	576130	901564	495997	545314	682656	224930	667636	825493	773527	824257	759424	656325	1.0001e+06	481752	554527	605524
P04180	LCAT	Phosphatidylcholine-sterol acyltransferase	6644.99	7083.2	5814.35	8219.67	5541.94	5902.77	4709.9	7777.18	7942.83	4708.06	8852.85	5451.98	9097.8	6383.31	9692.15	7292.52	3230.91	4369.56	6288.73	4155.25	4733.24	3432.3	5332.67	7091.81	7626.38	6229	6104.84	4613.13	7849.53	5557.67	8162.52	7770.77	4257.69	5471.99	4044.27	6280.78	5939.61	5445.56	4818.88	5687.82	6190.29	5643.5	3364.78	5870.59	5561.13	5391.93	3573.23
P04196	HRG	Histidine-rich glycoprotein	73788.2	94318.1	119881	124135	86462.8	138368	155094	109408	174629	76304.5	161002	56282.4	150347	159531	157674	102156	91281.5	238786	172848	125466	78017.5	91010.1	122964	89695	190701	76520.7	84869.1	121639	108400	81345.2	93865.9	95227.4	116339	65285.9	73973	94534.7	57511.7	100698	110071	118957	18810.2	81946.5	122940	113064	70524.2	113790	74815.3
P04211	IGLV7-43	Immunoglobulin lambda variable 7-43	47715.6	57007.2	45586.4	27088.2	62610.6	59245.4	63595.1	27662.7	100254	55470.5	88284.5	40916.6	76093.8	83718.8	84366.5	67364.5	73765.7	99366.5	102157	15975.6	62522.2	37418.1	95303.9	75400.5	74113.8	40980.5	55777	52298.3	69675.9	55133	60380	31315.2	50071.3	15307.1	55388.6	318693	70708.2	40928.8	85915.4	155551	35222.3	175393	50989.3	55764	69998.1	59693.6	21358.5
P04217	A1BG	Alpha-1B-glycoprotein	308250	329229	316994	334878	330869	451084	371718	307705	415696	331466	524497	291190	520269	488069	600587	344294	409350	669350	421243	354830	355943	433990	426877	450091	458945	97068.5	449822	374600	451736	388297	467002	429685	365252	387767	535261	346607	464010	446825	387618	440511	309761	426023	365687	437142	428312	441125	307435
P04259	KRT6B	Keratin, type II cytoskeletal 6B	17254.6	23791.6	661440	10640	34117.7	20825.3	22664.5	19939.9	15525.2	18959.4	34761.1	24520.9	16112.3	31553.7	7602.25	46471.2	9744.46	25361.3	30016.4	14889.3	44051.4	25522.1	23961.3	16213.5	13909.7	33286.3	22950.3	12638.4	6990.09	27178.1	25616.3	7889.04	34653.1	36869.9	164243	15738.5	10602.4	50073.1	27181.6	12378.3	14022.5	30077.2	18672	9783.67	19349.5	18018	42743.5
P04264	KRT1	Keratin, type II cytoskeletal 1	29181.1	51975	2.16519e+06	22891.7	36948.8	79241	48546.6	59671.4	37375.5	91753.2	99598.7	49243	44525.2	123589	22249.3	166093	13906.3	75267.1	144015	73596.6	240159	132562	66613	50697.8	87239.7	112549	58278.5	65372.5	20551	64039.1	71910.1	16720.7	104591	137014	476631	34016.4	39945.3	93897.3	74628.1	42169.8	25752.4	85034.3	55320.2	36817.6	63496.8	54020.6	130089
P04275	VWF	von Willebrand factor	6479.21	15972.3	22644.9	13535.7	7175.38	19379.9	13974	12592.6	33551.1	20012.5	19660.8	8014.63	27871	33430.4	24176	19252	20151.8	38710.9	22756	12987.2	21439.7	23892.6	35181.8	13018	36069.6	17290.3	13603.4	29527.4	12300.6	4716.79	6273.37	5692.91	15449.7	7614.03	14519.3	9217.02	28432.9	21980.9	30781.8	9254.91	9958.41	7434.58	13652	19320.3	10450.2	8356.91	7608.79
P04278	SHBG	Sex hormone-binding globulin	4121.08	6408.87	3356.24	3956.97	5122.45	4774.6	3223.85	4305.52	3718.78	4126.93	3881.34	2853.28	3367.16	6483.36	13977.3	9022.71	5329.39	15825	5258.56	8810.32	9085.6	7215.08	5206.41	5401.53	1216.45	2185.31	3122.4	12005.3	5008.25	1499.72	1770	6121.86	2131.9	2496.53	5394.03	2286.06	4327.42	7947.29	6185.82	5508.07	2397.38	4285.38	6648.85	6541.41	4871.34	7025.56	1084.98
P04279	SEMG1	Semenogelin-1	NaN	NaN	NaN	NaN	NaN	NaN	NaN	NaN	NaN	NaN	NaN	NaN	NaN	NaN	NaN	NaN	NaN	NaN	NaN	NaN	NaN	NaN	NaN	NaN	NaN	NaN	NaN	NaN	NaN	NaN	NaN	NaN	NaN	NaN	NaN	NaN	NaN	617.28	NaN	NaN	NaN	NaN	NaN	NaN	NaN	NaN	NaN
P04406	GAPDH	Glyceraldehyde-3-phosphate dehydrogenase	40346.7	32697.2	58357.8	40551.6	35435.6	44364.6	107065	35952.8	56817	10440.1	9872.02	12633.8	13106.6	13015.9	8990.26	9167.88	5978.61	14687.1	8311.71	10737.8	10818.4	11652.6	12892.7	9933.72	10508.5	6547.28	8744.46	18422.7	9438.27	13318.9	8167.14	6092.16	9232.12	10088.8	11634.1	15820.6	8564.97	9002.97	12148.6	8548.41	7645.1	8239.3	10201.4	10720.3	9541.91	11138.5	16187.4
P04430	IGKV1-16	Immunoglobulin kappa variable 1-16	77461.2	58979.3	75573.3	20844.5	63561.2	51166.4	50347.6	42042.6	20081.1	47050.5	48404.3	48599.2	41184.3	52434	29795.2	56132.4	49132.2	55477.1	31880.9	40440.4	45564.7	24732.2	56824.8	53320.5	25093.9	22875.4	21255.2	33594.8	28493.4	90521.7	30076.5	15107.4	75844.2	23653.9	39705.8	39015.2	71954	23764.2	32535	35955.1	52497.4	73620.2	24007.5	9905.58	23171.2	17483.3	15580.2
P04439	HLA-A	HLA class I histocompatibility antigen, A alpha chain	2391.14	373.532	NaN	NaN	316.884	1039.7	NaN	NaN	259.27	1062.33	NaN	NaN	770.81	NaN	1571.59	NaN	NaN	4952.62	NaN	NaN	NaN	669.758	NaN	NaN	NaN	NaN	414.115	NaN	NaN	NaN	NaN	NaN	NaN	155.169	NaN	195.266	1101.25	155.048	NaN	NaN	628.226	1242.63	NaN	618.876	NaN	NaN	NaN
P04746;P0DTE7;P0DTE8;P0DUB6;P19961	AMY2A;AMY1B;AMY1C;AMY1A;AMY2B	Pancreatic alpha-amylase;Alpha-amylase 1B;Alpha-amylase 1C;Alpha-amylase 1A;Alpha-amylase 2B	467.791	NaN	NaN	520.875	NaN	NaN	NaN	NaN	557.137	NaN	NaN	NaN	NaN	508.786	NaN	NaN	525.669	NaN	NaN	NaN	NaN	NaN	700.538	NaN	NaN	NaN	NaN	NaN	NaN	NaN	NaN	NaN	NaN	NaN	NaN	NaN	NaN	NaN	NaN	NaN	NaN	NaN	NaN	NaN	NaN	NaN	NaN
P04792	HSPB1	Heat shock protein beta-1	9887.5	4523.06	11857.1	6026.88	4323.98	4620.92	28001.3	9093.05	13892	2153.47	2515.94	2815.16	2246.38	3271.88	2877.32	2254.68	NaN	4263.96	1782.85	3019.76	2483.29	2566.91	2105.09	2643.26	3619.93	2433.9	2336.53	3834.56	1396.82	2232.36	2077.87	1500.79	2930.22	2094.49	3127.01	4048.34	2418.13	2427.77	3124.03	3065.94	1698.96	2012.25	2566.37	2512.31	2309.64	2116.72	3642.18
P04843	RPN1	Dolichyl-diphosphooligosaccharide--protein glycosyltransferase subunit 1	2457.39	665.098	1908.05	1554.57	1011.11	669.038	3318.33	1126.86	1665.4	NaN	NaN	NaN	NaN	NaN	NaN	NaN	NaN	NaN	NaN	NaN	NaN	NaN	NaN	NaN	NaN	NaN	NaN	NaN	NaN	763.253	NaN	NaN	NaN	NaN	NaN	NaN	NaN	NaN	NaN	NaN	NaN	NaN	NaN	NaN	NaN	NaN	NaN
P04908;P0C0S8;P20671;Q16777;Q6FI13;Q7L7L0;Q93077;Q96KK5;Q99878;Q9BTM1	H2AC8;H2AC17;H2AC7;H2AC20;H2AC19;H2AW;H2AC6;H2AC12;H2AC14;H2AJ	Histone H2A type 1-B/E;Histone H2A type 1;Histone H2A type 1-D;Histone H2A type 2-C;Histone H2A type 2-A;Histone H2A type 3;Histone H2A type 1-C;Histone H2A type 1-H;Histone H2A type 1-J;Histone H2A.J	10971.9	8567.22	NaN	NaN	NaN	NaN	NaN	NaN	NaN	6781.17	5999.43	1071.02	10083.2	NaN	NaN	NaN	NaN	NaN	NaN	NaN	NaN	NaN	1489.41	9582.74	NaN	NaN	NaN	6359.49	2865.51	7839.21	NaN	NaN	NaN	NaN	NaN	2337.63	NaN	NaN	NaN	NaN	NaN	NaN	NaN	NaN	NaN	NaN	3708.15
P05062	ALDOB	Fructose-bisphosphate aldolase B	NaN	3419.74	1138.03	431.2	890.987	488.291	19695.6	2278.81	1715.85	1675.81	857.058	1789.7	751.954	2702.07	3104.34	5767.97	1078.11	793.45	1503.54	NaN	2591.71	1242.26	NaN	2911.25	1495.34	1379.07	405.304	NaN	3373.26	3998.51	618.416	1081.62	721.434	NaN	NaN	1091.61	3620.16	1622.14	NaN	1599.99	NaN	NaN	NaN	NaN	NaN	1550.18	385.204
P05089	ARG1	Arginase-1	NaN	NaN	9205.12	1597.59	NaN	NaN	NaN	NaN	NaN	NaN	NaN	NaN	NaN	NaN	NaN	NaN	NaN	NaN	NaN	NaN	NaN	NaN	NaN	NaN	NaN	NaN	NaN	1447.16	NaN	NaN	NaN	NaN	NaN	NaN	NaN	NaN	NaN	NaN	NaN	NaN	NaN	NaN	1349.1	NaN	2072.63	681.162	NaN
P05090	APOD	Apolipoprotein D	25405.8	20932.3	21196	39235.3	20166.8	35200.8	34605.6	27758.5	40629	23175.5	34391.1	40284	34383.9	55556	24552.8	18588.1	33658.3	46312.9	20930.7	40289.2	53298.4	66302.1	34672.1	27756.2	39819.6	27503.4	21233.5	43662.5	20200.6	23110.9	18997.3	16065.9	20650.7	31699.3	37714.1	20769	21339.4	27422.7	33883.5	27247.8	14581.6	19092	23143.4	36042.5	32616.2	19074.6	29210.3
P05106	ITGB3	Integrin beta-3	NaN	NaN	NaN	NaN	NaN	NaN	NaN	NaN	NaN	NaN	NaN	NaN	NaN	NaN	NaN	NaN	NaN	NaN	NaN	NaN	NaN	NaN	NaN	NaN	NaN	NaN	NaN	NaN	NaN	NaN	NaN	NaN	NaN	NaN	NaN	NaN	NaN	NaN	NaN	NaN	NaN	NaN	NaN	NaN	NaN	NaN	NaN
P05109	S100A8	Protein S100-A8	4643.99	4453.91	14752.1	3632.09	2869.07	5125.92	7027.81	3671.23	1206.04	2795.36	2239.53	4643.76	2595.3	2884.44	1509.14	4144.35	5638.36	1493.53	3155.14	6207.93	3829.33	1974.94	3355.65	3196.31	5076.62	2141.82	1657.43	1391.53	4784.04	33908.8	4938.82	1894.13	4721.27	2083.36	12916.6	9125.71	5363.2	8426.18	2986.12	2632.99	3264.47	3508.2	3406.33	8468.6	1520.3	6732.42	8020.39
P05141	SLC25A5	ADP/ATP translocase 2	943.02	NaN	5863	NaN	NaN	NaN	4380.21	1789.37	2137.59	NaN	NaN	NaN	NaN	NaN	NaN	NaN	NaN	NaN	NaN	NaN	NaN	NaN	532.055	NaN	NaN	606.109	795.77	4165.64	790.84	827.672	437.088	NaN	NaN	1219.78	873.921	3530.68	826.052	NaN	665.711	NaN	NaN	493.558	NaN	413.528	476.555	NaN	5015.93
P05154	SERPINA5	Plasma serine protease inhibitor	13824.8	4335.59	4862.26	6655.96	9247.57	5780.37	4811.81	10887.5	9684.78	6302.87	5468.95	NaN	4826.64	2622.3	4084.95	4540.78	3634.49	3868.18	2170	6705.34	8030.22	2836.71	2337.77	6220.61	7601.26	8208	6116.9	4594.99	3936.69	9016.06	10128.6	4789.42	3369.55	5888.44	7920.17	4095.08	2856.34	4703.31	2739.54	4233.01	2233	7285.6	4709.53	3509.68	5225.06	3665.7	8163.8
P05155	SERPING1	Plasma protease C1 inhibitor	240444	210777	186799	310211	197702	272735	205111	241694	208113	319693	283931	407265	211344	266088	290674	309709	294267	324647	386033	421254	253283	459846	311183	226442	275195	366036	391670	377880	314162	207471	160449	493375	391187	556330	343382	421464	395605	351724	437456	320171	153435	275355	446670	317082	378094	251038	275958
P05156	CFI	Complement factor I	47496.2	59493.7	53678.9	66745.1	61835.7	59877.7	58206.6	59988.1	52097.4	63328.7	62124.6	69970.1	75888.6	56655.2	64378.1	83065.5	91544.8	46657.4	76695.5	56521.4	49965.9	59945	63793.9	58325.4	79048.6	59606.9	66318.3	51119	48900.9	67456.6	55664.8	62582.9	56485	55120.4	53705	52518.1	62762.6	48531.5	52449.8	50239.3	63218.6	59236.1	51230.2	46304.5	60211.9	53962.2	51776
P05160	F13B	Coagulation factor XIII B chain	16184.7	17921	18196.4	22628.5	17446.4	26330.8	22664.6	25255.5	23519.1	31928.1	25260.1	22348.2	39339.5	34042.1	18385.7	24200.4	23490.6	30252.4	26987.9	29294.1	25900.2	35289.1	23622.4	23325	23886.8	17457.6	12466.5	22327.7	18697.4	15960.1	16661.5	14520.4	11616.2	18388.9	10204.1	19848.4	19522.6	14382.3	19305.3	13245.4	16380.4	11840.2	13139.6	16021.8	9455.2	13619.2	13862.8
P05161	ISG15	Ubiquitin-like protein ISG15	NaN	844.574	1066.46	559.716	NaN	705.631	2126.34	382.936	NaN	NaN	NaN	1067.95	NaN	NaN	NaN	NaN	NaN	NaN	NaN	NaN	NaN	NaN	780.271	NaN	NaN	NaN	NaN	1767.26	NaN	NaN	NaN	3628.8	NaN	NaN	NaN	2515.4	276.392	NaN	NaN	NaN	NaN	NaN	NaN	NaN	NaN	NaN	1549.01
P05164	MPO	Myeloperoxidase	NaN	NaN	NaN	NaN	NaN	4931.86	2510.61	NaN	NaN	528.299	NaN	283.666	NaN	1435.31	NaN	NaN	NaN	947.105	NaN	NaN	NaN	NaN	NaN	NaN	NaN	NaN	NaN	NaN	548.833	3019.33	462.393	NaN	614.79	NaN	856.886	1182.81	NaN	855.198	NaN	NaN	NaN	937.355	NaN	NaN	NaN	761.093	NaN
P05386	RPLP1	60S acidic ribosomal protein P1	NaN	NaN	34.1351	NaN	41.3282	NaN	108.147	NaN	NaN	NaN	NaN	NaN	NaN	57.5202	NaN	NaN	NaN	NaN	26.2483	NaN	NaN	NaN	NaN	NaN	NaN	NaN	NaN	NaN	77.411	NaN	NaN	85.0404	NaN	NaN	NaN	NaN	NaN	NaN	NaN	NaN	NaN	NaN	NaN	NaN	NaN	NaN	NaN
P05387	RPLP2	60S acidic ribosomal protein P2	24502.6	13033.8	17539.9	13630	13689.1	7314.05	44562.5	12533.4	23821.9	3062.52	1522.23	2462.45	4209.94	3083.34	1913.95	2739.6	NaN	5958.55	4218.17	4019.72	3961.48	3735.25	6726.89	4484.86	4768.09	3437.34	2509.7	9703.57	4158.07	4512.53	2962.04	2371.7	3510.69	2914.24	3349.13	6882	3762.14	3297.04	4468.86	2516.7	3078.03	1970.07	2302.76	3799.41	5214.75	4708.04	5711.28
P05388	RPLP0	60S acidic ribosomal protein P0	3380.54	1316.34	1972.1	1114.95	1032.78	1458.69	4947.81	1238.54	3551.23	1167.82	NaN	379.574	473.297	315.918	2807.25	134.533	68.4018	439.07	NaN	214.41	227.133	143.171	434.486	260.372	255.127	216.3	140.097	891.19	352.238	697.645	357.224	203.443	NaN	NaN	546.563	1000.42	338.639	NaN	820.2	349.117	604.406	NaN	298.627	399.441	473.411	307.327	901.625
P05452	CLEC3B	Tetranectin	26540.1	17391.4	21052.2	25982.5	20832.7	20785.2	32350.3	26043.5	28966.7	29642.5	19130.9	16384.1	17893.3	34258.7	25886.7	23050.2	21829.7	34593.5	25558.8	20951.6	36508.5	30401	18966.1	23677.5	28182.1	22404.4	17644.6	31683.4	23718.3	24151.4	23296.3	23248.7	19265.2	22805.6	15507.7	25621.8	19939.2	20089.3	34865.7	31406.7	17200.2	23701.6	29290	36109.7	23361	20845.7	27727.1
P05543	SERPINA7	Thyroxine-binding globulin	33160.5	38799.1	28958.2	34652.1	39630.6	36804	21834.5	44812.2	29990	21513.1	35123.8	31484.5	22087.5	46181.8	29803	34589.7	28477.1	50619.9	32406.6	27894.1	49965.2	58869.6	27735	44485.9	27633.8	33134.3	36485.1	36180.5	41856.9	29087.9	32734.7	36776.8	39067.5	24572	21014.9	28369.8	25697.5	59404.8	42079.3	31009.2	48662.7	30057.6	37733.8	26659.5	34454.6	37305.2	29301.3
P05546	SERPIND1	Heparin cofactor 2	96857.2	63327.4	87959.6	72773.9	88532.9	78134.6	99030.9	75063.1	59628.9	102284	97128.1	137662	163410	62545.8	80019.1	75156.5	75300.4	87799.1	97802.1	100215	63130.8	56966.2	63238.9	61567.7	93826.7	63980.7	89176.6	71026.3	67301.6	98502.5	97240.4	86560.9	104629	100602	58641.3	110952	109275	56539.9	44783.9	63342.5	107100	108527	99288.6	43469.3	87275.8	63850.5	79040.9
P05556	ITGB1	Integrin beta-1	157.043	NaN	NaN	NaN	NaN	NaN	NaN	NaN	654.143	NaN	NaN	NaN	NaN	NaN	NaN	NaN	NaN	NaN	153.456	NaN	NaN	NaN	NaN	NaN	NaN	NaN	NaN	NaN	NaN	NaN	NaN	NaN	NaN	NaN	NaN	NaN	NaN	NaN	NaN	NaN	NaN	NaN	NaN	NaN	NaN	NaN	NaN
P05783	KRT18	Keratin, type I cytoskeletal 18	24601	18734.8	5959.75	37769.5	16749.3	22634.2	58881.4	19526.2	34517.9	5729.5	5708.32	5703.09	7309.98	10757.6	8596.06	3595.32	4625.54	12456.8	6420.65	8988.99	4940.7	5790.61	5545.53	4017.43	5120.03	4192.31	3556.51	8292.32	4968.66	5670.48	4261.48	2064.14	3560.76	5205.28	3754.64	6289.89	3657.32	3608.64	4797.02	3730.74	2918.23	3229.64	4794.49	5992.42	4132.2	5148.04	5364.79
P05787	KRT8	Keratin, type II cytoskeletal 8	18190.9	10100.8	15779.9	11010	10892.5	14018.6	32376.2	13699.8	14753.4	1679.59	3565.97	3839.25	3904.91	5267.27	4481.97	4559.21	3096.42	7087.94	3036.6	5520.21	3874.61	5070.66	4983.81	4004.91	6319.56	3435.91	4524.81	7102.9	4043.72	3829.25	3991.85	2186.7	4570.78	4145.33	3018.87	5683	3791.35	3334.89	3906.86	3003.17	3596.17	1967.4	3831.76	4328.7	4618.96	3143.85	5160.14
P06276	BCHE	Cholinesterase	10048.7	12160.3	11162.7	19914	15003.2	12720.5	13968.6	12921.4	22817.8	15218	22776.8	18153.6	18634.9	16260.8	13599.9	13770	14806.2	9270.98	14023.7	16550.9	12765.5	12527.8	13182.5	14617.8	12666.1	12178	12034.1	11763.7	18450.4	17985	15056.1	16000.9	12958.6	16906.3	6657.45	16537.7	12541.4	21008.9	16063.4	10563.8	18840.5	11511.4	12014	26865.1	13032.6	17110.2	24756.7
P06310	IGKV2-30	Immunoglobulin kappa variable 2-30	24414.9	23944.9	18207.3	35479.4	21027.2	12480.4	39480.8	27374.6	21922.8	20031.4	13878.2	13203.4	49680.5	18514.5	20327	18575.8	26022.3	17630.8	27462.8	34828.4	35743.8	23205.3	21323.3	43432.3	22723.1	10867.8	11050.2	23452.1	13749.6	16755.3	25616.2	10074.9	17628.9	12999.3	14911.7	30061.2	16724.5	25813.9	13837.4	24053.6	12368.4	30282.9	7674.6	8635.97	17875.3	19545.8	12041.3
P06312	IGKV4-1	Immunoglobulin kappa variable 4-1	68199.8	61532.7	55438.2	62094.8	82321.4	92565.1	84283.1	47949.3	67281.6	41312.1	61567.5	59673.2	80285.1	101002	85037.8	67480.3	66399.7	108734	102703	64970.7	88703	60733.2	94023.8	76257.8	60260.7	50193.4	36625.7	50521.7	61976.8	69877.8	46955.1	27106.6	57424.9	31947.1	39678.9	61087	76304.1	79272.8	75544	81609.1	86853.2	81941.2	35107.3	71856	66194.4	91365.3	55463.2
P06331	IGHV4-34	Immunoglobulin heavy variable 4-34	36251.5	35228.1	63532.3	58295.4	62032.4	63615.7	39621.2	28363.1	35252.9	45165.3	51445.4	14801.9	41671.9	71397.4	56782.2	44887.9	32592.7	56780.5	48106.9	53506.9	43856.6	46280.6	43451.1	46709.4	40537.1	12003	13865.4	18116.1	14180.5	17791	32685	9130.58	14319.9	8133.38	7504.68	18322	19804.5	17423.6	19631.6	10782.8	19515.7	23401.1	18617.7	14599.4	17068.5	13064.8	16871.1
P06396	GSN	Gelsolin	143589	115833	121336	136077	141765	115298	135606	155254	139584	132630	93254	104872	109172	178693	137166	113444	137501	140386	110883	150620	137312	155455	122070	131042	120289	126812	99417.4	146757	132600	118096	136149	110580	84250.6	128051	96052.7	56219.8	97510.4	126163	133952	156646	79963.2	95701.5	125458	134477	110768	103284	104374
P06454	PTMA	Prothymosin alpha	12034.3	15699	138.736	16900.5	5394.31	6248.68	19526.6	3708.01	1208.24	NaN	NaN	9289.08	4091.48	1726.43	NaN	NaN	NaN	1338.6	9650.7	7515.76	4766.51	NaN	13390.7	1297.7	NaN	NaN	NaN	231.031	4260.71	910.897	NaN	NaN	5076.51	NaN	7504.2	39889.2	5286.37	2073.79	6304.62	NaN	743.201	NaN	NaN	NaN	NaN	NaN	46278.9
P06493;P24941;Q00526	CDK1;CDK2;CDK3	Cyclin-dependent kinase 1;Cyclin-dependent kinase 2;Cyclin-dependent kinase 3	1008.28	698.675	1333.56	650.794	468.675	499.981	979.943	541.372	1291.72	NaN	NaN	NaN	NaN	NaN	NaN	NaN	NaN	NaN	NaN	NaN	NaN	NaN	NaN	NaN	NaN	NaN	NaN	37.7767	NaN	NaN	NaN	NaN	NaN	NaN	244.688	NaN	NaN	NaN	NaN	NaN	NaN	NaN	NaN	NaN	NaN	NaN	NaN
P06576	ATP5F1B	ATP synthase subunit beta, mitochondrial	6791.95	1787.27	3820.24	2388.68	1723.68	2888.57	19980.1	6311.63	10266.8	1227.5	1250.93	1091.03	1628.54	1245.4	NaN	1271.15	621.452	1299.31	1024.44	1410.41	1785.67	1417.61	1387.71	1250.39	NaN	1246.79	696.106	1887.43	1068.13	1436.32	1029.22	404.139	959.521	1435.55	1499.72	1591.61	917.284	1060.21	551.042	986.821	752.596	735.512	834.857	1361.51	1351.01	1081.8	1586.3
P06681	C2	Complement C2	44040	49889.6	56716.5	57649	48517.2	72590.1	59273.3	54772.8	45688.1	51913.7	65701.3	53351.3	68163.8	55876.5	62996.6	63374.2	52326	54884.5	69575.9	53292.7	56643.7	58459	59271.4	47003.4	66341.6	40018.5	45366	46919.5	48121.9	40909.8	33160.3	57526.5	41015	39539.8	39598.3	51249.3	63913.1	51994.9	53463.4	41450.3	50485.7	39081.7	51214.4	41256.7	41077	38471.9	43662.4
P06702	S100A9	Protein S100-A9	2407.51	3339.65	11212.9	2797.72	2712.71	4396.92	5289.15	2349.76	1056.99	3178.33	1431.57	4385.34	1734.17	2627.75	1827.09	3289.4	4378.05	3762.84	2946.04	4423.57	3730.59	2248.23	2519.95	2199.7	4466.76	3584.13	3654.9	1938.9	6402.34	34981.2	6943.16	1532.65	3079.41	2620.01	12254.2	9628.3	7661.64	8118.17	4763.63	2573.11	3950.92	4165.48	2529.69	12571.9	2268.3	8739.86	5916.58
P06727	APOA4	Apolipoprotein A-IV	160837	197435	84546.8	136665	124677	108335	187095	129375	149654	114664	143580	93534.2	117223	204741	112646	99155.7	155703	122950	137635	95526.3	182155	238628	103558	129934	133597	201290	114370	242075	221541	86598.3	181612	151827	100858	210418	116026	96205.1	136265	142348	118199	63220.2	78704.7	101331	70831.4	161214	128731	107230	206253
P06732	CKM	Creatine kinase M-type	NaN	NaN	NaN	NaN	1478.3	19.2689	NaN	NaN	NaN	NaN	NaN	NaN	NaN	NaN	276.287	NaN	NaN	NaN	NaN	NaN	NaN	NaN	NaN	NaN	NaN	NaN	NaN	NaN	NaN	NaN	NaN	NaN	NaN	NaN	2500.29	NaN	NaN	NaN	NaN	NaN	NaN	NaN	NaN	NaN	NaN	NaN	NaN
P06733	ENO1	Alpha-enolase	11726	10701.8	17311.6	12243.2	11796.1	13781.6	31923.4	11092.4	15337.8	3053.6	3685.84	4152.79	3290.61	3947.69	3388.33	2897.84	1442.25	4132.19	1995.71	3703.71	3736.32	3556.12	3769.86	3022.09	2686.62	2061.44	2381.36	5991.6	3268.23	3322.12	2552.72	1679.33	2094.98	2647.59	2870.06	5268.01	2676.12	2766.11	3040.72	2683.89	1647.94	2151.22	2926.78	2717.98	2850.59	2426.79	4835.16
P06744	GPI	Glucose-6-phosphate isomerase	3371.3	677.693	1383.53	1185.5	570.302	639.943	3709.31	790.35	2017.17	NaN	1122.93	456.7	NaN	442.186	1249.07	NaN	NaN	1619.79	509.07	NaN	NaN	NaN	NaN	NaN	748.263	367.32	522.742	NaN	116.852	428.626	NaN	311.767	NaN	NaN	143.953	315.929	249.883	563.914	NaN	1302.72	NaN	543.799	NaN	1655.87	652.156	763.139	824.04
P06748	NPM1	Nucleophosmin	8046.99	3536.13	9276.83	5785.67	5032.97	7033.47	15478.2	5851.79	6446.33	713.282	973.001	1688.2	647.07	910.241	808.321	745.698	687.373	771.541	591.841	1614.77	1338.15	1284.41	1988.89	1638.52	1856.23	963.151	1234.4	3106.58	1161.96	1677.81	1542.11	1003.26	815.486	1262.4	1153.05	1836.65	1324.59	1039.04	1366.97	1356.21	691.474	977.664	1132.96	1266	1567.35	1494.61	1940.51
P06899;P23527;P33778;Q16778	H2BC11;H2BC17;H2BC3;H2BC21	Histone H2B type 1-J;Histone H2B type 1-O;Histone H2B type 1-B;Histone H2B type 2-E	3920.19	719.98	1153.85	1591.88	1523.02	871.716	11784.3	1136.62	1394.33	NaN	NaN	541.293	NaN	NaN	NaN	NaN	NaN	NaN	NaN	NaN	NaN	NaN	396.393	NaN	NaN	NaN	NaN	427.806	NaN	2139.14	NaN	177.565	304.027	NaN	NaN	675.104	NaN	118.462	890.573	NaN	NaN	NaN	NaN	NaN	NaN	NaN	387.112
P07195	LDHB	L-lactate dehydrogenase B chain	19260	16057.3	21862.1	16279.5	18451.1	22115.9	66767.7	16205.1	30354.8	4874.56	4386.31	4341.67	6181.55	5358.55	3735.74	5378.35	3711.94	6897.63	3413.53	3408.99	5512.37	3634.18	6443.68	4459.72	4341.5	3070.75	4657.95	6646.4	2938.89	3820.31	3482.11	2198.51	5000.24	3129.79	3519.36	4704.37	4935.11	4075.69	4344.98	2849.87	4999.28	1823.34	3886.81	3376.54	4513.69	4924.46	4757.34
P07225	PROS1	Vitamin K-dependent protein S	12641.8	16378.5	16088.2	18680.6	16598.6	15624.1	16102.2	18069.7	13802.8	22852.9	16799	21101.8	22938.7	14075.5	17772.6	19956.1	14916.7	12700	17994.8	17709.4	13301.5	17348.8	15883.4	14511.2	16480.4	16892.6	18689.4	16261.4	18129.7	22686.9	17380.6	17684	16041.9	21697.3	13637.4	19514.8	23457.8	15817.5	16590.9	19904.6	17492.3	19842.5	15989.2	19687.2	17722.1	17520.1	16772.3
P07237	P4HB	Protein disulfide-isomerase	5234.38	2210.09	2319.86	2457.03	1457.83	2204.61	5336.49	2596.07	3045.52	1243.03	557.318	1027.04	1347.89	1561.09	1208.97	1073.08	727.425	1851.79	1258.89	843.742	1049.05	972.372	1691.18	847.487	1314.52	1045.95	1217.36	2408.29	1498.27	1523.65	1249.11	1045.95	1522.63	1926.48	1486.85	1739.58	1372.06	1405.04	1668.41	1420.68	1169.94	1219	930.029	1560.25	1424.39	1395.86	1494.26
P07355	ANXA2	Annexin A2	6430.94	6482.15	14002.6	7095.11	5906.91	7143.4	20809.7	7008.51	10686.2	1207.21	1976.51	2136.03	1702.84	1936.09	1779.2	2001.92	899.274	2976.32	1467.08	1475.28	1277.43	2348.65	1985.49	1109.11	1270.51	1098.82	1065.83	2725.01	978.1	1431.18	957.171	1788.02	1047.85	1756.31	2281.09	2117.72	1080.69	1073.98	1578.55	887.792	909.049	1122.67	1060.53	1606.38	1289.53	1351.56	2817.84
P07357	C8A	Complement component C8 alpha chain	30563	32337.1	34529.7	37349.4	35973.6	45881.9	47085.5	47891	50040.7	46210.9	46835.8	55469.7	50727.2	40837.4	53922.1	47525.2	39100.4	46764.4	31939.5	38517	33985.1	42264.1	41475	24127.3	44229.9	28238	26469.9	27502.3	32525.7	36079.6	29182.9	34393.5	25314.8	38001.2	30988.6	47545	35556.9	33312.2	30240	30245.6	34284	29154.2	41868.8	27945.4	31441.9	22834	29830.6
P07358	C8B	Complement component C8 beta chain	7360.91	8956.1	10781.8	9697.47	9886.89	15482.8	11425.6	14289.4	13920.3	11343.1	13005.6	14935.9	14086.8	12173.3	15892.6	10278.9	14598.7	15153.8	7932.76	11668.7	9488.5	12593.1	12488.3	6379.92	10180.7	8394.69	8815.74	8465.14	9762.43	9554.26	7635.2	11030.7	7155.54	8265.97	9724.49	12808.6	10958.2	9338.38	8909.52	9738.58	9009.76	8090.12	10359.9	6204.12	7218.39	7895.97	7490.58
P07359	GP1BA	Platelet glycoprotein Ib alpha chain	1984.38	1390.2	851.537	1526.97	2592.61	2455.75	1219.23	2521.05	2150.83	1292.36	2641.49	1556.08	2624.48	2268.68	2125.47	2367.48	2065.23	3178.38	1836.48	2919.64	2774.14	1436.95	2811.47	1331.24	691.341	1960.55	4267.76	1353.34	2157.9	3415.57	4515.73	4434.26	2830.44	2980.01	3809.5	1937.26	3494.49	3102.33	2285.19	3773.24	2221.19	3422.92	3593.06	2951.52	2036.49	1822.06	3633.75
P07360	C8G	Complement component C8 gamma chain	10609	10301.8	16884.3	6708.61	9756.71	21789.8	16471.2	13231.8	23114.2	13491.2	21673.6	18982	25162	18283.8	24036.4	16371.1	16987.3	38702.4	11838.3	13625.5	17086.3	20326.4	19307	9228.12	17825.7	11467.4	7062.72	9162.56	9466.7	10813.7	7739.02	7867.47	6868.7	6865.23	9772.26	11586.5	9139.13	8014.42	9223.83	7656.78	7500.48	7546.72	11253.6	7237.88	4688.66	4983.23	9897.23
P07437	TUBB	Tubulin beta chain	11652	10463.2	18833.1	13545.9	10757.2	14239.4	40415	11666.1	21191.3	2756.85	3137.25	2970.7	3504.58	3982.3	3002.47	2157.84	1405.37	5085.36	2733.07	3394.7	3117.87	3984.62	2620.88	3219.97	4054.2	2723.33	2788.57	4117.89	3107.15	3000.22	2257.2	1556.44	2829.29	3403.11	3247.43	4276.15	2631.47	2910.11	4630.46	3267.1	2761.13	2843.16	2563.47	3927.89	3501.18	3338.62	4107.52
P07477;Q9BYE2	PRSS1;TMPRSS13	Serine protease 1;Transmembrane protease serine 13	24576.1	25077.3	59286.8	69132.8	43333.1	72375.8	74136.7	33148.1	26470	48896.1	91215.1	62988.6	70010.2	72827	55978.5	62798.4	24864.4	125754	87874.5	50615.8	58062.1	75173.7	41329.3	69503.7	73375	34504.9	34841	53307.7	27225.6	42245.2	42359.8	42311.5	13879.9	36580.5	34962	46316.8	31462.7	31968.4	34090.9	34003.3	8900.44	36091.7	46385.6	49665.7	37197.3	26251.9	28663.1
P07737	PFN1	Profilin-1	10386.3	5435.43	10832.5	3518.53	8645.31	12987.5	41746.6	12689.8	15404.8	3525.37	5814.82	3699.2	4961.67	4413.98	4218.11	3506.02	3124.84	6111.64	3864	4202.64	3240.21	3994.5	4456.61	4087.99	3263.36	3755.68	3413.04	6044.26	3063.15	8757.45	4254.95	2466.89	2762.35	2924.26	3150.87	5117.07	2995.74	2948.74	3182.3	3501.56	2762.77	2373.77	4317.07	3428.56	3662.84	3115.68	5489.85
P07741	APRT	Adenine phosphoribosyltransferase	1729.87	NaN	2339.72	2086.13	1158.73	2334.38	7007.36	1775.48	3770.27	NaN	NaN	NaN	NaN	NaN	NaN	NaN	NaN	NaN	429.968	NaN	NaN	NaN	NaN	NaN	977.12	NaN	NaN	NaN	NaN	NaN	NaN	NaN	NaN	NaN	NaN	NaN	NaN	NaN	NaN	NaN	NaN	NaN	NaN	NaN	NaN	NaN	858.723
P07900	HSP90AA1	Heat shock protein HSP 90-alpha	9126.64	4314.85	6495.45	4358.13	5364.68	2734.56	12569.2	7541.43	12507.1	1254.86	1223.72	1905.42	1928.96	2126.13	1071.24	2761.87	429.322	2423.91	1564.56	1529.15	1176.8	1746.17	2126.64	974.234	1463.34	1754.13	874.195	2941.74	1453.21	1654.81	1222.21	806.99	1000.34	979.834	903.178	2253.42	1137.65	1269.77	951.5	936.69	848.748	895.366	1572.69	1079.73	1046.33	1172.87	1985
P07910	HNRNPC	Heterogeneous nuclear ribonucleoproteins C1/C2	3109.42	1660.47	3131.24	3212.56	2505.7	2192.7	5603.61	3473.73	3630.03	NaN	NaN	NaN	1397.81	NaN	1429.23	NaN	253.846	NaN	NaN	NaN	1529.32	657.607	NaN	923.245	NaN	915.309	961.152	1880.79	1122.7	554.733	477.425	544.002	NaN	848.721	512.667	1060.96	804.18	546.582	1136.91	NaN	NaN	816.498	830.046	1398.88	1260.5	657.777	853.524
P07954	FH	Fumarate hydratase, mitochondrial	1508.83	843.172	1566.32	746.288	1061.13	1292.2	2350.67	721.844	1508.17	NaN	NaN	221.687	200.696	NaN	NaN	NaN	NaN	NaN	NaN	NaN	NaN	NaN	376.821	NaN	NaN	NaN	NaN	499.154	NaN	NaN	NaN	NaN	NaN	NaN	133.326	NaN	NaN	NaN	NaN	NaN	NaN	NaN	NaN	NaN	NaN	NaN	NaN
P07996	THBS1	Thrombospondin-1	11631.3	14049.3	7860.14	14095.4	16640.7	8391.19	22390.9	16768.7	23753.2	17219.6	16128.7	25582	18512.9	11088.4	14351	18714.3	18518.8	23002	10659.7	33912.9	17220.2	8297.99	16190.7	11348.4	16375.3	12771.8	21231.8	12018.5	16329.8	27481.6	24887.5	19922.5	21479.1	14316.1	20649.6	20089	7117.31	7198.62	22834.2	19230.5	25271	34195.3	22838.5	12160.1	16697.6	12562.5	24846.5
P08185	SERPINA6	Corticosteroid-binding globulin	19145.2	19096.2	20586.5	22315.6	23540.4	26822.4	17784.7	20607.7	32046.2	20634.4	27714.4	27534.7	28516.8	33730.8	32828.9	25690.2	21894.5	55062.1	28605.4	24766.2	19366.7	29164.8	19619.6	22301.3	22495.4	16605.4	19703.4	20488.4	23480.3	24115.7	20285	29020.5	22962.5	21484.4	21578.7	26953.2	27383	20532.3	22280.1	22548.2	19990	20384.8	18890	20847.6	23235.1	24281.4	18660.4
P08195	SLC3A2	4F2 cell-surface antigen heavy chain	6888.27	1071.89	4256.29	2989.13	1918.67	1543.05	7155.54	1858.23	4494.84	NaN	NaN	538.389	788.478	NaN	NaN	NaN	1038.1	NaN	2007.23	NaN	NaN	NaN	917.438	NaN	846.783	NaN	NaN	623.448	1118	NaN	NaN	NaN	NaN	613.093	355.562	280.33	136.572	NaN	NaN	NaN	330.01	NaN	NaN	NaN	NaN	NaN	1623.16
P08237	PFKM	ATP-dependent 6-phosphofructokinase, muscle type	NaN	NaN	NaN	NaN	NaN	NaN	NaN	NaN	NaN	NaN	NaN	NaN	NaN	NaN	NaN	NaN	NaN	NaN	NaN	NaN	NaN	NaN	NaN	NaN	NaN	NaN	NaN	NaN	NaN	NaN	NaN	NaN	NaN	NaN	10415	NaN	NaN	NaN	NaN	NaN	NaN	NaN	NaN	NaN	NaN	NaN	NaN
P08238	HSP90AB1	Heat shock protein HSP 90-beta	41108.2	32465.1	52687.7	36986.9	31048.6	40680.1	113610	37185.7	58176.9	8539.47	7430.37	9930.32	10308	11250.5	8327.23	7995.8	3846.28	10702.5	7823.96	8611.31	8295.06	9862.32	10277.5	7060.65	10027.1	7166.27	6706.15	15853.7	7917.43	8974.23	6741.14	4470.73	6343.06	8271.47	6486.21	12834.5	7130.33	6390.47	9581.54	6565.48	5811.66	5721.66	7751.37	9832.38	7838.24	8067.32	12167.5
P08243	ASNS	Asparagine synthetase [glutamine-hydrolyzing]	10617	NaN	1869.61	NaN	26940.5	NaN	NaN	10228.7	936.295	NaN	NaN	NaN	3586.72	7559.31	NaN	NaN	NaN	NaN	10357.8	1219.92	15672.1	6786	NaN	2190.67	20089.7	NaN	22089.6	12016.5	333.472	NaN	NaN	NaN	NaN	NaN	NaN	14120.1	NaN	NaN	NaN	NaN	12557	NaN	701.919	7565.25	NaN	NaN	467.285
P08246	ELANE	Neutrophil elastase	NaN	NaN	NaN	NaN	NaN	NaN	NaN	NaN	NaN	NaN	NaN	6249.55	NaN	NaN	NaN	NaN	NaN	3319.53	NaN	NaN	NaN	NaN	NaN	NaN	NaN	NaN	NaN	NaN	760.827	9440.58	NaN	NaN	2439.78	NaN	NaN	NaN	NaN	NaN	NaN	NaN	NaN	2095.37	NaN	NaN	NaN	25108.2	NaN
P08294	SOD3	Extracellular superoxide dismutase [Cu-Zn]	NaN	NaN	NaN	NaN	NaN	424.202	NaN	97257.6	NaN	NaN	252.247	NaN	NaN	NaN	NaN	NaN	NaN	1207.3	NaN	780.17	NaN	NaN	NaN	667.427	709.848	NaN	NaN	NaN	2241.96	NaN	NaN	NaN	NaN	NaN	220.176	NaN	759.794	1102.22	NaN	NaN	NaN	NaN	NaN	NaN	NaN	NaN	1274.81
P08311	CTSG	Cathepsin G	NaN	NaN	NaN	NaN	NaN	NaN	NaN	NaN	NaN	562.028	NaN	471.735	635.978	NaN	NaN	NaN	NaN	NaN	NaN	NaN	NaN	NaN	NaN	NaN	NaN	NaN	NaN	NaN	NaN	3039.66	NaN	NaN	390.038	NaN	NaN	NaN	NaN	NaN	NaN	NaN	NaN	263.497	NaN	NaN	NaN	123.796	NaN
P08319	ADH4	All-trans-retinol dehydrogenase [NAD(+)] ADH4	NaN	NaN	NaN	NaN	NaN	10769.6	NaN	2849.41	NaN	NaN	NaN	NaN	NaN	NaN	NaN	NaN	NaN	NaN	NaN	8867.88	NaN	NaN	NaN	NaN	NaN	NaN	NaN	NaN	NaN	NaN	NaN	NaN	NaN	NaN	NaN	NaN	5522.25	NaN	NaN	NaN	NaN	NaN	NaN	NaN	NaN	NaN	NaN
P08514	ITGA2B	Integrin alpha-IIb	NaN	NaN	449.191	966.059	NaN	NaN	NaN	NaN	NaN	NaN	286.538	NaN	NaN	NaN	NaN	1241.6	NaN	NaN	NaN	NaN	NaN	NaN	NaN	NaN	NaN	NaN	NaN	NaN	NaN	309.604	588.058	NaN	NaN	NaN	NaN	NaN	NaN	NaN	NaN	NaN	NaN	NaN	539.766	NaN	NaN	NaN	354.038
P08519	LPA	Apolipoprotein(a)	14960.6	4268.45	3840.42	11050.4	3547.78	62824.6	10608.3	2890.49	7760.01	16957.9	21868.6	24175.9	12364.5	3027.19	22777.2	14070.8	27816	7715.6	97706.1	22744.4	9271.07	23321.4	9973.83	22232.9	40722	8919.42	40386.8	49936.3	11945.3	9072.99	22329	25522.4	97788.8	44112.4	2754.69	10918.5	16568.1	11196.8	107893	27818.9	50353	21319.2	30402.6	119081	14310.3	35032.5	22883.9
P08567	PLEK	Pleckstrin	NaN	NaN	NaN	NaN	NaN	NaN	NaN	NaN	NaN	NaN	NaN	NaN	NaN	NaN	NaN	NaN	NaN	NaN	NaN	NaN	NaN	NaN	NaN	NaN	NaN	NaN	NaN	NaN	NaN	NaN	NaN	NaN	NaN	NaN	NaN	NaN	NaN	NaN	NaN	NaN	NaN	NaN	NaN	NaN	NaN	NaN	NaN
P08571	CD14	Monocyte differentiation antigen CD14	3425.67	4663.38	4579.62	3339.42	4156.98	4932.76	4831.05	4528.16	3276.53	3898.69	5760.23	4435.21	5473.57	3615.4	6978.85	4972.53	4769.44	6987.38	3581.78	5382.03	4569.24	4596.29	4000.42	4552.96	3182.82	2190.05	4633.19	3836.99	4249.39	3131.45	4897.61	6730.46	4203.99	2918.88	4579.48	3792.63	4515.84	4075.23	4242.89	3906.74	2882.15	3004.2	3354.16	3172.76	2818.75	3640.55	4623.99
P08574	CYC1	Cytochrome c1, heme protein, mitochondrial	1115.9	682.395	1242.51	825.98	582.268	929.081	4325.94	721.893	1843.06	NaN	NaN	NaN	NaN	NaN	NaN	NaN	NaN	NaN	NaN	NaN	NaN	NaN	NaN	NaN	NaN	NaN	NaN	116.033	NaN	NaN	NaN	NaN	NaN	NaN	NaN	NaN	NaN	NaN	NaN	NaN	NaN	NaN	NaN	NaN	NaN	NaN	NaN
P08603	CFH	Complement factor H	502033	550404	605574	576958	471022	614830	548139	483327	548438	572408	684214	668066	674033	632416	630485	574898	600272	612461	549744	544657	495293	645561	610871	586613	829019	470122	517498	451151	389501	629336	560451	457913	579800	468125	424642	510876	464301	476793	504438	443800	449379	455944	544760	414585	457776	386296	569237
P08637	FCGR3A	Low affinity immunoglobulin gamma Fc region receptor III-A	6134.6	8880.96	8206.58	6475.88	14570.5	10597.2	10867.2	7325.81	10600.2	8985.76	11741.9	4155.27	6455.66	12755.8	13068.3	8350.62	15805.6	16100.7	6996.55	7688.1	7620.67	8837.17	8387.39	11080.3	10318.3	6930.4	13619.5	9673.32	16752	4036.61	5129.92	6305.35	10851.8	6686.43	4046.1	6857.56	12748.4	8680.05	7236.26	8081.46	9580.39	4979.33	6163.05	12222.5	10530.6	8555.59	5028.71
P08670	VIM	Vimentin	31678.8	24296	38216.4	26636.8	25189.1	31024.1	82896.6	29490.8	43661.3	9700.6	6469.9	11096.3	10976	11023.3	7492.77	6422.57	5433.96	8890.94	7853.47	7660.24	8126.04	9291.28	10700.8	6765.31	7023.66	5166.19	5007.05	13487.3	5700.61	8175.34	6229.53	4248.95	7210.8	7467.24	6558.1	10359.6	6289.15	5603.7	8318.2	6070.58	6137.49	6135.39	6396.05	8660.78	9388.51	8226.11	11145.6
P08697	SERPINF2	Alpha-2-antiplasmin	68708.7	52670.7	51647.9	59419.8	55612.7	46800.1	57731.9	51993.9	67558.5	52846.8	65763.5	69472.5	79587.1	40541	77160.2	62950.8	40674.3	66255.7	75666.2	66634.8	55563.7	46820.7	47143.6	67703.9	52878.9	61276	77870.8	52081	69907.3	66608.7	89600.4	89301.4	70218.8	75918.6	61923.8	69599.2	79190.6	53162.4	58911.6	73582.5	80744.4	91517.9	66840.8	65480	73162.7	86388.6	54901.5
P08727	KRT19	Keratin, type I cytoskeletal 19	4034.17	12701.3	9318.07	21273.1	1375.93	19292.9	38401.1	20777.9	4661.87	1067.26	3580.4	2595.04	3120	3106.99	NaN	5983.29	6301.87	825.115	3789.49	4401.97	1210.87	4322.93	5030.92	4173.94	4839.64	3909.02	1236.8	2967.87	709.672	1264.85	3144.35	7900.03	3172.47	3378.56	3695.59	5676.17	NaN	3303.57	3140.43	5231.84	18578.3	4916.38	19639.8	NaN	4571.85	5863.35	4408.69
P08729	KRT7	Keratin, type II cytoskeletal 7	6135.56	5503.4	7049.88	2350.38	5476.59	4987.26	11341.5	4417.78	6119.92	1162.93	NaN	1793.35	1793.79	741.815	NaN	NaN	NaN	1087.11	NaN	3184.08	NaN	NaN	NaN	NaN	NaN	NaN	NaN	2849.4	NaN	NaN	1053.95	NaN	1087.71	NaN	1063.25	2260.51	1723.94	1982.86	806.578	NaN	686.286	NaN	17023.1	NaN	NaN	NaN	3605.22
P08758	ANXA5	Annexin A5	6516.52	4238.61	6945.3	4977.25	4410.51	5704.26	16235.5	4330.43	7952.42	529.677	1277.63	933.796	872.196	2174.84	452.036	NaN	NaN	2924.86	NaN	1897.15	1531.67	1428.33	1380.31	724.232	1661.08	862.725	798.812	1378.17	994.036	1356.9	851.764	NaN	778.128	1148.33	1194.59	1676.51	827.509	910.962	1452.15	898.332	449.549	874.041	606.911	1021.47	1008.1	581.033	1338.46
P08779	KRT16	Keratin, type I cytoskeletal 16	2003.97	849.434	10947.4	362.572	1425.24	NaN	339.415	NaN	9895.74	888.309	5458.61	NaN	1449.7	3272.8	1112.97	1272.06	2418.95	1506.85	2158.99	829.575	3074.56	1369.87	1558.61	1516.67	2588.47	2299.32	672.125	1654.11	8749.72	3912.86	4470.36	20993	5628.85	1639.7	38133.3	1228.86	17737.9	596.221	1555.05	NaN	1533.87	2215.98	NaN	NaN	4229.94	943.958	11888.7
P09172	DBH	Dopamine beta-hydroxylase	1981.02	458.326	2041.33	682.43	689.93	2309	2141.04	1058.27	980.853	1588.19	1559.89	1920.35	961.196	NaN	1444.28	1696.35	NaN	5128.47	1332.1	1407.72	6180.41	1649.74	1992.03	3826.08	1703.42	468.61	1076.16	2347.34	1738.65	1277.39	2848.08	1017.96	1458.3	2442.96	NaN	NaN	2554.08	NaN	444.33	621.269	3003.52	2147.44	3693.87	1060.06	2477.35	3787.49	2664.27
P09211	GSTP1	Glutathione S-transferase P	NaN	383.586	935.53	NaN	NaN	NaN	491.543	NaN	889.657	NaN	NaN	NaN	NaN	NaN	NaN	NaN	NaN	NaN	NaN	NaN	NaN	NaN	NaN	NaN	NaN	NaN	NaN	NaN	NaN	NaN	NaN	NaN	NaN	NaN	NaN	NaN	NaN	NaN	NaN	NaN	NaN	NaN	NaN	NaN	NaN	NaN	NaN
P09382	LGALS1	Galectin-1	6953	1751.48	3084.98	3362.33	2113.54	2776.56	4539.92	2796.65	2585.67	423.642	2804.83	1497.4	2192.36	304.935	529.037	842.102	989.993	2045.55	1484.32	1768.65	1311.79	1064.37	1709.23	1110.67	1636.27	980.165	1655.49	2175.46	1344.53	1345.77	1415.34	982.926	1388.25	1460.28	1339.55	1797.72	1284.18	1413.41	2039.89	1241.33	1011.22	1060.42	1197.92	1507.22	1625.71	1021.47	1854.26
P09429	HMGB1	High mobility group protein B1	994.172	312.14	1056.4	902.875	545.099	762.998	2633.43	NaN	NaN	NaN	NaN	NaN	NaN	NaN	NaN	NaN	NaN	NaN	NaN	NaN	NaN	NaN	NaN	NaN	NaN	NaN	NaN	NaN	NaN	NaN	NaN	NaN	NaN	NaN	NaN	NaN	NaN	NaN	NaN	NaN	NaN	NaN	NaN	NaN	NaN	NaN	NaN
P09486	SPARC	SPARC	2530.79	2460.38	1594.23	2606.15	2623.23	1198.32	1862.08	1878.61	1701.85	4211.23	2432.91	2992.45	4631.35	976.003	1622.83	1751.2	2337.19	2807.8	4234.71	3412.55	2320.89	1778.52	1627.42	807.7	2814.2	2140.14	2246.38	1282.69	1547.2	3692.84	3655.24	1230.9	1834.96	2035.48	2249.18	2684.73	556.95	416.687	2720.71	1564.17	2577.82	4029.17	1949.58	1823.49	1219.03	2745.68	2193.44
P09496	CLTA	Clathrin light chain A	2385.12	2825.79	2956.71	2258.18	1760.12	3225.42	8284.84	2051.66	5794.44	NaN	NaN	NaN	NaN	NaN	NaN	NaN	NaN	NaN	NaN	NaN	NaN	NaN	NaN	NaN	NaN	NaN	NaN	NaN	NaN	NaN	NaN	NaN	NaN	NaN	NaN	769.383	NaN	NaN	NaN	NaN	NaN	NaN	NaN	NaN	NaN	NaN	NaN
P09651	HNRNPA1	Heterogeneous nuclear ribonucleoprotein A1	6194.97	1222.26	2237.88	1790.92	1348.28	2587.59	4543.16	1528.46	2966.43	1425.74	1813.08	2112.27	2715.26	614.293	878.204	1434.31	326.854	580.294	719.266	1970.05	1272.82	1963.66	984.638	870.262	794.963	1563.54	1399.36	3236.98	2888.21	2070.39	1315.83	1621.28	920.996	853.291	746.315	804.579	1715.12	1502.8	2444.15	1450.89	1375.29	1636.36	691.825	1275.87	1166.54	836.582	1388.95
P09871	C1S	Complement C1s subcomponent	82834	84248.4	84863.5	92059.7	76070.7	82100	94584.6	79977.7	84655.1	83996.3	87881.5	90835.2	91318.3	88754.5	76470.4	94101.4	98318.6	88371.5	111333	94450.2	105586	92934.9	100471	95719.5	92164.2	78345.7	83348	90583.6	81069.7	82194.5	80755.7	86828	81294.7	63239.7	71807.2	98874.3	70248.5	72194.8	80828.1	82676.1	87750.4	76641.5	77505.7	79879	81643.1	78005	85724.8
P0C0L4	C4A	Complement C4-A	330893	555407	457961	414556	549523	477676	420053	473090	375930	299067	475013	543464	543850	438497	450883	425228	438192	346968	429910	520539	391143	427007	274202	395688	582952	464458	485590	663132	323459	389807	247078	585441	456881	503665	328957	381578	374575	389974	343195	492755	597046	214274	583533	355915	456840	367302	649750
P0C0L5	C4B_2	Complement C4-B	26782.4	66645.5	43841.6	27248.4	47033	40101.5	57155.4	21357.5	35538.3	16192.2	35296.5	51694.4	41520.2	40714.8	43549.8	36561.4	36743.2	25848.4	32976	44030.4	20070.5	37422.4	19069	37212.4	49850.4	27073.3	40756.2	79453.5	22254.6	39181.8	31378.1	52265.7	42962.4	44443.5	46919.1	33701.1	30443.7	26677.1	27850.2	43370.5	79806.5	13095.2	41022.6	27802.5	46496.7	51108.4	66466
P0C0S5;Q71UI9	H2AZ1;H2AZ2	Histone H2A.Z;Histone H2A.V	3105.84	2317.73	3157.62	2605.58	2264.4	2677.81	7559.47	2320.6	3645.77	NaN	NaN	382.39	NaN	NaN	NaN	NaN	NaN	642.173	NaN	749.891	NaN	NaN	NaN	NaN	NaN	NaN	NaN	454.332	237.564	NaN	NaN	NaN	298.443	240.818	NaN	NaN	165.996	NaN	810.578	NaN	256.892	NaN	NaN	NaN	NaN	240.337	NaN
P0C7H8;Q9BYR9;Q9BYT5;Q9BYU5	KRTAP2-3;KRTAP2-4;KRTAP2-2;KRTAP2-1	Keratin-associated protein 2-3;Keratin-associated protein 2-4;Keratin-associated protein 2-2;Keratin-associated protein 2-1	NaN	NaN	NaN	NaN	NaN	NaN	NaN	NaN	NaN	NaN	NaN	NaN	NaN	NaN	NaN	NaN	NaN	NaN	NaN	NaN	NaN	NaN	NaN	NaN	NaN	NaN	NaN	NaN	NaN	NaN	NaN	NaN	NaN	NaN	NaN	NaN	NaN	NaN	NaN	NaN	NaN	NaN	NaN	NaN	NaN	NaN	NaN
P0CG47;P0CG48;P62979;P62987	UBB;UBC;RPS27A;UBA52	Polyubiquitin-B;Polyubiquitin-C;Ubiquitin-40S ribosomal protein S27a;Ubiquitin-60S ribosomal protein L40	28838	21948.8	38836.5	22720	19190.3	27333	79608.2	23102.5	40070.9	7022.23	7074.61	6112.95	6601.21	7898.22	4875.51	3657.39	5294.83	6978.88	5594.18	6671.3	7407.2	7645.31	4865.69	4943.93	6038.71	3936.01	4392.07	4913.15	3498.37	4758.08	3462.71	2085.52	5069.17	4518.15	6463	6246.69	3748.2	3771.13	5434.93	3372.04	4145.55	4179.07	3995.46	4763.97	5050.91	4998.51	6346.43
P0DJI8	SAA1	Serum amyloid A-1 protein	512.552	151.107	1516.36	1169.5	765.322	1005.75	1310.78	713.359	525.155	1197.45	3443.82	1209.23	79372.4	2901.71	4087.48	9509.2	1285.92	2912.59	2400.12	NaN	1857.61	4637.82	4762.05	5467.59	6531.17	1780.44	1147.13	968.623	1298.2	1710.08	483.652	998.314	1494.07	1490.39	1119.76	NaN	1492.66	3864.61	NaN	4885.29	1794.27	1542.2	NaN	173.76	NaN	432.516	NaN
P0DJI9	SAA2	Serum amyloid A-2 protein	NaN	NaN	1503.3	NaN	NaN	NaN	NaN	NaN	NaN	NaN	NaN	438.314	2568.93	NaN	NaN	1747.24	NaN	NaN	164.192	NaN	NaN	NaN	381.667	NaN	NaN	NaN	266.503	NaN	NaN	NaN	NaN	425.672	132.269	NaN	NaN	NaN	1158.49	NaN	NaN	NaN	NaN	NaN	NaN	NaN	NaN	NaN	NaN
P0DME0;Q01105	SETSIP;SET	Protein SETSIP;Protein SET	4219.46	4260.31	5517.03	3059.54	2952.15	2735.67	13644.6	2060.18	6774.18	NaN	NaN	NaN	NaN	NaN	NaN	NaN	NaN	781.761	NaN	NaN	NaN	NaN	NaN	NaN	805.952	NaN	NaN	NaN	NaN	NaN	NaN	NaN	NaN	NaN	NaN	NaN	NaN	NaN	NaN	NaN	NaN	NaN	NaN	NaN	NaN	NaN	NaN
P0DMV8;P0DMV9	HSPA1A;HSPA1B	Heat shock 70 kDa protein 1A;Heat shock 70 kDa protein 1B	49905.7	36050.3	55007.8	34896.2	31334.5	42952.9	125088	35347.1	70356	9304.84	10460	10481.7	14298.5	15108.2	8559.86	8056.64	5487.81	14591.2	9523.36	11885.6	8321.15	10831.2	10848.2	10571.4	11386.4	8346.34	7942.52	16225.2	8723.45	11663.8	8410.13	5431.58	9250.73	8399.24	8802.25	14768	9115.22	10506.2	10651.4	7782.74	7368.02	8584.83	9528.29	12820	11350.7	10101.6	12335.5
P0DOY3	IGLC3	Immunoglobulin lambda constant 3	2.43095e+06	3897840	2.75705e+06	2.73142e+06	3.18123e+06	2.76332e+06	4.84783e+06	2.93846e+06	3377853	2.36551e+06	3661641	2272253	3.83068e+06	4409933	5869066	3.30124e+06	4.02293e+06	3.90087e+06	4.3211e+06	3.7846e+06	2967144	3.04314e+06	4255946	3.74995e+06	5.60619e+06	2.72518e+06	3.60463e+06	3190625	2.32183e+06	2.97486e+06	3.05572e+06	1.83848e+06	1.50585e+06	1.41564e+06	1.79684e+06	2.99742e+06	2690421	2.32807e+06	2.20928e+06	3.2672e+06	2.05315e+06	3.10645e+06	3107200	3.26439e+06	3.75191e+06	2660014	1.89546e+06
P0DP01	IGHV1-8	Immunoglobulin heavy variable 1-8	5347.38	9859.15	11049	5558.28	14730.7	NaN	15542.5	8950.93	20105.6	7415.43	5086.24	6840.54	12161.3	31618.8	5929.99	14056.6	NaN	18030	20711.5	8204.28	7127.51	5480.66	14462.4	NaN	8661.14	3615.17	1347.16	3754.71	4847.55	5821.3	5285.02	4963.2	19043.5	NaN	7237.29	11011	10944.6	11989	NaN	9116.21	9603.79	NaN	2180.32	8889.37	6929.35	6841.66	3857.56
P0DP23;P0DP24;P0DP25	CALM1;CALM2;CALM3	Calmodulin-1;Calmodulin-2;Calmodulin-3	11526.9	2448.63	5993.14	362.243	1986.91	8982.94	5032.2	2256.05	3118.09	NaN	1213.29	3950.31	6262.62	3354.62	NaN	2110.12	NaN	4710.61	NaN	2023.4	4442.33	3593.43	2302.73	1743.3	3025.48	1976.42	2527.73	6163.82	2612.18	3798.25	3474.89	1403.87	2818.52	2072.85	3226.21	2931.92	2515.3	1866.09	3039.85	2500.44	1299.37	7797.87	3302.67	1104.46	2351.28	3153.36	2341.14
P0DTE1	IGHV3-38-3	Probable non-functional immunoglobulin heavy variable 3-38-3	5754.84	5789.13	16299.8	8422.13	12815.7	12596.3	28102.5	5729.97	11742.4	6637.85	14343.4	8614.47	22436.2	13919.8	18194.1	11192.6	19169.5	33386.3	12991.5	16951.8	14204.5	12705.1	9402.71	7351.31	16456.7	5752.5	4291.63	7742.59	9620.89	9149.2	7064.72	3989.39	5522.33	4367.44	4027.04	12765.5	5825.48	5276.83	9957.8	9256.48	3919.19	5507.76	7100.59	4655.05	7612.36	1551.03	9542.45
P10124	SRGN	Serglycin	8629.84	10787.3	4178.76	6349.24	6435.8	3624.68	4546.93	6468.28	9309.59	12430.4	11018.8	13629.7	6499.49	4403.12	4299.46	10215.5	5166.66	11361.9	6074.12	14326.5	7188.9	5754.36	7806.72	6825.33	26138.1	7166.02	16109.3	3646.18	4696.62	11909.5	14316.5	6683.93	5967.78	7473.58	9461.67	6135.91	3571.14	1533.88	5629.07	6756.81	4219.03	15079.2	10250.2	7594.63	7834.95	7242.94	14889.8
P10599	TXN	Thioredoxin	8277.89	6195.6	18098	6238.74	5584.65	7412.65	17777.4	6557.51	12110.2	2026.88	1716.76	2100.29	1729.16	4780.47	1719.92	2316.33	825.877	2540.55	3074.66	1444.02	3152.27	3067.85	1868.4	1903.18	1534.48	1181.64	1282.98	3496.9	1436.79	2078.3	1669.62	877.043	1239.65	1591.19	4208.71	2676.18	852.163	1546.01	1102.99	939.787	1260.66	1071.37	1361.07	1768.52	1868.07	1566.17	2959.94
P10643	C7	Complement component C7	31910.6	31856.1	24328.7	34768.7	48209.1	51500.4	44415.1	24759.7	43352.3	36975.4	31292	28349.8	36712.8	40481.9	34630.4	31488.7	43519.9	67665.8	39111.7	28335.3	36918.1	34012.5	30359.5	18776.8	36181	22272.8	16305.1	20497.4	31264.9	10693.7	14384.6	21412.5	17942.7	28057.2	21009.7	25643.2	37226.9	26703.1	45930.2	23621.5	22376.5	19668.1	26236	23397.3	21010.4	20624.5	26600.5
P10809	HSPD1	60 kDa heat shock protein, mitochondrial	12394.4	6510.9	7697.6	5775.7	4620.29	7239.92	21768.5	6359.91	13374.2	2116.41	276.797	3573.14	3673.37	3393.04	2306.29	1628.18	1414.74	3833.03	2051.53	2648.81	1950.75	2160.16	3108.74	2605.08	2945.35	1829.24	1881.29	4201.15	2107.14	2048.21	1422.33	1258.83	1792.85	1781.52	1619.6	3360.09	2098.42	1920.09	1924.16	1940.63	1304.03	1416.2	1507.4	2423.07	2143.29	2155.12	3978.92
P10909	CLU	Clusterin	318906	355224	336841	361487	295614	278805	409921	341271	399119	366124	296952	387637	359950	313442	301974	325160	333484	287866	430451	312907	334589	343293	300428	334975	340727	464242	472301	405401	428316	431710	466009	422197	452067	430823	358779	457930	484007	457386	405887	386158	414142	419186	427700	463408	434369	471520	347819
P11021	HSPA5	Endoplasmic reticulum chaperone BiP	6474.37	5537.64	8382.46	5701.12	4977.72	6161.9	17305.2	5829.92	8176.09	1772.74	2047.36	3549.78	2055.94	2122.1	1527.14	1619.64	2160.94	1760.05	1708.93	1817.95	1988.31	1629.05	2364.85	2075.83	1758.61	1495.36	1547.81	3320.85	1643.5	1643.67	1653.98	1294.27	1484.92	1591.18	1923.63	3275.55	1734.44	1556.79	1881.84	1699.4	1825.01	1295.67	1424.65	2012.84	2034.59	1698.34	2962.37
P11142	HSPA8	Heat shock cognate 71 kDa protein	10696.8	8693.77	13708.1	9012.31	7280.88	9766.78	31635.2	9360.7	15782.9	1760.51	1606.88	2512.78	2267.26	2079.52	1837.61	1310.7	1035.68	3192.53	1605.09	2309.35	1943.98	2413.29	2487.4	1398.5	2240.51	2117.46	2137.91	3738.34	2003.32	2180.63	1631.02	1067.62	1694.4	1977.05	1980.54	3519.74	1877.54	1735.59	2570.93	1695.86	1497.29	1468.86	1487.46	1935.75	2123.85	2068.98	3438.43
P11166	SLC2A1	Solute carrier family 2, facilitated glucose transporter member 1	872.313	999.196	1919.95	1289.97	1061.82	945.168	3248.95	955.997	1951.94	NaN	NaN	NaN	NaN	NaN	NaN	NaN	168.966	NaN	NaN	NaN	NaN	NaN	NaN	NaN	NaN	NaN	NaN	NaN	NaN	NaN	NaN	NaN	NaN	92.7959	NaN	NaN	NaN	NaN	302.348	NaN	NaN	NaN	NaN	NaN	NaN	NaN	NaN
P11169;Q8TDB8	SLC2A3;SLC2A14	Solute carrier family 2, facilitated glucose transporter member 3;Solute carrier family 2, facilitated glucose transporter member 14	NaN	NaN	NaN	NaN	NaN	NaN	NaN	NaN	NaN	NaN	NaN	NaN	NaN	NaN	NaN	NaN	NaN	NaN	NaN	NaN	NaN	NaN	NaN	NaN	NaN	NaN	NaN	NaN	NaN	NaN	NaN	NaN	NaN	NaN	NaN	NaN	NaN	23080.1	NaN	NaN	NaN	NaN	NaN	NaN	NaN	NaN	NaN
P11217	PYGM	Glycogen phosphorylase, muscle form	NaN	NaN	NaN	NaN	NaN	NaN	NaN	NaN	NaN	NaN	NaN	NaN	NaN	NaN	NaN	NaN	NaN	NaN	NaN	NaN	NaN	NaN	NaN	NaN	NaN	NaN	NaN	NaN	NaN	NaN	NaN	NaN	NaN	NaN	6081.42	NaN	NaN	NaN	NaN	NaN	NaN	NaN	NaN	NaN	NaN	NaN	NaN
P11226	MBL2	Mannose-binding protein C	3982.75	16338.4	14904.9	10036.6	3524.93	3645.73	35038.4	16745.9	19011.5	34623.3	16457.8	5181.38	24524.2	16847.7	8719.24	15176.7	11909.9	6754.11	11364.7	15264.3	5659.95	39111.6	26970.3	3734.23	23276.8	3002.82	2527.3	8214.66	6248.07	7169.86	962.685	1341.71	4924.43	10189.4	2593.73	4813.66	5506.73	4071.23	10860.7	5204.19	2804.74	2600.07	15727.6	9888.51	2563.29	2373.53	5631.83
P11597	CETP	Cholesteryl ester transfer protein	6308.4	4074.22	4489.74	4336.4	3505.33	6435.25	4631.81	9428.3	6455.29	5365.77	6569.99	6795.79	2526.21	6110.58	7651.13	6059.39	2710.8	9184.13	7216.79	8249.34	4717.98	5381.66	7617.26	6427.25	6864.69	6034.2	6251.19	4680.33	6505.1	3392.06	4959.46	5456.98	5970.6	6807.63	4728.08	7449.55	8232.38	6867.67	4906.86	6320.14	5806.09	5714.35	4347.47	10531.4	3294.56	9094.41	3162.12
P11940	PABPC1	Polyadenylate-binding protein 1	2252.44	1404.02	2229.34	1267.04	2869.75	2942.53	4822.37	1309.08	3320.4	2991.53	NaN	NaN	344.851	485.78	NaN	NaN	NaN	461.025	NaN	NaN	439.477	NaN	NaN	269.986	298.766	232.63	273.921	470.719	238.149	651.202	NaN	200.766	867.617	133.236	440.751	425.687	729.946	NaN	717.225	406.822	76.6009	511.537	NaN	436.664	NaN	264.566	853.55
P12004	PCNA	Proliferating cell nuclear antigen	1506.81	1484.64	2103.4	457.449	676.578	1982.85	2692.78	1227.97	2320.34	NaN	NaN	NaN	NaN	NaN	3175.83	1896.26	NaN	NaN	NaN	NaN	NaN	NaN	NaN	NaN	NaN	NaN	NaN	NaN	NaN	NaN	NaN	NaN	NaN	NaN	NaN	262.574	NaN	NaN	NaN	NaN	NaN	NaN	NaN	NaN	NaN	NaN	NaN
P12109	COL6A1	Collagen alpha-1(VI) chain	NaN	NaN	NaN	NaN	NaN	1037.69	NaN	NaN	2779.67	NaN	197.621	NaN	NaN	141.331	336.288	NaN	NaN	NaN	NaN	NaN	512.238	NaN	113.478	NaN	NaN	NaN	NaN	NaN	86.3402	NaN	NaN	NaN	NaN	NaN	NaN	NaN	279.053	248.606	NaN	NaN	NaN	NaN	NaN	NaN	NaN	NaN	NaN
P12111	COL6A3	Collagen alpha-3(VI) chain	NaN	NaN	1982.88	NaN	NaN	6789.87	NaN	NaN	11608.2	NaN	NaN	NaN	NaN	NaN	6013.3	NaN	NaN	1659.57	2812.45	NaN	NaN	2121.63	NaN	NaN	2679.28	1949.99	1672.31	2666.41	2218.07	843.159	2051.13	NaN	1822.53	1724.94	2232.97	1216.3	1428.55	844.864	2712.01	NaN	NaN	991.052	936.042	2187.19	1072.08	1496.28	NaN
P12236	SLC25A6	ADP/ATP translocase 3	1639.3	1301.49	1680.7	1388.03	985.016	1652.77	4709.54	1000.62	1819.4	NaN	NaN	369.912	NaN	600.564	NaN	NaN	NaN	318.055	NaN	NaN	NaN	NaN	529.853	NaN	NaN	NaN	NaN	1178.11	169.277	NaN	NaN	NaN	NaN	233.576	NaN	1821.19	110.992	NaN	NaN	NaN	NaN	NaN	212.442	NaN	177.764	NaN	2108.28
P12259	F5	Coagulation factor V	5612.72	8303.92	5483.42	7372.65	5231.79	7474.17	4184.75	7489.62	4739.23	7199.26	5295.22	6682.03	8287.33	6166.79	6977.15	8976.36	5375.82	8527.2	8591.56	9143.81	7762.39	6566.57	7390.17	8971.65	9574.79	5519.72	5481.53	7000.73	7251.85	3418.36	4543.3	5643.88	4822.32	4010.08	2562.07	2909.49	6812.12	5237.79	5059.29	5471.24	5688.77	4220.17	5561.96	6368.93	6957.35	5629	4597.74
P12268	IMPDH2	Inosine-5'-monophosphate dehydrogenase 2	4658	1011.2	1454.43	1591.4	1230.33	870.45	4489.93	956.997	2276.9	617.193	NaN	NaN	NaN	NaN	NaN	NaN	NaN	NaN	NaN	NaN	1370.22	NaN	1314.41	190.128	1392.04	302.549	787.83	1687.7	NaN	934.299	NaN	NaN	NaN	678.141	NaN	NaN	NaN	845.374	241.444	NaN	310.07	365.472	NaN	NaN	NaN	88.4779	471.188
P12273	PIP	Prolactin-inducible protein	NaN	NaN	8500.08	16393	NaN	NaN	33716.3	NaN	NaN	NaN	NaN	3052.21	14792.5	10719.1	NaN	NaN	NaN	NaN	NaN	NaN	NaN	4914.68	3501.02	NaN	2800.52	NaN	NaN	NaN	NaN	1566.23	6906.69	NaN	NaN	NaN	1555.12	NaN	1088.13	3356.78	NaN	NaN	NaN	1761.18	NaN	6021.51	NaN	NaN	1980.29
P12277	CKB	Creatine kinase B-type	7357.69	1288.79	1420.25	1009	7593.64	551.427	1432.5	2387.67	1072.06	1294.9	2517.41	468.009	1056.05	870.291	3022.88	NaN	2219.04	2114.12	NaN	1117.79	NaN	NaN	1056.49	NaN	422.841	NaN	NaN	1140.66	NaN	1108.5	405.526	504.403	NaN	521.245	426.504	848.839	958.19	NaN	214.469	NaN	720.433	157.051	NaN	832.778	NaN	732.854	705.507
P12645	BMP3	Bone morphogenetic protein 3	14432.3	2619.79	915.471	2562.88	5242.95	4219.4	562.564	1943.97	NaN	665.692	491.156	457.659	NaN	2963.62	1015.56	723.21	NaN	617.983	1151.98	528.651	1107.63	941.8	NaN	838.925	591.093	3248.58	3484.03	2440.4	917.236	1620.52	5942.81	1529.46	2195.32	2747.68	5693.67	1724.37	2270.11	1784.07	2400.06	2366.61	4338.52	1394.57	1157.34	3270.59	1780.93	3218.09	2296.88
P12882	MYH1	Myosin-1	NaN	19063.7	NaN	NaN	NaN	NaN	NaN	NaN	12840.5	NaN	NaN	NaN	NaN	NaN	NaN	NaN	NaN	NaN	NaN	NaN	NaN	NaN	NaN	NaN	NaN	339.051	NaN	NaN	NaN	1123.52	NaN	NaN	6938.93	NaN	12684.6	NaN	NaN	NaN	NaN	18729.2	NaN	NaN	NaN	NaN	NaN	NaN	NaN
P12955	PEPD	Xaa-Pro dipeptidase	776.721	1111.39	1529.38	1006.45	NaN	3684.11	353.945	5627.07	1289.06	NaN	1981.26	NaN	2341.09	2522.83	1302.25	3141.03	2300.56	3132.63	1914.69	2936.26	2102.05	1529.67	2836.31	2637.63	NaN	2873.9	1702.74	2331.74	1175.65	729.466	1226.79	2265.14	1703.56	1584.67	3274.85	2422.78	4845.86	3143.43	2130.64	1816.04	2385.1	1161.72	1243.04	3605.67	2547.18	2873.51	1445.31
P13010	XRCC5	X-ray repair cross-complementing protein 5	NaN	1325.07	277.258	2731.23	4417.38	2524.73	18366.8	NaN	5324.98	NaN	NaN	NaN	NaN	NaN	NaN	NaN	NaN	NaN	NaN	NaN	NaN	NaN	NaN	NaN	NaN	NaN	803.612	495.652	NaN	NaN	NaN	NaN	2001.52	NaN	NaN	1146.8	1154.39	NaN	NaN	NaN	NaN	NaN	NaN	NaN	NaN	NaN	768.681
P13056	NR2C1	Nuclear receptor subfamily 2 group C member 1	1.454	6.77809	9.69234	NaN	0.0403194	NaN	0.0133702	1.30467	NaN	NaN	NaN	NaN	NaN	NaN	NaN	NaN	NaN	3.74781	NaN	NaN	NaN	NaN	NaN	NaN	2.18984	NaN	NaN	NaN	NaN	NaN	NaN	NaN	NaN	NaN	NaN	NaN	NaN	NaN	NaN	NaN	NaN	NaN	NaN	NaN	NaN	NaN	NaN
P13224	GP1BB	Platelet glycoprotein Ib beta chain	NaN	NaN	NaN	NaN	NaN	NaN	NaN	NaN	NaN	NaN	NaN	NaN	NaN	NaN	NaN	NaN	NaN	NaN	NaN	NaN	NaN	NaN	NaN	NaN	NaN	NaN	NaN	NaN	NaN	NaN	NaN	NaN	NaN	NaN	NaN	NaN	NaN	NaN	NaN	NaN	NaN	NaN	NaN	NaN	NaN	NaN	NaN
P13639	EEF2	Elongation factor 2	13267.9	5955.23	9490.45	14146.2	12495.1	16620	45975.6	13530.4	18385.7	3214.73	3064.48	3856.39	4568.51	4024.14	3120.87	2407.59	2109.79	3942.97	2148.76	3222.68	2904.03	2880.9	3001.05	2087.41	2758.48	2281.94	2670.38	5137.5	2221.22	3339.03	2272.84	1925.1	2222.55	3199.19	2308.04	3832.94	2195.8	2438.61	3339	1589.45	1710.5	2492.26	2488.19	3480.46	3105.7	3228.73	3483.53
P13645	KRT10	Keratin, type I cytoskeletal 10	10326.8	59894.7	411913	14727	39160.2	58997.9	31515.5	41591.4	25239.1	65135.9	60742.8	44356.5	26545.2	147683	8840.1	127109	18612.5	57446.7	70769.6	51296.7	119493	50544.9	71377.5	33734.3	54970.4	71086.3	35883.2	41424.7	16812.2	52793.5	59218.3	21413.7	60584.4	116813	306633	51105.2	34616.9	74336	66969.6	41976.8	33341	56699.7	26808.8	42199.2	46197.9	34831.7	61696.7
P13646	KRT13	Keratin, type I cytoskeletal 13	NaN	NaN	NaN	NaN	NaN	NaN	NaN	NaN	NaN	NaN	NaN	NaN	NaN	NaN	NaN	NaN	NaN	NaN	NaN	NaN	NaN	NaN	NaN	NaN	NaN	NaN	NaN	NaN	NaN	NaN	NaN	NaN	NaN	NaN	NaN	NaN	NaN	NaN	NaN	NaN	NaN	NaN	NaN	NaN	NaN	NaN	NaN
P13647	KRT5	Keratin, type II cytoskeletal 5	603.705	1193.74	49429.3	351.269	1523.38	2208.65	995.45	1441.64	1197.03	2405.45	3529.24	1158.33	1111.23	4649.46	590.732	3715.84	428.518	1695.24	3788.84	2083.63	6484.94	2015.11	1408.49	1165.61	2789.77	3737.8	2076.06	2394.43	487.048	2507.71	1572.12	669.754	2724.94	4982.58	16679.4	1426.15	949.596	2258.82	2215.4	1242.06	950.191	3622.21	714.991	1121.4	1834.19	1732.08	4178.62
P13667	PDIA4	Protein disulfide-isomerase A4	3087.07	1392.82	1403.52	1069.69	1259.9	2108.87	5557.05	1480.74	2395.87	NaN	NaN	NaN	NaN	1214.9	NaN	NaN	NaN	NaN	NaN	NaN	NaN	NaN	NaN	NaN	NaN	NaN	NaN	NaN	NaN	NaN	NaN	NaN	NaN	NaN	NaN	NaN	NaN	NaN	646.976	NaN	NaN	NaN	NaN	NaN	NaN	NaN	NaN
P13671	C6	Complement component C6	26134.1	38659.1	30635.1	33636.5	24913.1	26065.3	34907.9	32975.3	28132.1	37498.3	31651.9	34334.7	34461.6	27740.6	35344.3	49695.2	32722	27082.6	39806.4	35350.4	33422.1	13327.9	35346.8	31538.6	47000	29478.1	34390.3	24069.2	30431.4	32304.2	29121.8	39249.8	27362.9	35358	30467.1	36591.1	39952.1	26905.3	29693.7	35401.8	30121.4	31210.4	34546.5	26333.3	34977.9	34854	29484.4
P13796	LCP1	Plastin-2	1943.13	1028.72	1395.39	2002.8	2644.39	1602.05	440.063	1195.87	1116.63	1701.61	1823.71	1407.24	1221.15	1638.76	2911.44	1216.06	2820.2	2120.48	2450.31	1746.38	1188.42	1683.4	1961.93	1837.45	1093.64	869.319	3246.72	2544.79	2269.09	3076.94	3410.67	1240.78	2355.75	389.509	4015.21	1997.07	5919.65	3659.79	2837.89	1615.66	1296.57	1018.7	1373.32	2215.8	1993.16	1403.8	737.29
P13805	TNNT1	Troponin T, slow skeletal muscle	NaN	NaN	NaN	NaN	NaN	NaN	NaN	NaN	NaN	NaN	NaN	NaN	NaN	NaN	NaN	NaN	NaN	NaN	NaN	NaN	NaN	NaN	NaN	NaN	NaN	NaN	NaN	NaN	NaN	NaN	NaN	NaN	NaN	NaN	2291.84	NaN	NaN	NaN	NaN	NaN	NaN	NaN	NaN	NaN	NaN	NaN	NaN
P13929	ENO3	Beta-enolase	4620.05	538.084	214.974	4034.68	NaN	5055.16	8941.03	10635.3	12372	2451.65	9715.05	1681.44	2767.38	2797.06	19803.8	5331.65	8179.89	NaN	1707.46	5914.7	NaN	9547.44	2878.56	4955.77	NaN	NaN	4832.98	5665.72	950.122	2464.12	1223.84	1763.68	908.372	NaN	NaN	5619.81	1187.01	NaN	2076.81	2558.39	NaN	NaN	4991.28	539.345	1316.97	NaN	9060.65
P13995	MTHFD2	Bifunctional methylenetetrahydrofolate dehydrogenase/cyclohydrolase, mitochondrial	7103.04	889.734	90.0469	137.197	4.0808	126.053	3.18641	141.653	1250.3	6357.05	9026.07	6267.27	1617.81	3914.24	14735.2	1478.88	4082.96	4985.81	2247.03	2061.49	1440.96	2605.39	1798.56	858.759	8187.76	3540.91	3234.63	787.264	2414.78	1890.55	1129.91	1413.56	NaN	1252.65	1642.21	2974.19	1066.07	3088.23	3312.06	481.218	4609.03	417.627	1345.11	936.671	4327.84	492.655	1765.65
P14151	SELL	L-selectin	4233.24	2617.2	3284.37	2862.23	3888.78	5059.07	2703.25	3075.69	4835.32	3912.31	5316.66	1947.97	2946.57	4898.06	5590.3	2446.14	4199.13	8668.68	4107.42	2151.77	3572.99	5744.14	4311.22	4398.43	3334.77	2996.84	1787.09	2164.59	4784.53	2598.82	3486.75	2404.72	1960.35	1355.63	1151.13	2094.87	2078.67	2397.03	2157.95	3057.18	2252.18	3731.43	2374.65	3970.22	2356.12	2087.49	2184.03
P14174	MIF	Macrophage migration inhibitory factor	72176.3	29800.2	54500.5	34173.7	31798.9	37517.9	129337	33803.7	62149.9	1972.67	3717.22	3855.77	2986.69	10236.8	7848.18	2041.51	6862.84	17249.5	6025.9	6704.57	7497.33	13857.5	4043.63	8020.29	8501.84	5253.58	5806.02	12268.3	8787.24	4431.59	6489.24	3927.83	9140.19	7524.71	9012.78	5195.99	5819.84	7207.94	11808.4	8415.23	6773.29	3160.37	4172.57	12447.8	6068.47	9826.34	6242.54
P14543	NID1	Nidogen-1	471.614	320.396	362.242	722.357	517.951	358.468	128.8	NaN	972.076	1010.43	539.48	314.632	455.698	NaN	NaN	NaN	537.895	NaN	NaN	NaN	204.802	NaN	620.979	763.71	NaN	1246.74	1247.81	NaN	374.271	1006.01	1108.12	641.831	713.032	486.561	526.718	992.505	1361.33	844.428	NaN	959.16	996.383	521.108	667.672	751.766	NaN	NaN	498.586
P14618	PKM	Pyruvate kinase PKM	19995.2	14565.6	28815.1	18074.2	14381.9	21352.8	65533.7	18209.3	30709.8	5869.81	5497.56	6379.56	6728.19	6466.51	4486.48	2890.03	3427.53	6524.45	3859.78	7119.15	3731.47	6400.77	6027.85	5241.85	6084.99	4495.01	4321.06	10183.7	3816.72	5532.05	2710.63	2578.03	3131.17	3546.95	5801.02	6649.95	4187.34	4789.95	4403.03	3999.04	3098.2	4030.6	3191.75	5508.14	4661.29	5109.04	7166.73
P14625	HSP90B1	Endoplasmin	8275.73	2944.29	3674.78	3997.06	3250.97	5246.69	10015.7	4293.35	4195.13	1805.71	2474.34	2183.66	2245.5	3373.9	3635.2	2955.22	1392.62	3382.65	1735.33	2843.7	2144.95	3193.36	2499.71	2488.2	2363.34	2164.92	1564.02	3580.87	2235.87	1868.14	1845.71	1148.22	1413.76	1869.57	1877.75	2701.61	1881.17	1840.23	2764.53	1428.54	854.326	1632.02	1891.99	2196.09	1061.59	1758.44	2622.45
P14678;P63162	SNRPB;SNRPN	Small nuclear ribonucleoprotein-associated proteins B and B';Small nuclear ribonucleoprotein-associated protein N	8115.1	6549.79	12361.2	8129.51	6546	8881.68	25731.2	7725.28	11766.8	2038.34	2487.98	1817.05	2382.57	2701.82	2103.75	1822.65	NaN	4047.18	1942.9	2067.1	2100.7	2423.6	1297.8	639.671	956.532	1798.34	NaN	1496.14	1315.52	1729.27	1532.11	1459.1	2012.45	2090.13	2453.84	2406.29	1840.89	1531.97	2986.66	1449.74	1322.04	1928.18	1769.5	2656.99	2076.39	2436.11	652.976
P14770	GP9	Platelet glycoprotein IX	NaN	NaN	NaN	NaN	NaN	NaN	NaN	NaN	NaN	NaN	NaN	NaN	NaN	NaN	NaN	NaN	NaN	NaN	NaN	NaN	NaN	NaN	NaN	NaN	NaN	NaN	NaN	NaN	NaN	NaN	NaN	NaN	NaN	NaN	NaN	NaN	NaN	NaN	NaN	NaN	NaN	NaN	NaN	NaN	NaN	NaN	NaN
P14780	MMP9	Matrix metalloproteinase-9	NaN	NaN	NaN	1744.71	NaN	834.56	NaN	NaN	1543.62	2447.91	NaN	7387.03	NaN	NaN	NaN	7527.26	436.826	NaN	NaN	NaN	296.408	NaN	NaN	NaN	NaN	4552.15	1282.96	NaN	1226.9	NaN	2642.74	753.031	4110.17	1488.51	2340.07	1293.31	2509.85	NaN	NaN	272.197	631.402	3746.02	NaN	1898.97	2573.42	1678.64	NaN
P14866	HNRNPL	Heterogeneous nuclear ribonucleoprotein L	1263.58	636.212	646.359	416.259	555.953	537.445	2309.13	NaN	1041.12	NaN	587.001	2971.96	NaN	NaN	NaN	NaN	NaN	NaN	518.917	NaN	NaN	NaN	NaN	NaN	NaN	NaN	NaN	91.2325	NaN	NaN	NaN	NaN	NaN	NaN	NaN	NaN	NaN	NaN	NaN	NaN	NaN	NaN	NaN	NaN	NaN	87.6687	NaN
P14923	JUP	Junction plakoglobin	NaN	690.443	7175.27	1106.36	NaN	285.754	147.166	379.243	846.813	425.093	561.529	NaN	350.139	NaN	642.818	49.7556	NaN	584.228	464.932	752.182	986.675	799.619	1570.96	NaN	801.281	463.685	874.757	1371.17	NaN	707.639	NaN	NaN	341.724	636.172	2529.31	520.607	NaN	611.84	1973.58	400.18	NaN	737.044	1288.76	NaN	NaN	NaN	779.398
P15144	ANPEP	Aminopeptidase N	481.99	1345.12	709.638	1046.72	637.871	1763.77	2011.35	415.727	1966.02	2436.89	1297.63	787.538	344.261	743.069	2303.96	669.437	416.226	972.803	1839	718.836	1168.36	1289.13	1462.1	1657.63	3545.06	832.936	1495.49	665.94	1154.03	549.573	NaN	1003.84	1373.82	731.194	NaN	553.718	1171.55	1003.94	786.567	NaN	810.327	NaN	NaN	947.838	NaN	655.996	NaN
P15169	CPN1	Carboxypeptidase N catalytic chain	7721.83	10286.5	10535.9	15058.6	13713.9	14660.8	13192.4	13510.9	14688.6	14086.7	18641.3	16292.3	24345	11557.1	16633.9	15523.3	10524.8	15003.6	13798.2	14581.6	11871.7	10348.3	11411.2	14446.1	14161	5170	7654.03	7784.71	14440.2	9139.9	5596.1	11268.5	7288.75	7646.61	9835.59	10570.2	11436.5	12510.5	7362.41	14805.8	9306.52	10282.9	11321.9	10651.4	10703.7	8363.57	8110.35
P15531	NME1	Nucleoside diphosphate kinase A	3633.41	1813.02	2786.45	2980.93	575.484	1843.36	5537.31	1214.45	2570.26	352.839	404.328	557.915	569.811	483.839	NaN	NaN	NaN	764.164	183.989	559.029	NaN	324.21	475.228	267.913	NaN	209.935	NaN	994.924	523.774	NaN	448.451	328.692	NaN	NaN	148.697	748.026	648.239	NaN	336.421	431.093	NaN	NaN	930.108	734.039	818.495	553.871	1131.99
P15814	IGLL1	Immunoglobulin lambda-like polypeptide 1	38284.7	49111.1	45561.7	32450.7	23762.7	28548.3	63474.5	12350.7	50358.9	12599.4	49395.7	13876	214407	32727.9	62670.6	40117.2	68827	60782.8	38216.3	32443.3	23555.1	16631.9	24509	25552.1	56305.7	20832.3	35139.5	25111.7	21489.5	25245.7	31695.2	25403.8	34066.6	7596.01	24102.9	43841.1	33568.3	26546.9	27986.8	40747.1	41614.9	18875.3	27872.9	46219.5	26165.2	29224.2	26902.1
P15924	DSP	Desmoplakin	1719.18	1556.48	17213.9	1755.62	1939.77	2069.77	3441.82	1855.31	1566.47	1399.14	2516.74	3335.97	2089.94	2302.12	4245.17	1959.26	2637.1	4386.94	1361.27	2523.75	2770.78	4052.19	2981.65	NaN	3828.53	1594.68	1015.22	973.91	892.47	2101.91	1026.13	2743.36	1420.96	1163.71	5369.97	1655.78	2093.39	1827.84	1099.35	2167.28	781.03	1511.18	3354.91	1281.86	1245.24	1143.61	1494.05
P16070	CD44	CD44 antigen	5161.28	3525.83	5725.79	4887.87	4378.6	6123.48	8230.83	3924.9	6577.98	3241.07	6936.86	2410.72	5161.8	4849.44	4258.62	1849.15	3230.96	10760.8	3541.06	3424.63	5842.68	7337.78	5194.63	3819.14	2660.12	5274.24	5639.56	6104.73	9239.54	4282.65	4613.24	3676.49	3829.99	5078.84	4591.45	3565.2	4387.86	4694.19	5480.91	4382.44	2856.73	4069.05	3486.39	6528.25	3513.55	4128.33	3973.22
P16403	H1-2	Histone H1.2	13260.4	1446.45	2308.85	4197.29	1774.36	2089.18	18027	2095.91	16603.6	1912.51	1783.65	3038.14	5584.51	2576.38	1227.12	1325.18	1628.84	3639.85	1085.51	2511.85	1858.37	2479.93	2912.49	1571.45	1950.48	1351.78	1423.82	4537.29	2885.81	2938.09	1165.77	411.33	1410.37	1851.15	1631.93	3868.06	1303.51	2097.41	2664.84	1021.95	1213.09	2237.05	1835.6	2783	1431.66	940.598	2004.8
P16671	CD36	Platelet glycoprotein 4	216.061	NaN	NaN	NaN	NaN	NaN	NaN	NaN	NaN	NaN	NaN	NaN	NaN	NaN	NaN	NaN	NaN	NaN	NaN	NaN	NaN	NaN	NaN	NaN	NaN	NaN	NaN	NaN	NaN	NaN	NaN	NaN	NaN	NaN	NaN	NaN	NaN	NaN	NaN	NaN	NaN	NaN	NaN	NaN	NaN	NaN	NaN
P17844;Q92841	DDX5;DDX17	Probable ATP-dependent RNA helicase DDX5;Probable ATP-dependent RNA helicase DDX17	12679.8	3063.33	4068.53	1931.13	2549.19	2148.05	12201.8	2347.46	5282.12	NaN	NaN	2753.41	411.92	1655.02	NaN	NaN	NaN	1801.68	1921.79	NaN	NaN	NaN	NaN	NaN	NaN	NaN	NaN	4464.39	NaN	NaN	NaN	NaN	NaN	NaN	NaN	4453.92	NaN	615.809	NaN	1328.17	NaN	NaN	NaN	1395.1	NaN	3908.72	2304.4
P17931	LGALS3	Galectin-3	3327.55	2283.58	5751.7	2763.47	2885.42	3724.4	10805.7	NaN	5039.4	NaN	NaN	NaN	NaN	NaN	NaN	NaN	NaN	NaN	NaN	NaN	NaN	NaN	NaN	NaN	NaN	NaN	NaN	1209.56	NaN	721.983	402.204	NaN	NaN	NaN	534.99	NaN	NaN	818.035	530.705	NaN	NaN	NaN	NaN	NaN	NaN	NaN	NaN
P17936	IGFBP3	Insulin-like growth factor-binding protein 3	4018.21	5116.93	3845.99	7355.6	5683.53	4641.19	10883.8	9161.26	7933.91	7586.48	5861.44	7485.25	14435.8	3988.91	4493.04	5728.89	5333.98	3950.62	4152.16	7263.7	4756.07	4243.48	3006.64	7005.61	7514.85	4695.7	3728.97	3896.37	5449.65	5043.56	5567.87	3675.36	6266.78	5704.86	3430.36	2917.14	2065.64	3818.02	3628.16	3741.9	5451.63	5741.62	4660.67	5184.56	3067.62	4101.65	3975.55
P17987	TCP1	T-complex protein 1 subunit alpha	1730.86	1706.61	1776.58	2447.79	1662.59	1859.04	3802.74	1361.56	4435.53	NaN	NaN	NaN	NaN	NaN	NaN	NaN	NaN	NaN	NaN	NaN	NaN	NaN	NaN	NaN	NaN	NaN	2524.75	1795.24	NaN	NaN	NaN	NaN	NaN	NaN	NaN	NaN	NaN	NaN	NaN	NaN	NaN	NaN	NaN	NaN	NaN	NaN	NaN
P18065	IGFBP2	Insulin-like growth factor-binding protein 2	NaN	834.56	492.077	NaN	1098.67	973.927	NaN	614.283	NaN	NaN	NaN	NaN	NaN	1962.56	NaN	NaN	NaN	5335.02	845.777	4711.9	1309.18	1636.89	NaN	NaN	1649.94	NaN	NaN	1240.83	375.705	NaN	NaN	607.537	NaN	NaN	NaN	823.367	1977.88	NaN	287.119	1117.18	NaN	NaN	811.343	1230.46	NaN	393.511	NaN
P18077	RPL35A	60S ribosomal protein L35a	2130.55	1443.72	2119.5	2248.27	1500.34	2661.73	7274.31	2055.32	2217.06	718.307	NaN	NaN	1968.09	NaN	491.017	NaN	NaN	NaN	446.509	NaN	NaN	1127.05	NaN	613.579	NaN	380.793	6890.19	1120.38	NaN	632.95	285.969	NaN	NaN	664.774	518.976	1145.65	777.334	NaN	NaN	690.976	272.505	NaN	743.396	1162.83	575.026	505.198	513.632
P18085;P61204;P84077;P84085	ARF4;ARF3;ARF1;ARF5	ADP-ribosylation factor 4;ADP-ribosylation factor 3;ADP-ribosylation factor 1;ADP-ribosylation factor 5	1355.85	452.671	NaN	NaN	NaN	NaN	NaN	NaN	NaN	NaN	NaN	NaN	NaN	NaN	NaN	NaN	NaN	NaN	NaN	NaN	NaN	NaN	NaN	NaN	NaN	NaN	NaN	745.321	NaN	NaN	NaN	NaN	NaN	NaN	NaN	724.045	NaN	NaN	NaN	NaN	NaN	NaN	NaN	NaN	NaN	NaN	2041.32
P18124	RPL7	60S ribosomal protein L7	7681	2486.54	4411.27	3455.56	2261.35	2449.67	6254.91	2922.93	5518.37	676.103	1110.75	532.574	428.573	456.23	1457.8	NaN	NaN	3161.17	NaN	409.765	707.857	429.839	719.521	1740.7	1784.15	743.21	137.451	1025.74	893.107	173.208	108.447	696.515	276.672	652.763	1822.63	285.823	NaN	18086	386.168	NaN	NaN	NaN	NaN	1676.99	NaN	2276.41	585.329
P18428	LBP	Lipopolysaccharide-binding protein	5474.51	4023.01	10871.2	5158.71	4761	8210.23	6800.15	7219.33	5608.64	6324.03	9783.44	9632.35	12030.7	5602.75	8577.37	9142.3	4455.53	13057.9	8472.45	6424.55	3809.31	7631.77	6157.23	3452.87	9348.59	2583.69	3565.26	4835.33	3879.5	3978.15	2582.79	4953.5	5911.66	4081.44	5060.76	5090.94	3444.7	3768.47	4230.46	2199.07	4259.95	2580.14	4459.96	2366.98	2921.48	3361.98	3323.55
P18669	PGAM1	Phosphoglycerate mutase 1	4898.98	2396.51	3242.14	2492.47	2191.55	1645.39	8919.48	1580.09	3146.86	544.04	221.83	708.557	1569.71	401.955	476.844	NaN	NaN	1333.56	548.03	707.923	1540.45	352.423	1117.06	1184.83	1723.72	163.866	1218.14	2667.16	1257.55	784.383	1153.42	947.428	302.358	918.404	1458.2	1606.08	1262.08	1052.37	1292	990.432	551.48	919.358	578.074	1116.62	1098.48	1034.68	1903.62
P18887	XRCC1	DNA repair protein XRCC1	NaN	1154.37	3441.21	1480.9	2357.9	1791.37	4405.28	NaN	NaN	NaN	4574.38	1966.08	NaN	736.788	NaN	5784.31	NaN	NaN	3007.96	3055.22	2862.72	1375.92	2073.1	NaN	NaN	NaN	NaN	NaN	NaN	249.872	NaN	NaN	2750.57	NaN	NaN	NaN	NaN	NaN	NaN	NaN	404.256	NaN	NaN	NaN	NaN	NaN	NaN
P19013	KRT4	Keratin, type II cytoskeletal 4	2320.85	1642.97	2789.39	1466.07	1259.94	2392.26	6771.78	1669.07	959.701	NaN	1543.24	NaN	165.109	NaN	NaN	NaN	NaN	346.484	NaN	2.42347	NaN	NaN	NaN	3138.19	NaN	NaN	NaN	NaN	NaN	1500.08	NaN	NaN	NaN	NaN	493.669	2290.02	3120.68	NaN	NaN	NaN	NaN	NaN	NaN	710.371	NaN	NaN	740.617
P19320	VCAM1	Vascular cell adhesion protein 1	5380.02	4594.66	5550.61	4813.94	5575.67	7077.09	4134.29	4188.28	8785.73	4573.4	4522.58	2406.05	2483.29	7987.66	3787.66	4876.58	3505.85	10347.8	5617.33	4094.28	4326.96	4726.48	6286.7	4650.4	3489.9	2119.93	2276.89	4732.39	3246.04	1681.79	2062.06	1828.88	2013.48	2161.66	1523.71	1487.42	6080.88	4045.03	3065.78	2629.15	NaN	2063.97	2680.88	2544.35	1691	1683.08	711.009
P19338	NCL	Nucleolin	7050.6	5912.53	7860.73	5568.1	4883.77	6489.74	14886.8	5196.34	10136.2	845.747	867.928	933.531	548.178	1498.59	1925.61	816.683	1390.05	1591.04	1131.96	1553.02	174.006	1528.88	1352.86	1169.64	1649.77	888.554	941.521	2226.79	1102.73	1488.75	1031.56	692.831	1078.15	1017.86	1781.36	1469.06	1027.01	963.952	1020.9	836.66	823.802	891.846	728.553	1152.76	1186.14	1089	1671.45
P19652	ORM2	Alpha-1-acid glycoprotein 2	578409	492222	892747	675314	603979	815688	997914	647928	526288	1.18746e+06	702954	1.10809e+06	850064	507588	565138	991910	521153	725191	1.15915e+06	647292	519198	609514	620821	573416	1.2706e+06	525686	462296	448947	345502	653980	712313	425911	467678	685414	390400	572704	640309	229498	292166	629600	390959	833948	458327	297929	411474	407400	565718
P19823	ITIH2	Inter-alpha-trypsin inhibitor heavy chain H2	303050	281576	244008	323332	267080	280745	230296	233705	278998	277262	327036	357993	183647	266535	254271	246024	233667	263591	271990	272017	300372	266978	289234	294019	210956	272213	284575	203130	442666	246279	343218	345615	245658	211073	210841	310135	375841	391465	315968	317368	264145	331544	364135	303904	226297	398702	259394
P19827	ITIH1	Inter-alpha-trypsin inhibitor heavy chain H1	137978	118075	101732	131737	121072	128303	102000	83318.9	113459	131514	142411	178554	98623.2	101433	111249	112556	115274	112476	115675	105957	120814	118442	128443	130474	87806.4	114986	108349	48025.6	144628	106043	144907	143664	92934.4	114137	82844.9	114303	136134	152311	110512	114306	73999.7	118930	139803	124787	95520.5	151011	116820
P20674	COX5A	Cytochrome c oxidase subunit 5A, mitochondrial	4664.46	1942.58	2792.39	2602.22	1471.21	3372.85	8875.35	2015.14	7749.65	NaN	NaN	NaN	NaN	NaN	NaN	NaN	NaN	NaN	NaN	NaN	NaN	NaN	NaN	NaN	NaN	NaN	NaN	NaN	NaN	NaN	NaN	NaN	NaN	NaN	511.673	433.059	NaN	452.806	NaN	NaN	NaN	NaN	NaN	NaN	NaN	693.975	850.629
P20700	LMNB1	Lamin-B1	231.473	NaN	NaN	431.506	537.394	671.262	NaN	400.409	608.331	NaN	NaN	NaN	NaN	NaN	NaN	NaN	NaN	NaN	NaN	NaN	NaN	NaN	NaN	NaN	NaN	NaN	NaN	NaN	NaN	NaN	NaN	NaN	NaN	NaN	NaN	NaN	NaN	NaN	NaN	NaN	NaN	NaN	NaN	NaN	NaN	NaN	NaN
P20742	PZP	Pregnancy zone protein	10426.9	10596.6	8746.4	2092.41	2454.4	12475.3	9535.76	4197.89	4725.5	2624.95	17735.4	9972	11663.1	11851.2	40945.4	17523	4937.69	6272.45	10640.8	17871.6	4699.24	2915.44	1648.54	11044.8	12103.6	1048.4	3468.85	5078.34	9326.74	1451.08	6679	23835.4	4433.23	10765.9	3903.26	1954.23	10553.8	2798.83	1527.08	6892.07	14826.1	13605.3	638.133	2492.14	2312.16	9798.53	1686.5
P20851	C4BPB	C4b-binding protein beta chain	12517.7	17106.9	15995.9	16569.6	13838.2	15575.1	15622.9	16612	12793.5	21340.8	15139	17062.4	14493.1	12922	13402.3	21912.7	16413.9	10125.2	19761.2	16944.7	11768.7	12584.4	15721.8	14577.5	19317.4	16162.8	16068.4	13308.3	13055.4	16315.7	14115	14979.4	14199.1	15697.1	12781.3	15712.6	19360.9	11866.5	10371.1	17234.6	16289	17479.3	16518.1	14187.2	15169.8	13315.8	13660.9
P20930	FLG	Filaggrin	NaN	NaN	8371.26	842.384	NaN	NaN	903.849	1496.06	1036.35	4083.65	2165.75	NaN	NaN	293.531	NaN	2888.73	NaN	NaN	4323.13	NaN	1417.66	620.149	NaN	NaN	333.601	713.92	446.797	NaN	NaN	NaN	140.506	NaN	148.954	692.58	NaN	NaN	NaN	991.12	NaN	NaN	NaN	562.598	964.893	NaN	NaN	294.256	323.805
P21333	FLNA	Filamin-A	3403.42	577.608	1756.51	1097.21	641.423	811.89	3189.96	667.294	1373.18	674.603	335.608	NaN	664.693	406.798	791.325	13879	421.173	19632.9	NaN	1493.96	786.148	NaN	224.763	268.367	809.034	327.136	1178.8	1292.23	1011.31	788.915	601.454	443.542	310.552	822.746	968.907	1398.71	NaN	NaN	1059.7	1247.03	898.587	823.449	596.259	NaN	881.691	560.793	998.643
P21796	VDAC1	Voltage-dependent anion-selective channel protein 1	2996.72	855.331	2523.64	1365.58	2056.6	1429.22	6710.35	5014.91	2709.55	770.284	NaN	290.178	NaN	NaN	NaN	NaN	7441.16	NaN	NaN	NaN	NaN	NaN	300.28	NaN	NaN	NaN	NaN	1094.55	NaN	NaN	NaN	NaN	625.534	NaN	NaN	813.615	2476.98	NaN	786.205	NaN	1339.18	1314.21	NaN	881.521	NaN	NaN	208.709
P21926	CD9	CD9 antigen	NaN	NaN	NaN	NaN	NaN	NaN	NaN	NaN	NaN	NaN	NaN	NaN	NaN	NaN	NaN	NaN	NaN	NaN	NaN	NaN	NaN	NaN	NaN	NaN	NaN	NaN	NaN	NaN	NaN	NaN	NaN	NaN	NaN	NaN	NaN	NaN	NaN	NaN	NaN	NaN	NaN	NaN	NaN	NaN	NaN	NaN	NaN
P22102	GART	Trifunctional purine biosynthetic protein adenosine-3	521.372	NaN	799.093	751.14	166.832	760.906	1521.29	NaN	1289.91	NaN	NaN	NaN	NaN	NaN	NaN	NaN	NaN	NaN	NaN	NaN	NaN	NaN	NaN	NaN	NaN	NaN	NaN	NaN	NaN	NaN	NaN	NaN	NaN	NaN	NaN	NaN	NaN	NaN	NaN	NaN	NaN	NaN	NaN	NaN	NaN	NaN	NaN
P22314	UBA1	Ubiquitin-like modifier-activating enzyme 1	3789.73	2229	1669.86	759.932	3037.94	2475.41	5424.57	1293.3	1839.86	NaN	NaN	781.25	NaN	NaN	NaN	NaN	NaN	NaN	NaN	NaN	NaN	NaN	1150.47	NaN	NaN	353.473	NaN	245.769	NaN	NaN	NaN	483.892	NaN	NaN	NaN	515.089	549.81	649.874	NaN	NaN	NaN	NaN	NaN	NaN	550.009	NaN	591.049
P22352	GPX3	Glutathione peroxidase 3	12408.2	18363.3	22862.3	21485.1	15797.6	22152.8	25182.1	19191.9	21825.9	21015.7	22680.2	18181.6	25718.2	22719	37894.6	17548.5	19710	44129.1	24985.8	13692.1	19215.9	7579.71	30902.6	14731.1	12650.5	18556.9	17161.9	20331.9	22862	14752.8	18537.7	21691.2	21746	15991.1	19767.2	25696.4	28593.4	21681	20947	39456	25019	22252.9	31783.6	19170.4	25826.7	26680.7	19199.6
P22392	NME2	Nucleoside diphosphate kinase B	12825.2	5632.08	15933.5	11029.5	9593.71	12028.7	35393.8	10039.6	19635.7	2075.86	2495.08	2563.06	3135.98	3477.27	2462.35	1562.71	1665.74	4275.67	2203.22	2273.61	2784.65	3349.7	1983.17	2306.79	2282.45	1934.89	2165.51	3927.77	2563.76	2570.59	1789.78	1083.72	2124.92	2689.44	2081.01	2943.34	1770.39	1647.17	2800.14	1624.46	2151.57	1486.24	1180.68	3267.44	1970.03	2706.11	2360.78
P22528	SPRR1B	Cornifin-B	NaN	NaN	39834.8	NaN	NaN	NaN	NaN	NaN	NaN	NaN	NaN	NaN	221.407	728.535	NaN	NaN	NaN	NaN	NaN	NaN	1716.05	484.041	NaN	NaN	NaN	603.944	241.691	NaN	NaN	NaN	654.625	NaN	191.313	1136.26	1689.7	NaN	NaN	490.086	NaN	NaN	NaN	1114.41	NaN	NaN	NaN	NaN	780.26
P22531	SPRR2E	Small proline-rich protein 2E	NaN	783.515	48252.8	NaN	797.356	710.781	NaN	NaN	NaN	NaN	NaN	NaN	NaN	2833.32	NaN	1661.95	NaN	NaN	2345.29	1328.49	3736.68	NaN	1145.81	NaN	NaN	1859.28	567.816	629.453	NaN	950.029	NaN	NaN	NaN	1668.63	12097.7	NaN	NaN	1031.83	NaN	NaN	NaN	1324.9	NaN	NaN	NaN	544.595	2940.37
P22626	HNRNPA2B1	Heterogeneous nuclear ribonucleoproteins A2/B1	29326.3	6120.8	9126.02	13041.7	4731.09	6186.43	27141.8	7398.17	39491.8	5920.57	7392.8	6392.34	8803.56	7810.71	5573.82	5542.65	2941.28	10943.9	7146.54	7232.57	4395.92	4843.36	8183.89	5347.6	6235.67	4101.87	3352.67	9730.75	5418.43	6250.65	4516.27	3152.71	2660.29	5098.6	3516.36	7614.29	3350.72	2756.56	5324.39	4082.75	3718.17	5089.98	5077.2	3766.04	7269.07	5298.05	6867.14
P22692	IGFBP4	Insulin-like growth factor-binding protein 4	NaN	140.682	NaN	140.67	111.747	NaN	NaN	NaN	71.3338	NaN	NaN	NaN	178.501	NaN	NaN	NaN	NaN	378.825	NaN	NaN	NaN	177.064	75.3316	NaN	NaN	NaN	NaN	NaN	NaN	NaN	NaN	217.795	NaN	NaN	NaN	NaN	NaN	275.057	279.615	NaN	NaN	NaN	NaN	NaN	NaN	NaN	NaN
P22735	TGM1	Protein-glutamine gamma-glutamyltransferase K	NaN	NaN	3567.14	NaN	NaN	NaN	NaN	NaN	NaN	NaN	NaN	NaN	NaN	NaN	NaN	NaN	NaN	NaN	NaN	NaN	NaN	NaN	NaN	NaN	NaN	NaN	NaN	NaN	NaN	NaN	NaN	NaN	NaN	NaN	654.744	NaN	NaN	NaN	NaN	NaN	NaN	NaN	NaN	NaN	NaN	NaN	NaN
P22792	CPN2	Carboxypeptidase N subunit 2	40641.9	76138.9	55217.9	81780.7	71713	58837.5	58041.4	60451.9	70938.4	65902.4	63111.1	90914.8	76925.5	50718.4	67033.1	71217.9	74982.4	54439.6	71177.6	86594.6	51108.6	64653.8	59299	72575.4	71599.9	38681.7	73146.5	47463.6	90578.6	57827.6	42551.5	76590.3	50879.9	54795.4	72991.1	69040.1	75067.3	82988.1	40191.1	62089.1	58580.6	62237.1	70862.8	73745.9	91673.6	84600	40600.1
P22830	FECH	Ferrochelatase, mitochondrial	NaN	NaN	NaN	NaN	205.756	NaN	NaN	NaN	NaN	NaN	NaN	NaN	NaN	NaN	NaN	NaN	NaN	NaN	NaN	NaN	NaN	NaN	NaN	NaN	NaN	NaN	NaN	NaN	109.518	NaN	NaN	NaN	NaN	NaN	NaN	NaN	NaN	NaN	NaN	NaN	NaN	NaN	NaN	NaN	NaN	NaN	NaN
P22891	PROZ	Vitamin K-dependent protein Z	1921.94	7182.59	5268.17	10393.9	2464.62	5371.47	3322.68	6875.7	7740.51	3627.66	4117.65	6278.79	7309.67	3583.72	3871.45	6033.09	3446.74	7141.69	8251.08	7523.51	1480.6	6378.19	5998.01	3871.65	6496.89	7411.84	2593.25	7262.07	4289.72	2638.72	12516.9	6609.88	3709.91	8972.5	2639.34	10261	3146.85	7115.93	1915.42	6339.67	6052.92	4611.08	5357.66	6365.15	11667.8	6368.79	6443.92
P23083	IGHV1-2	Immunoglobulin heavy variable 1-2	17592.4	11069.1	17430.9	10438.5	31230.3	30172	32015.4	8212.06	25283.5	13940.7	55527	10529.3	71756.7	62611	34455.7	24981.4	21646.9	56292.1	17768.6	22411.5	14811.9	20697.4	13970.9	27825.6	27227.2	11692.6	8697.73	19020.8	10376.3	18295.7	7273.07	9664.23	9632.64	13599	6939.35	15030.7	16579.2	13903.7	11515.3	24313.9	19001.9	13460.6	14500.5	12052.6	6878.07	15793.4	16541.5
P23142	FBLN1	Fibulin-1	9269.76	17383.7	15834.7	19869.2	13805.7	15097.5	18665.9	10681.9	35820.7	9348.13	23596.2	10595.3	21368.1	37971.1	27574.9	17304	13730.9	43515.5	16169.6	14606.1	27206.4	22952.4	14546.5	23880.3	11889.1	8747.83	5344.65	19913.3	11813.4	9390.88	4700.62	4938.07	6593.78	7982.32	8102.43	7200.58	10372.2	12799	23167.9	12219.3	6527.28	7119.39	4702.14	10832.2	6690.29	9930.77	9926.35
P23246	SFPQ	Splicing factor, proline- and glutamine-rich	3072.87	1757.55	180.355	580.989	933.634	749.641	4820.77	976.049	1112.29	NaN	NaN	NaN	NaN	139.314	NaN	152.14	NaN	NaN	NaN	67.8919	NaN	175.905	NaN	NaN	NaN	NaN	NaN	564.926	NaN	390.651	NaN	NaN	NaN	292.959	345.277	207.756	NaN	NaN	NaN	292.877	517.561	NaN	NaN	NaN	NaN	NaN	NaN
P23284	PPIB	Peptidyl-prolyl cis-trans isomerase B	5849.73	4079.12	7639.34	3498.21	5733.21	4893.66	19599.2	3503.16	8575.4	385.963	1202.56	2228.33	556.678	1623.05	1375.14	316.038	944.301	1762.67	2189.5	1790.42	1320.8	2199.79	365.775	746.767	1515.45	930.715	1409.82	2872.05	1268.2	1007.72	1695.57	1000.04	1755.06	1379.76	1543.17	1843.73	973.976	724.92	1059.22	1026.9	1041.47	734.719	1327.56	1184.92	1694.81	1643.42	2061.91
P23396	RPS3	40S ribosomal protein S3	9737.98	2469.25	7371.7	1948.95	2755.17	2464.17	16069.7	2520.66	5770.76	821.341	791.028	923.567	655.694	2328.74	975.488	NaN	617.68	850.453	377.641	1407.39	1656.43	1621.36	1438.43	1719.88	2179.38	1743.34	1832.16	3481.15	2029.65	1536.64	793.429	1010.47	739.106	1001.54	1693.33	2691.13	1153.41	602.907	1950.69	967.395	988.26	1195.21	712.777	1342.75	1420.37	1496.41	1771.55
P23490	LORICRIN	Loricrin	NaN	NaN	25123.8	NaN	NaN	NaN	NaN	NaN	NaN	NaN	NaN	NaN	NaN	NaN	NaN	NaN	NaN	NaN	NaN	NaN	NaN	NaN	NaN	NaN	1094.57	NaN	NaN	NaN	NaN	NaN	NaN	NaN	NaN	NaN	1664.24	NaN	2383.3	NaN	NaN	NaN	NaN	NaN	NaN	NaN	NaN	NaN	NaN
P23526	AHCY	Adenosylhomocysteinase	7958.7	2168.73	3563.18	5095.76	NaN	7864.12	8889.61	NaN	7399.54	NaN	12925	7393.4	11396.1	NaN	NaN	2446.28	6668.18	10024.4	4466.45	NaN	9066.61	3624.12	6365.02	NaN	4163.75	6152.84	4390.72	6948.45	12972.4	8363.64	6142.01	6914.31	NaN	10265.9	NaN	8939.84	9367.17	NaN	8051.87	NaN	NaN	5084.17	NaN	5209.15	6892.99	11277.2	6159.64
P23528	CFL1	Cofilin-1	11631.6	2128.2	3184.39	3748.82	1953.31	3123.91	9782.48	1930.19	5994.51	4553.44	2338.43	3312.17	2587.62	7925.49	2910.91	36917.6	5342.18	5901.4	NaN	3563.23	3497.68	4403.36	5758.78	4420.99	3999.25	1040.67	2007.2	6964.52	3013.76	3074.06	3272.15	1876.46	947.293	3498.51	3092.03	4848	3187.95	1155.37	5352.13	2446.16	1072.5	2606.9	1097.38	3606.06	4852.65	4231.31	5517.61
P24158	PRTN3	Myeloblastin	NaN	NaN	NaN	NaN	NaN	NaN	NaN	NaN	NaN	NaN	NaN	NaN	NaN	NaN	NaN	NaN	NaN	NaN	NaN	NaN	NaN	NaN	NaN	NaN	NaN	NaN	NaN	NaN	168.999	502.989	NaN	NaN	NaN	NaN	NaN	NaN	NaN	NaN	NaN	NaN	NaN	NaN	NaN	NaN	NaN	NaN	NaN
P25311	AZGP1	Zinc-alpha-2-glycoprotein	171509	123935	143639	130328	132815	141795	195199	159113	152024	228806	112648	153696	129388	131722	94806.2	136534	115252	113615	185923	176693	149613	217225	156933	117138	165439	172448	158624	237072	160710	153969	181529	143582	120711	226740	144377	162803	165109	147810	119695	167764	119727	148207	199486	185217	159685	129066	193822
P25398	RPS12	40S ribosomal protein S12	7695.35	4086.49	5128.55	3258.29	3183.52	4088.16	7841.71	3130.78	3891.22	783.317	NaN	275.638	486.811	918.038	435.371	NaN	NaN	NaN	NaN	259.357	222.513	NaN	953.204	NaN	801.228	NaN	NaN	1079.5	473.549	1016.58	NaN	NaN	NaN	1080.17	1304.2	988.239	1419.07	NaN	679.475	362.746	NaN	NaN	NaN	826.003	707.816	184.552	600.927
P25705	ATP5F1A	ATP synthase subunit alpha, mitochondrial	9084.26	4024.67	4123.51	4937.01	4694.99	2900.89	11686.4	3154.59	8322.52	4896.74	2995.09	2916.79	2643.33	2984.59	NaN	1429.34	NaN	2795.68	1594.29	1966.48	2137.68	1181.93	1071.97	2158.63	1774.56	1284.75	1491.24	4657.41	2554.98	3107.26	1512.25	NaN	1974.73	2999.54	1903.36	4881.07	3547.99	1354.88	1794.12	2437.16	2994.6	NaN	NaN	3205.61	619.57	1592.76	1741.73
P25786	PSMA1	Proteasome subunit alpha type-1	3419.07	2545.17	4951.46	2608.93	2023.41	3379.47	9138.27	2028.67	3421.41	NaN	NaN	NaN	NaN	NaN	NaN	NaN	NaN	NaN	NaN	NaN	NaN	NaN	NaN	312.946	NaN	NaN	288.811	909.413	321.837	NaN	NaN	NaN	NaN	270.261	397.423	603.97	441.307	634.713	537.817	NaN	NaN	149.358	174.235	NaN	NaN	174.347	268.316
P25788	PSMA3	Proteasome subunit alpha type-3	2190.56	1219.33	3314.8	1190.03	NaN	1973.65	5146.26	1129.18	3041.66	NaN	NaN	NaN	NaN	335.912	NaN	NaN	NaN	NaN	NaN	NaN	217.077	NaN	NaN	NaN	NaN	NaN	NaN	NaN	606.267	NaN	NaN	NaN	NaN	NaN	628.72	NaN	NaN	NaN	NaN	257.371	NaN	NaN	NaN	NaN	NaN	NaN	652.261
P25789	PSMA4	Proteasome subunit alpha type-4	4021.54	2474.88	2502.8	1109.55	1559.51	2130.59	7142.62	1901.14	3567.59	NaN	NaN	258.137	NaN	1333.61	NaN	NaN	NaN	NaN	NaN	NaN	NaN	NaN	778.981	NaN	NaN	581.257	NaN	531.657	NaN	NaN	626.226	NaN	NaN	NaN	1615.61	NaN	496.79	NaN	NaN	713.647	NaN	NaN	NaN	NaN	NaN	253.075	NaN
P25815	S100P	Protein S100-P	7444.83	1595.64	5294.72	4184.13	1728.44	2297.93	9186.1	2960.85	7350.28	927.166	NaN	769.886	1108.04	1213.55	972.348	NaN	329.043	798.127	795.989	451.758	911.623	NaN	943.238	NaN	NaN	257.758	674.811	589.745	813.176	1611.35	NaN	NaN	825.992	1053.25	1061.66	988.659	453.972	747.483	574.38	NaN	582.514	740.876	368.038	555.052	359.598	727.132	374.601
P26038	MSN	Moesin	6586.37	4097.18	2511.77	3207	575.175	1503.33	5376.76	4283.32	1617.9	464.139	1813.24	1240.44	378.253	996.351	957.468	792.49	699.161	1405.85	974.25	145.254	673.038	648.136	1435.55	919.85	656.253	NaN	NaN	964.853	561.443	2106.66	NaN	NaN	NaN	1455.45	1380.31	1480.19	398.817	NaN	NaN	NaN	868.473	NaN	570.693	NaN	NaN	471.957	2073.75
P26373	RPL13	60S ribosomal protein L13	5840.07	3945.91	3154.04	4215.62	4141.53	5222.91	11492.5	6420.26	6880.71	NaN	1312.67	1160.82	1194.05	1934.32	1110.04	887.904	NaN	NaN	1417.67	2439.04	1270.27	1253.64	1703.13	1977.69	1313.4	NaN	846.428	1023.99	970.784	NaN	NaN	458.388	NaN	NaN	NaN	1043.84	1149.53	838.059	1032.64	NaN	NaN	604.026	NaN	NaN	953.478	533.209	1353.36
P26447	S100A4	Protein S100-A4	11715.2	1938.27	5594.35	4299.13	3135.94	4964.66	5793.64	3178.67	24566.9	3036.45	3131.39	2037.49	3974.02	2647.02	2703.53	1474.24	874.198	4336.28	2372	4036.29	3135.16	2277.18	2954.51	2311.68	3964.06	2006.02	1738.39	3345.08	2424.82	2732.6	2566.04	1746.59	2398.49	2176.07	2625.63	2616.58	1922.69	1915.74	2751.43	2361.15	2303.45	2230.43	2488.76	1420.31	3004.15	3103.29	3289.35
P26641	EEF1G	Elongation factor 1-gamma	5746.84	2523.61	2608.36	2699.39	3231.94	4737.26	7082.44	4877.25	3150.06	1062.54	1276.9	1069.23	1738.19	1921.13	766.818	1054.36	1446.28	1145.81	793.385	1853.77	968.97	1089.9	1348.73	1389.19	487.915	94.2583	829.963	2023.67	1022.17	860.466	529.655	434.571	588.304	1068.41	1006.99	894.635	685.404	NaN	699.915	1148.63	760.961	3652.54	10074.8	1369.67	1866.55	NaN	1530.96
P26927	MST1	Hepatocyte growth factor-like protein	4026.04	3403.86	3604.67	3565.12	5198.87	2995.01	4057.91	3802.3	4330.93	4489.54	6110.3	4629.86	6684.32	5423.6	6890.04	4534.78	5965.73	5919.41	4960.94	4798.58	3605.85	3487.3	3699.37	3704.56	7107.13	2423.25	2160.9	2558.89	3495.78	3864.23	2455.34	4275.52	2078.1	3653.3	2681.62	3801.51	2575.54	1798.32	3404.54	4032.26	2014.27	2090.09	2935.49	2377.89	4418.36	4138.37	3120.05
P27105	STOM	Stomatin	914.231	192.728	393.135	146.43	307.424	254.307	885.292	NaN	315.138	NaN	NaN	NaN	NaN	NaN	NaN	NaN	NaN	NaN	NaN	NaN	NaN	NaN	NaN	NaN	NaN	NaN	NaN	NaN	NaN	2355.49	NaN	NaN	NaN	1182.31	NaN	NaN	NaN	NaN	NaN	1268.42	NaN	NaN	NaN	NaN	1380.19	NaN	1005.11
P27169	PON1	Serum paraoxonase/arylesterase 1	80021.2	42914.8	54071.5	79863.2	56998	49315	70789.9	68901.4	47795.5	57470.9	70476.7	78846.6	78018.7	55700.4	58702.2	60630.6	31103.7	61488.9	65122.5	69229.3	50267	76686.1	56686.1	67236.3	59013.1	69296.9	44314.4	48375.9	63309.9	71186.6	49378.9	78828.8	56780.8	58567.7	43631.4	52089.7	52352.5	62720.3	56506.1	60797.6	46194.3	63945.5	48925.4	76814.8	76882.5	63654.5	50062.5
P27348	YWHAQ	14-3-3 protein theta	10863.1	4753.06	8159.69	8110.35	3853.35	14262	22919.5	8215.28	17529.5	2096.41	4305.78	4269.43	3852.52	2228.5	3522.67	1303.3	1533.89	2821.09	1860.81	2624.44	2234.91	2406.77	2459.48	2000.09	4036.93	1948.38	2812.71	5333.77	2766.77	2154.47	1683.83	1909.16	2593.97	1567.81	1943.94	4622.67	2979.99	2901.55	3339.83	1912.88	1862.51	2219.11	2403.55	3335.26	3635.38	2358.93	3023.09
P27797	CALR	Calreticulin	7152.5	5998.74	4905.72	4977.3	2762	2402.79	12525.5	5544.12	8713.53	3216.12	527.941	1549.42	804.08	1168.58	788.748	2768.52	530.555	3719.48	1107.19	516.654	2091.93	328.498	2271.26	1372.34	1502.54	2035.4	1264.26	2572	2319.08	1479.77	1481.14	916.325	1712.65	892.147	1972.87	2277.49	2003.02	NaN	14543.5	1389.21	1239.19	1373.76	NaN	1993	904.515	1193.86	1757.58
P27824	CANX	Calnexin	288.033	203.168	76.6655	NaN	NaN	NaN	184.926	NaN	38.9082	NaN	NaN	NaN	NaN	NaN	NaN	NaN	NaN	NaN	NaN	NaN	NaN	NaN	NaN	NaN	NaN	NaN	NaN	311.757	49.3198	NaN	NaN	NaN	NaN	NaN	NaN	561.818	NaN	NaN	NaN	NaN	NaN	NaN	NaN	NaN	NaN	NaN	227.47
P27918	CFP	Properdin	9040.22	6510.07	5292.83	7977.18	8981.99	8084.28	9083.59	6798.8	9714.97	9094.22	9794.67	10153.3	12244.2	8629.01	8405.56	7584.07	7587.38	6637.21	6940.66	7247.58	8070.58	6628.5	6291.92	7717.94	7307.19	8789.87	5529.24	6896.21	7577.75	6335.45	3939.82	6634.25	3363.01	5522.92	5106.23	6619.22	4433.09	4861.82	7636.95	5596.85	7731.73	4812.56	6174.7	8687.38	5359.71	7101.51	4920.42
P28066	PSMA5	Proteasome subunit alpha type-5	1111.56	NaN	NaN	NaN	NaN	NaN	2790.71	NaN	1976.78	NaN	NaN	NaN	NaN	NaN	NaN	NaN	NaN	NaN	NaN	NaN	NaN	NaN	NaN	NaN	NaN	NaN	NaN	NaN	NaN	NaN	NaN	NaN	NaN	NaN	NaN	NaN	NaN	NaN	NaN	NaN	NaN	NaN	NaN	NaN	NaN	NaN	NaN
P28072	PSMB6	Proteasome subunit beta type-6	7517.1	3209.82	6645.46	4394	3511.08	4137.24	13787	4017.02	12371.1	NaN	NaN	803.234	NaN	NaN	NaN	NaN	NaN	1832.47	NaN	NaN	NaN	2279.48	NaN	2423.42	NaN	1244.59	NaN	2235.48	1964.7	1887.61	NaN	NaN	NaN	1377.58	854.878	1808.89	NaN	1558.8	1049.71	NaN	NaN	NaN	NaN	2057.99	NaN	2732.25	NaN
P29401	TKT	Transketolase	7507.15	2652	3956.95	3599.39	3017.91	3441.25	5579.22	3141.29	6849.45	380.286	1178.45	1177.77	358.584	1582.94	1769.07	652.485	701.747	2730.78	1112.96	2356.11	3458.15	5438.05	2853.76	2275.52	808.106	4247.5	2557.81	4773.1	6204.39	3685.15	2697.03	3056.96	896.236	836.359	889.554	2748.27	802.743	809.807	406.314	245.855	547.854	681.08	612.305	2912.99	NaN	3647.41	1507.38
P29508	SERPINB3	Serpin B3	NaN	NaN	15413	NaN	NaN	NaN	NaN	NaN	NaN	NaN	NaN	NaN	NaN	2750.13	NaN	3467.1	NaN	NaN	NaN	NaN	3742.87	2538.01	NaN	NaN	NaN	NaN	NaN	NaN	NaN	NaN	NaN	NaN	988.915	NaN	5741.16	NaN	NaN	3855.54	NaN	NaN	NaN	NaN	NaN	NaN	NaN	NaN	789.968
P29622	SERPINA4	Kallistatin	44358.3	27888.4	45816.1	38289.2	47776.7	39690.4	37149.3	40360.5	50407.6	43264.5	38158.6	44325.1	74444.5	36475	47080.2	30211.7	25278.7	59623.1	26450.4	51210.1	37887.5	45664.8	26705.1	49905.9	36111.3	44145.8	36265.6	44445.4	49640.4	50793	43402.7	42800.7	39099.9	37316.5	33980.4	44322.3	37538.3	58497	50047.9	30276.1	39750.1	20148	43436.5	34795	38814.9	49516.8	44436.4
P29692	EEF1D	Elongation factor 1-delta	3803.21	1199.79	2160.18	1258.47	951.02	1078.56	8126.35	1014.08	4776.55	NaN	NaN	2688.68	870.192	575.547	1100.86	NaN	NaN	NaN	NaN	NaN	2222.51	NaN	482.535	NaN	942.954	192.439	244.952	399.397	1334.5	246.035	2993.97	777.407	121.305	585.715	NaN	155.562	115.703	NaN	345.312	NaN	NaN	276.073	NaN	NaN	1412.55	529.324	310.856
P30041	PRDX6	Peroxiredoxin-6	22506.8	6726.12	11089.9	11072.5	10081.2	11526.6	23351.7	10888.3	19060.2	3773.88	1185.33	2541.75	4809.94	1104.05	4793.75	4382.29	2324.09	7734.4	4682.16	3464.98	3879.31	4591.11	4335.12	3747.33	3646.11	3839.4	3131.01	8249.18	4675.99	4916.7	4690.23	2247.09	4991.67	3583.01	4723.15	6105.65	3418.44	3449.56	4003.13	3864.63	4968.69	4440.73	3116.02	4933.75	3367.11	5382.54	6267.07
P30048	PRDX3	Thioredoxin-dependent peroxide reductase, mitochondrial	5412.84	1540.06	2539.27	1681.46	2086.4	1793.22	4349.33	1399.83	2791.58	607.32	NaN	471.999	NaN	1721.54	NaN	400.366	NaN	394.673	395.561	413.832	326.798	562.8	NaN	NaN	NaN	NaN	NaN	930.1	NaN	NaN	NaN	NaN	NaN	NaN	555.062	727.378	371.092	NaN	NaN	NaN	NaN	NaN	NaN	342.095	NaN	325.35	330.026
P30050	RPL12	60S ribosomal protein L12	8155.35	4087.12	6652.35	4150.13	3576.89	4581.39	13578.1	3716.52	6159.42	514.193	885.02	743.64	511.623	746.621	423.318	423.052	555.569	1022.84	627.743	723.893	593.739	481.143	1236.83	865.595	2091.55	898.78	790.348	2210.73	1279.15	994.18	460.363	303.161	1106.34	1795.27	600.922	1802.29	603.922	1087.4	975.803	619.774	746.315	838.046	1222.61	929.174	403.411	854.19	1831.81
P30086	PEBP1	Phosphatidylethanolamine-binding protein 1	22982.6	48860.9	44605	52164.6	65093.3	28078.7	41476.6	24681.3	37303.9	26906.4	58173.8	35531.3	36554.2	39690.4	62764	51382.4	57622.8	62169.1	44837.7	39845.9	38372.3	34628.8	44728.1	69509.2	62844.7	67777.6	61965.2	42874.7	68225.8	56664.9	53824.9	70156.4	22903.8	22021.4	30030.4	55407.3	91700.9	54547.5	39603.9	63125.5	32656.6	69211.7	51008.6	83015.1	67585.3	81416.8	74692
P30101	PDIA3	Protein disulfide-isomerase A3	7128.28	3680.46	5443.99	3635.5	3114.77	2427.01	7612.88	3869.12	3520.49	2500	994.007	893.287	1263.31	1627.85	145.426	755.992	575.437	1528.37	641.249	1097.36	855.463	1311.72	1729.92	774.131	969.714	899.937	801.285	2688.92	1248.1	1209.54	1056.46	828.326	882.857	1186.47	695.084	1326.1	883.287	741.334	908.57	1337.46	667.113	852.754	1038.62	1449.76	1160.68	977.545	1872.88
P30305	CDC25B	M-phase inducer phosphatase 2	NaN	217.154	53.1562	109.052	100.721	NaN	NaN	286.871	NaN	72.9061	NaN	110.062	NaN	56.5828	76.7275	108.011	228.528	NaN	6.30432	38.2223	NaN	NaN	164.467	32.9542	181.377	238.559	NaN	300.428	NaN	NaN	73.4662	22.734	NaN	230.591	117.94	NaN	NaN	69.1003	47.9125	286.857	NaN	NaN	67.7601	81.7316	NaN	NaN	405.239
P31025	LCN1	Lipocalin-1	NaN	NaN	2715.98	NaN	NaN	NaN	NaN	NaN	NaN	439.664	NaN	NaN	NaN	NaN	NaN	NaN	NaN	NaN	NaN	NaN	NaN	NaN	NaN	NaN	NaN	914.861	NaN	1365.57	NaN	11587	NaN	NaN	NaN	NaN	NaN	NaN	NaN	NaN	NaN	234.195	NaN	NaN	NaN	NaN	334.147	191.115	NaN
P31151	S100A7	Protein S100-A7	NaN	2035.33	8402.56	NaN	NaN	16233.8	13882.9	5620.95	8752.31	2547.14	4867.76	1993.68	4684.86	8495.06	NaN	NaN	5345.28	NaN	3948.48	4336.73	9440.6	6240.09	3263.89	3752.2	3044.97	837.459	1015.67	592.809	321.751	1012.55	383.103	773.159	1027.28	NaN	5036.8	375.428	289.554	356.155	370.136	436.927	890.202	471.167	635.407	213.991	284.249	453.53	5320.58
P31153	MAT2A	S-adenosylmethionine synthase isoform type-2	5205.84	446.332	2156.42	4853.49	2158.09	2288.01	6493.79	4847.66	4100.6	NaN	NaN	NaN	NaN	NaN	NaN	NaN	NaN	1230.67	NaN	NaN	NaN	NaN	NaN	NaN	NaN	NaN	NaN	599.516	NaN	NaN	NaN	NaN	NaN	NaN	NaN	NaN	NaN	NaN	NaN	NaN	NaN	NaN	NaN	NaN	NaN	NaN	NaN
P31321	PRKAR1B	cAMP-dependent protein kinase type I-beta regulatory subunit	3352.87	3228.69	NaN	NaN	2905.14	NaN	NaN	3396.63	3276.88	NaN	NaN	1463.23	NaN	NaN	NaN	NaN	3467.89	NaN	NaN	2422.71	NaN	NaN	4113.8	NaN	NaN	3114.36	NaN	6073.03	NaN	2084.86	NaN	3594.55	NaN	NaN	1216.23	3803.59	NaN	2273.92	NaN	5296.53	NaN	1703.82	NaN	NaN	NaN	2029.12	5376.88
P31943;P55795	HNRNPH1;HNRNPH2	Heterogeneous nuclear ribonucleoprotein H;Heterogeneous nuclear ribonucleoprotein H2	7648.02	6943.08	9425.42	8197.82	7060.65	8022.38	4669.96	5574.07	4178.4	1223.11	965.059	1767.67	NaN	1537.71	2023.16	641.107	NaN	2211.47	885.805	1380.43	1326.25	737.55	992.972	1622.56	1259.79	2058.85	NaN	2610.53	1155.64	2066.81	NaN	1068.72	NaN	NaN	NaN	3054.48	1754.27	1328.53	1314.23	1273.34	NaN	NaN	1081.71	2988.76	1740.49	2169.2	2764.08
P31944	CASP14	Caspase-14	NaN	443.442	5874.54	291.026	NaN	NaN	NaN	NaN	NaN	NaN	NaN	88.4245	NaN	NaN	NaN	1814.76	NaN	NaN	NaN	NaN	NaN	NaN	NaN	1108.68	768.554	NaN	NaN	NaN	NaN	NaN	NaN	NaN	NaN	NaN	740.638	NaN	NaN	455.538	NaN	NaN	NaN	NaN	NaN	NaN	NaN	NaN	397.178
P31946	YWHAB	14-3-3 protein beta/alpha	5083.22	749.044	3372.26	6459.07	4018.66	4446.89	7177.73	3203.75	8293.82	NaN	NaN	NaN	1081.02	NaN	NaN	NaN	281.635	NaN	NaN	702.561	NaN	NaN	NaN	NaN	NaN	NaN	NaN	NaN	NaN	NaN	NaN	NaN	1236.94	NaN	NaN	NaN	NaN	NaN	NaN	NaN	271.516	NaN	NaN	NaN	NaN	NaN	2027.02
P31948	STIP1	Stress-induced-phosphoprotein 1	3907.44	2317.88	3763.14	3935.99	3321.42	1306.82	9251.39	1446.16	4243.17	NaN	NaN	335.822	213.681	654.954	NaN	NaN	NaN	NaN	NaN	NaN	NaN	NaN	NaN	NaN	NaN	NaN	648.839	963.485	1016.98	NaN	NaN	NaN	489.78	NaN	609.873	305.857	NaN	NaN	NaN	NaN	NaN	NaN	NaN	1500.3	505.96	435.968	NaN
P31949	S100A11	Protein S100-A11	13274.3	4665.05	10432.4	5845.2	5793.63	5617.13	17205.1	6256.02	8681.6	1829.7	944.082	1493.14	1366.04	1875.52	1151.34	995.896	NaN	1036.72	1063.74	1782.71	2429.24	3285.59	1715.86	1708.68	1142.01	1589.32	1387.02	3798.81	4695.96	2356.19	NaN	1071.17	148.878	1246.7	2590.47	3291.52	1233.06	2794.66	768.453	1669.83	741.927	3560.99	3139.34	3382.51	4904.14	2298.71	1536.54
P32119	PRDX2	Peroxiredoxin-2	9540.54	4527.67	22662.6	5683.81	5351.31	7400.31	11726	5140.01	7931.22	2965.43	2846.48	2055.16	2804.39	3429.56	1528.2	2035.48	1635.91	1415.08	1538.14	2855.73	2182.53	2599.2	1213.14	1736.83	1199.78	1835.93	1215.64	1071.12	1129.76	1263.96	1559.24	691.259	1323.99	1368.38	2459.93	1963.89	1157.82	1504.08	1769.79	709.413	1151.39	1688.4	1812.04	1410.13	1242.3	2957.5	1745.76
P32969	RPL9P9	60S ribosomal protein L9	5404.25	5617.48	6386.21	5462.77	4178.47	7101.65	4153.58	5221.57	8543.22	NaN	NaN	NaN	NaN	NaN	NaN	NaN	NaN	NaN	NaN	NaN	NaN	NaN	NaN	NaN	NaN	NaN	NaN	NaN	NaN	NaN	NaN	1763.12	5600.57	NaN	NaN	NaN	NaN	NaN	NaN	NaN	NaN	NaN	NaN	NaN	NaN	NaN	NaN
P33151	CDH5	Cadherin-5	5538.64	5361.73	8165.16	9598.09	8393.83	10712.7	7219.52	9203.18	11834.1	10036.3	10767.2	4525.06	7160.53	13729.1	10995.1	7932.94	4248.04	16765.4	11232.4	5617.71	9685.02	20296.9	10101.4	7853.71	14546.3	7780.98	6460.68	7846.89	7869.45	4281.89	6377.31	4847.37	5759.36	4238.88	4188.29	5493.34	8082.54	5254.08	8199.81	10266.7	3388.18	5566.55	4851.86	5533.64	4430.49	4247.87	4255.72
P33908	MAN1A1	Mannosyl-oligosaccharide 1,2-alpha-mannosidase IA	1311.42	1414.06	542.062	2441.67	620.434	2093.8	NaN	520.064	2307.88	NaN	383.664	2497.07	NaN	1017.54	1292.78	1051.96	2233.13	NaN	2316.42	NaN	1477.73	1050.79	1625.81	951.938	2074.15	1259.79	1242.59	2355.65	1025.03	1124.71	962.379	1235.3	1855.02	NaN	771.468	2707.08	2424.51	NaN	1980.08	1229.2	1851	NaN	576.753	NaN	713.705	732.133	2063.92
P34932	HSPA4	Heat shock 70 kDa protein 4	3120.96	1683.71	2751.68	1841.03	728.212	1730.53	5091.62	1308.32	2352.11	NaN	NaN	NaN	NaN	NaN	NaN	NaN	NaN	NaN	NaN	NaN	NaN	NaN	NaN	NaN	NaN	NaN	NaN	NaN	NaN	NaN	NaN	NaN	NaN	NaN	NaN	NaN	NaN	NaN	NaN	NaN	NaN	NaN	NaN	NaN	NaN	150.391	NaN
P35030	PRSS3	Trypsin-3	14341	10874.1	20193.2	17919	11476.2	14602.4	27595.9	12662.7	22566.6	21573.9	40634.7	20992.4	49135.6	34842.5	26958	28778.7	25011.5	42306.4	35364.3	40426.5	47190.2	49763.4	38994.1	39446.7	34427.5	18518.1	15819.2	18703.8	13025.6	19530.8	19274	13641.8	17807.2	19843.2	20771	20129.9	15782.7	26589.4	18540.9	20083.8	12044.5	19747.7	19327.9	26851.4	32695.6	16061.5	25175.3
P35222	CTNNB1	Catenin beta-1	NaN	NaN	11464.5	NaN	NaN	NaN	NaN	NaN	NaN	NaN	NaN	NaN	NaN	NaN	NaN	357.662	NaN	NaN	NaN	NaN	NaN	NaN	NaN	NaN	NaN	NaN	NaN	NaN	NaN	NaN	NaN	NaN	NaN	NaN	1187.23	NaN	NaN	NaN	NaN	NaN	NaN	NaN	NaN	NaN	NaN	NaN	NaN
P35232	PHB1	Prohibitin 1	4001.67	1453.14	2750.96	1968.29	1826.26	1921.76	6851.35	1365.69	2916.42	NaN	NaN	NaN	NaN	955.288	NaN	730.021	8236.64	553.078	NaN	NaN	NaN	NaN	NaN	111.991	NaN	NaN	525.631	452.607	642.311	NaN	346.586	NaN	175.816	375.105	193.411	321.59	685.736	NaN	NaN	NaN	230.93	NaN	NaN	NaN	NaN	NaN	417.419
P35268	RPL22	60S ribosomal protein L22	14244.5	4138.7	5936.2	5655.65	2715.51	5087.05	16567.2	3806.55	7289.78	7955.63	2723.2	NaN	725.701	NaN	5180.34	7394.59	NaN	786.748	4704.64	NaN	181.945	810.627	3254.06	NaN	3481.36	NaN	6139.05	1015.26	476.172	634.245	552.589	5158.24	423.127	543.069	1362.17	2819.36	1882.89	1875.68	1539.01	1621.49	806.347	1396.66	2647.12	1831.7	3061.56	1611.55	2954.9
P35321	SPRR1A	Cornifin-A	NaN	NaN	NaN	NaN	NaN	NaN	NaN	NaN	NaN	NaN	NaN	NaN	NaN	NaN	NaN	NaN	NaN	NaN	NaN	NaN	NaN	NaN	NaN	NaN	NaN	NaN	NaN	NaN	NaN	NaN	NaN	NaN	NaN	NaN	NaN	NaN	NaN	NaN	NaN	NaN	NaN	NaN	NaN	NaN	NaN	NaN	NaN
P35443	THBS4	Thrombospondin-4	1786.24	705.589	2163.24	2344.36	2475.33	769.738	757.933	1734.45	1899.37	1280.79	1148.32	NaN	1406.69	3780.81	2762.07	1337	NaN	4592.36	5629.4	NaN	2147.97	3687.79	1407	3862.14	1126.31	1324.09	NaN	1780.15	584.571	1357.94	657.478	301.776	1331.42	556.147	564.368	941.938	915.818	NaN	1387.34	NaN	NaN	1044.99	NaN	2150.87	844.015	NaN	345.647
P35527	KRT9	Keratin, type I cytoskeletal 9	26208.3	19016.6	1.92388e+06	16472.3	19974.4	46864.2	33136.6	30713.6	23337	55066.3	58038.5	23867.2	31792.3	46737	20158.8	94322.4	7187.71	52273.9	108705	37412.9	177001	88960.1	28063.2	33821	47741.2	97170.9	45719.4	43125.7	12211.6	38016.8	43815.5	5800.8	73184.4	82956.1	339322	12969.9	29778.9	57217.1	38650.8	17103.7	15839	59342.7	47111.9	23813.3	47289.8	45588.6	84291.9
P35542	SAA4	Serum amyloid A-4 protein	46985.4	56096.8	50792	76138.6	69241.4	66935.9	49195.1	49924.5	61728.3	56692.5	83108.1	114215	211665	69852.6	62911.1	62812	64610.3	82545	60758.6	56536.2	49774.9	76532.4	38921.1	31294	85707.9	28519.3	33036.2	47786.6	63090.1	30238.9	21780.4	47966.4	28374.2	27476.8	21137.5	30376.8	87875.1	43487.4	23561.9	50891.7	51228	32543.2	31768.9	30700.4	21940.6	31211.3	22752.5
P35579	MYH9	Myosin-9	1857.25	406.837	1193.7	1076.9	771.008	630.123	2878.48	1231.63	1815.92	186.933	208.522	476.413	NaN	324.968	NaN	NaN	NaN	NaN	NaN	NaN	NaN	NaN	NaN	NaN	NaN	NaN	NaN	NaN	NaN	449.747	NaN	NaN	NaN	NaN	NaN	NaN	NaN	NaN	NaN	NaN	NaN	NaN	NaN	NaN	NaN	NaN	NaN
P35858	IGFALS	Insulin-like growth factor-binding protein complex acid labile subunit	19630.1	23137.4	23460.9	39381.4	25703	21939.3	37443.9	37401.6	31112.8	31662	28591.2	38269.5	57535.5	19442.4	20197.2	30927.9	21251.3	22397.7	26311.7	29849.8	28794.5	31416.1	14003.6	35855.6	30290.3	44849.7	42317.7	30977.4	45006.6	44341.3	51052	47698.9	45126.7	48254.4	27930.4	20441.1	31824.7	35557.8	30913.9	45223	59224.8	54432.1	38355	48289.9	24084.8	63778.2	27310.1
P35908	KRT2	Keratin, type II cytoskeletal 2 epidermal	6073.18	29802.5	60141.1	7096.84	19763.6	39714.9	19473.4	10144.1	17101.1	39106	37352.6	23520.5	13329.1	67406.6	5303.98	70585.2	13473.8	36183	34392.8	14440.8	48107.3	22858.7	23801.5	26242	26599.6	23701.3	17451.9	15745.3	5152.71	29812.1	37942	10257.5	25885	33938.1	95364.4	31177.8	21615	30792.7	33756.6	17827.9	14242.9	19781.1	15965.9	23049.5	42401.6	16758.8	7996.55
P36578	RPL4	60S ribosomal protein L4	4695.91	1492.17	3312.78	1225.81	1865.32	1946.8	6874.77	1867.19	5585.84	NaN	433.694	569.118	NaN	NaN	NaN	NaN	570.21	NaN	NaN	NaN	NaN	NaN	166.583	NaN	1297.51	525.873	70.9977	1460.45	226.038	280.197	NaN	562.697	1331.08	2113.81	819.968	2540.78	1366.42	817.617	2037.03	555.744	1017.4	NaN	154.823	1240.96	873.756	932.9	1844.11
P36955	SERPINF1	Pigment epithelium-derived factor	89440.5	79850.2	80468.2	92390	72448.8	83095.2	96479.5	132347	94264.9	81119.2	97171.4	103973	93320.5	80689.5	65436.3	79144.5	74538.6	97499.4	108412	93859.8	80104.2	131695	94464.7	94047.3	110163	74059.1	97131.2	133204	100316	101654	118714	90479.9	93384.4	106593	90211	90074.5	76497.8	128452	73773.3	89118.7	66932	71383.5	83049.5	111279	76784.8	77870.5	104548
P36980	CFHR2	Complement factor H-related protein 2	10206.3	8793.83	8649	3627.22	6828.83	16893.3	9565.44	6613.15	7931.06	3689.46	7886.84	16054.8	30703.7	20158.5	7323.75	8972.5	7137.33	3428.68	11717.8	22262.8	3593.07	16927.5	16260.1	13753.8	25526.3	10128.3	9203.85	13933	11094.3	14494.7	12372.5	4922.55	10183.7	3391.67	10701.7	3144.17	13078.9	4434.7	4849.3	11421.8	4110.62	1866.38	5181.86	5246.39	6084.74	10227.1	16382.5
P37802	TAGLN2	Transgelin-2	11345.4	5268.55	7371.19	5585.81	4607.71	5941.47	9186.92	5471.42	11081	1090.92	869.622	722.371	1711.59	1759.4	805.345	405.895	467.025	1611.68	1326.55	2178.27	2149.52	2184.64	1675.22	1528.67	2581.78	1434.74	1347.81	1636.8	1299.42	2006.36	1638.72	1097.8	1460.24	1400.6	1291.86	2089.68	1178.68	1589.68	1876.79	1391.01	2658.58	789.088	1346.74	1840.01	1883.2	2324.36	1054.01
P38159	RBMX	RNA-binding motif protein, X chromosome	4427.76	1484.51	2704.28	1748.4	1780.2	1708.88	5860.07	2377.19	2999.09	555.937	NaN	562.919	1519.24	NaN	137.69	NaN	NaN	412.528	NaN	NaN	503.783	NaN	534.322	508.687	140.266	NaN	326.33	302.811	NaN	NaN	NaN	NaN	NaN	NaN	NaN	863.835	635.081	494.463	NaN	723.753	NaN	513.317	NaN	NaN	NaN	510.136	2798.2
P38646	HSPA9	Stress-70 protein, mitochondrial	10166.5	3093.45	5009.77	5382.84	6344.63	7608.9	19208.2	5587.49	12891.3	1833.5	3025.77	2290.68	2040.97	3289.35	1501.96	748.119	524.106	4133.25	505.017	2081.64	1109.88	1772.07	2113.6	1880.87	1557.22	1413.49	1332.56	3384.32	2141.09	1202.16	1426.58	755.395	1090.85	1525.24	865.194	1795.12	1855.37	882.934	1290.39	1408.02	1285.4	1077.35	1644.36	1803.63	1386.45	978.36	3155.3
P39019	RPS19	40S ribosomal protein S19	5358.52	732.06	1469.36	1232.26	1458.57	3035.06	5203.5	1864.93	1150.34	1314.89	991.923	1709.33	577.945	1373.81	1272.52	NaN	NaN	1611.67	1265.02	NaN	NaN	NaN	NaN	NaN	NaN	86.9725	2174.57	NaN	135.617	68.4596	133.193	NaN	NaN	401.557	106.763	1801.02	745.26	1812.17	2534.05	NaN	NaN	NaN	1123.2	1974.12	883.14	101.436	3250.24
P39023	RPL3	60S ribosomal protein L3	3413.6	402.769	933.323	513.938	570.048	1691	1888.77	427.322	419.786	NaN	NaN	591.428	142.656	NaN	NaN	985.179	NaN	NaN	NaN	NaN	NaN	NaN	1429.08	756.583	749.961	NaN	466.624	323.345	299.03	NaN	NaN	NaN	680.813	613.516	716.806	1219.48	NaN	NaN	1307.73	NaN	NaN	NaN	NaN	399.07	NaN	777.376	31.7527
P40197	GP5	Platelet glycoprotein V	4875.54	952.964	1407.23	3264.13	1672.14	1620.88	3823.3	2909.87	739.965	4263.59	1287.32	1231	2695.85	1370.68	3064.76	2099.8	1574.68	3414.13	2257.17	4916.18	1967.42	1298.15	1876.25	1905.37	735.359	NaN	3641.51	1254.33	1548.21	3514.01	2873.5	2300.96	2319.26	525.063	3763.48	1963.34	NaN	NaN	941.891	2147.09	3026.88	3457.56	2560.04	2508.16	NaN	2305.79	2096.85
P40925	MDH1	Malate dehydrogenase, cytoplasmic	5105.78	3226.47	4733.56	4064.14	2959.51	2997.1	7128.55	3450.58	5337.82	1118.19	NaN	1113.75	NaN	731	964.624	NaN	1144.15	949.653	463.494	NaN	488.817	NaN	590.108	NaN	803.517	409.465	514.629	655.552	678.25	690.972	438.264	806.42	744.205	751.538	649.197	808.501	538.974	728.816	611.711	NaN	517.984	NaN	400.823	1009.27	619.361	865.193	1047.58
P40926	MDH2	Malate dehydrogenase, mitochondrial	8620.06	1954.07	5376.19	4306.16	3537	2791.33	10512.3	3058.56	8321.72	1318.73	2655.2	1630.95	1459.99	1440.64	827.668	1885.52	1216	1333.67	NaN	1429.11	1089.58	1151.97	1485.16	592.225	3842.02	822.514	510.829	1168.32	1184.71	1200.86	844.131	493.995	914.664	1307.74	1268.08	908.555	473.236	587.483	1247.66	1147.89	1014.4	620.022	761.721	779.246	956.713	787.64	1146.02
P41222	PTGDS	Prostaglandin-H2 D-isomerase	4971.64	2260.6	1686.59	4282.49	2809.14	4721.08	3369.67	2918.37	5446.51	2999.43	4683.66	3916.38	2698.93	2875.94	3240.99	1790.78	3929.76	4576.87	7434.45	4983.54	4552.45	6662.06	3317.93	3029.8	6344.99	3497.12	3774.47	5978.76	1767.45	2595.11	2500.43	1939.06	2649.24	3574.46	3805.93	2721.01	2755.2	4008.33	2026.48	4549	2491.86	2930.57	4360.63	2193.44	3430.15	NaN	4584.1
P41439	FOLR3	Folate receptor gamma	NaN	NaN	NaN	NaN	NaN	NaN	NaN	NaN	NaN	NaN	NaN	NaN	NaN	NaN	NaN	NaN	NaN	NaN	NaN	NaN	NaN	NaN	NaN	NaN	NaN	NaN	NaN	NaN	NaN	NaN	NaN	NaN	NaN	NaN	NaN	NaN	NaN	NaN	NaN	NaN	NaN	NaN	NaN	NaN	NaN	NaN	NaN
P41594	GRM5	Metabotropic glutamate receptor 5	1741.66	1821.66	2286.06	2007.41	2068.22	1588.4	NaN	2103.49	775.398	2136.52	741.048	1287.32	70.6141	340.197	611.211	NaN	3707.49	1876.55	1073.8	NaN	NaN	916.453	NaN	2261.71	NaN	NaN	NaN	NaN	NaN	NaN	NaN	NaN	97.9048	NaN	NaN	NaN	NaN	NaN	NaN	NaN	NaN	NaN	NaN	NaN	NaN	NaN	214.242
P42357	HAL	Histidine ammonia-lyase	NaN	NaN	NaN	NaN	NaN	NaN	NaN	NaN	1079.62	NaN	NaN	NaN	NaN	NaN	NaN	NaN	361.436	NaN	NaN	NaN	NaN	NaN	NaN	NaN	NaN	NaN	NaN	NaN	NaN	NaN	NaN	NaN	NaN	NaN	NaN	NaN	NaN	NaN	NaN	NaN	NaN	NaN	NaN	NaN	NaN	NaN	NaN
P42766	RPL35	60S ribosomal protein L35	5015.82	1337.23	NaN	4037.42	4570.67	4011.86	5868.15	2558.77	8329.48	NaN	NaN	NaN	NaN	NaN	NaN	NaN	405.927	NaN	NaN	NaN	NaN	NaN	NaN	NaN	NaN	NaN	NaN	521.322	NaN	NaN	NaN	NaN	389.937	NaN	NaN	NaN	NaN	172.512	44.0877	NaN	NaN	NaN	NaN	NaN	NaN	NaN	NaN
P43243	MATR3	Matrin-3	9846.55	1832.98	4473.43	2141.26	2623.82	1565.77	8496.85	2221.09	5653.98	NaN	NaN	NaN	NaN	NaN	NaN	NaN	NaN	NaN	NaN	NaN	NaN	NaN	NaN	NaN	NaN	NaN	841.724	1148.68	NaN	NaN	749.816	NaN	949.867	NaN	NaN	NaN	NaN	NaN	NaN	NaN	NaN	NaN	NaN	NaN	NaN	NaN	NaN
P43251	BTD	Biotinidase	13615.8	11997.7	14077.8	14879.9	11340.7	14568.3	16963.4	13334.5	13811.2	10080.5	18203.1	13388.4	15062.2	16301.9	14432	11549.1	12962.5	11828.4	9016.64	10923.9	14737.4	14878.6	16312.8	16734.2	10859.8	18367.4	15426.4	13734.1	20928.2	17960.6	20298.9	18833.6	17363.8	17535.5	15556.8	18003.7	14232.3	21544.3	20192	18145	18984.9	16258.5	15469.9	21770	18217.7	15942.4	18106
P43652	AFM	Afamin	63544.9	70019.2	76134.3	104093	58210.4	77457.1	70601.7	76483.2	74313.1	90813	106268	78796.1	98431	62592.4	70017	72568.5	45951.1	52258.8	63460.9	75039.8	103937	75430	71454	94216.7	74969.6	52308.6	52533.4	61091.2	71131.7	49038.3	69919	46611.2	85103.4	47379.8	31619.5	61359	51957.4	68946.9	92471.4	58480.5	54687.3	68418.1	52265.1	65648.4	46642.7	61255.2	47985.9
P45880	VDAC2	Voltage-dependent anion-selective channel protein 2	3491.74	2298.65	1860.83	1897.71	544.537	790.15	6914.71	2270.18	3474.58	NaN	NaN	619.911	539.957	24.2332	1186.43	NaN	NaN	245.365	878.858	644.119	NaN	NaN	886.581	757.049	NaN	NaN	NaN	520.744	81.6075	442.581	NaN	NaN	NaN	NaN	NaN	958.807	102.447	NaN	103.668	NaN	NaN	72.3905	NaN	NaN	NaN	1048.86	1647.36
P46776	RPL27A	60S ribosomal protein L27a	13306.3	4280.67	4034.61	7320.71	3278.55	6074.81	15921.7	3911.27	5107.29	1498.54	1489.43	536.942	3891.85	5599.69	NaN	2433.85	324.853	5282.04	3909.87	4589.96	2939.17	1083.78	1076.41	3140.97	583.004	3531.8	2086.64	544.258	3332.82	956.975	NaN	1057.98	NaN	2159.64	2146.05	4029.13	2337.34	1187.72	2536.16	1454.67	2508.76	NaN	NaN	2296.61	2604.81	1913.01	2838.28
P46777	RPL5	60S ribosomal protein L5	NaN	1309.53	2489.27	1581.94	2053.74	4230.44	5514.85	2788.74	3318.97	NaN	NaN	NaN	NaN	NaN	NaN	NaN	NaN	NaN	NaN	NaN	721.712	NaN	787.391	NaN	NaN	NaN	NaN	785.049	NaN	NaN	NaN	NaN	216.66	NaN	NaN	714.947	577.256	NaN	NaN	NaN	NaN	NaN	NaN	NaN	NaN	NaN	834.503
P46779	RPL28	60S ribosomal protein L28	2757.23	2703.08	188.714	2503.3	3344.32	7229.52	917.662	NaN	2078.74	NaN	NaN	NaN	2163.74	NaN	NaN	NaN	NaN	NaN	NaN	NaN	NaN	NaN	NaN	462.859	NaN	NaN	NaN	644.648	1013.55	NaN	NaN	NaN	NaN	797.808	NaN	NaN	NaN	NaN	NaN	NaN	NaN	NaN	NaN	NaN	NaN	NaN	NaN
P46781	RPS9	40S ribosomal protein S9	12133.8	9518.09	242.402	794.183	10247.3	14135.2	1891.81	12608.5	965.211	1273.77	2265.33	1972.69	3072.41	2831.9	1999.44	1741.17	2045.18	4048.37	1668.43	2879.55	2592.02	3505.7	3119.12	NaN	1821.34	2240.44	1369.02	3085.92	1457.23	2540.79	1263.98	813.851	2439.7	2307.83	1613.47	3033.27	1380.56	1475.16	2676.91	1996.11	1392.07	1800.12	1379.88	2234.51	2429.75	2489.53	2493.9
P46783	RPS10	40S ribosomal protein S10	3828.86	1779	4023.2	1666.7	1636.82	2888.56	8674.95	1328.4	3902.38	711.2	NaN	729.765	325.833	850.757	326.746	435.753	NaN	1161.63	619.47	266.47	372.405	119.832	277.75	196.522	NaN	54.6543	NaN	1489.09	346.48	316.639	NaN	66.8348	501.617	NaN	NaN	361.358	620.559	NaN	299.891	NaN	NaN	64.4252	84.0932	NaN	NaN	213.995	1171.76
P47929	LGALS7B	Galectin-7	NaN	NaN	5992.09	NaN	NaN	NaN	NaN	NaN	NaN	NaN	NaN	NaN	NaN	NaN	NaN	NaN	NaN	NaN	NaN	NaN	NaN	NaN	581.52	5896.81	NaN	NaN	NaN	NaN	NaN	NaN	NaN	NaN	NaN	NaN	1794.75	NaN	NaN	NaN	NaN	NaN	NaN	NaN	NaN	NaN	NaN	NaN	NaN
P48165	GJA8	Gap junction alpha-8 protein	946.874	207.627	915.839	224.837	506.052	NaN	1637.94	NaN	287.884	344.855	263.619	136.025	1300.75	1.01091	232.052	497.568	618.802	271.751	439.771	1619.67	678.211	NaN	922.542	432.572	NaN	NaN	NaN	NaN	NaN	NaN	NaN	NaN	NaN	NaN	NaN	NaN	NaN	NaN	NaN	NaN	NaN	NaN	NaN	NaN	NaN	NaN	NaN
P48643	CCT5	T-complex protein 1 subunit epsilon	5160.84	NaN	4293.82	2644.66	3334.34	4189.24	13276.7	3835.7	3289.21	NaN	NaN	NaN	NaN	NaN	NaN	NaN	NaN	NaN	NaN	NaN	NaN	NaN	NaN	NaN	NaN	NaN	NaN	1130.17	1127.51	NaN	593.933	NaN	714.516	415.801	1199.78	1092.94	NaN	NaN	NaN	NaN	NaN	NaN	NaN	1246.97	844.189	873.067	1775.61
P48740	MASP1	Mannan-binding lectin serine protease 1	6825.44	5379.62	6016.35	4873.35	3994.81	4778.23	5196.73	6046.8	4280.05	6466.93	8153.41	7053.76	7989.64	4976.64	4857.68	5375.86	6741.63	4286.62	5276.19	5966.87	6253.71	7257.98	5887.51	5732.53	6026.51	5265.17	4282.66	4112.54	4004.38	3642.96	4611.63	5536.21	4084.58	5058.6	3914.09	7220.72	3913.31	3069.75	4510.74	6563.2	4330.25	4997.3	4223.33	5034.74	6026.46	5127.87	5809.05
P49327	FASN	Fatty acid synthase	3270.89	1536.85	2311.57	2046.93	1342.28	1578.53	3941.76	1309.33	1634.09	NaN	NaN	350.224	674.977	1348.25	NaN	NaN	NaN	NaN	NaN	1055.95	NaN	NaN	365.763	NaN	NaN	974.153	120.875	711.124	1126.3	1015.55	154.824	NaN	751.664	NaN	298.32	806.089	NaN	629.642	1415.82	NaN	882.994	189.887	757.957	442.375	282.395	NaN	1211.58
P49368	CCT3	T-complex protein 1 subunit gamma	4393.84	2618.55	4945.91	3007.99	2795.76	2774.9	9955.31	3322.67	3818.63	NaN	178.901	720.071	NaN	749.18	799.641	621.695	NaN	1761.76	NaN	NaN	483.337	NaN	NaN	NaN	421.756	NaN	NaN	694.801	NaN	NaN	NaN	NaN	NaN	396.901	NaN	593.842	NaN	NaN	NaN	NaN	256.559	NaN	NaN	NaN	NaN	21841.2	312.768
P49411	TUFM	Elongation factor Tu, mitochondrial	NaN	NaN	1576.69	NaN	NaN	1418.49	5654.15	763.348	2113.49	NaN	NaN	NaN	NaN	NaN	NaN	NaN	NaN	NaN	NaN	NaN	NaN	NaN	NaN	NaN	NaN	NaN	NaN	NaN	NaN	NaN	NaN	NaN	NaN	NaN	NaN	NaN	NaN	NaN	NaN	NaN	NaN	NaN	NaN	NaN	NaN	NaN	NaN
P49747	COMP	Cartilage oligomeric matrix protein	1899.13	474.413	1468.62	1346.67	1179	2198.39	1783.82	1516.76	2521.31	1226.23	1547.67	889.542	1566.14	2949.17	2203.48	1674.47	2073.59	2509.3	2265.7	1386.11	3293.93	2701.69	2059.5	3200.9	1184.81	1296.19	890.524	688.003	785.195	842.742	363.508	574.083	476.533	542.167	379.404	484.485	246.907	589.77	1020.77	257.837	472.088	NaN	NaN	1034.1	1115.75	NaN	540.996
P49821	NDUFV1	NADH dehydrogenase [ubiquinone] flavoprotein 1, mitochondrial	4307.11	1301.66	469.841	1230.06	1544.7	NaN	552.183	1893.47	561.884	NaN	NaN	4108.53	NaN	NaN	1791.91	1269.91	689.931	528.165	NaN	2254.96	NaN	970.815	NaN	765.386	702.284	NaN	4221.78	739.894	650.05	1217.41	2746.09	1331.05	656.547	405.316	749.264	2517.78	907.354	NaN	107.635	173.605	259.822	61.9919	2270.52	1230.36	1322.11	928.764	542.011
P49908	SELENOP	Selenoprotein P	7564.36	10240.6	10600.7	9625.49	6128.58	11854.7	12883.8	9182.03	8956.86	10550.7	5613.57	10710.2	9438.82	11278.1	10407.6	13871.6	11323.6	10642.1	10044.7	9350.96	7257.8	12417.9	11028.6	7447.35	9552.52	9366.09	10804.7	11124.9	9223.47	9448.9	14550.8	11320.2	9886.4	9925.56	10544.3	12351	12663.1	8720.03	19473.3	12332.6	11000.8	9766.11	9815.68	13504.8	17013.3	9676.27	11822.1
P49913	CAMP	Cathelicidin antimicrobial peptide	451.954	NaN	NaN	3884.49	NaN	NaN	15450.4	NaN	NaN	NaN	733.832	2709.47	NaN	NaN	NaN	NaN	1928.98	NaN	NaN	1252.28	NaN	NaN	NaN	NaN	169.311	NaN	NaN	NaN	757.272	478.969	NaN	NaN	867.166	NaN	NaN	NaN	NaN	NaN	NaN	NaN	767.859	NaN	NaN	834.506	NaN	154.427	NaN
P50395	GDI2	Rab GDP dissociation inhibitor beta	2980.59	963.871	2025.16	1386.84	1205.4	1135.23	2799.73	1137.2	1556.78	NaN	NaN	NaN	NaN	NaN	NaN	NaN	NaN	156.663	147.575	NaN	NaN	NaN	537.676	170.384	NaN	NaN	NaN	784.27	178.929	NaN	NaN	NaN	NaN	NaN	NaN	713.892	NaN	NaN	87.6239	NaN	NaN	NaN	NaN	NaN	NaN	NaN	NaN
P50454	SERPINH1	Serpin H1	4408.35	1926.67	2899.26	1865.22	1660.3	2360.36	7770.55	916.036	4223.48	353.843	NaN	363.696	524.601	459.579	629.831	NaN	NaN	NaN	321.352	NaN	588.552	1022.18	NaN	NaN	NaN	300.279	146.207	1166.69	472.292	856.874	NaN	NaN	NaN	635.946	110.286	912.818	729.825	126.709	360.507	604.353	NaN	355.335	289.994	1135.35	NaN	314.119	953.635
P50914	RPL14	60S ribosomal protein L14	14159.2	3612	7966.38	3082.65	4866.48	5896.79	13795.4	4725.16	1759.07	NaN	NaN	2408.4	2690.13	596.726	NaN	NaN	NaN	NaN	NaN	NaN	NaN	NaN	1014.84	745.447	647.058	2504.5	2263.93	1769.52	3848.51	944.482	1482.9	911.554	NaN	853.171	946.401	670.847	1458.97	1746.75	815.953	1388.29	NaN	NaN	886.04	1930.43	1355.52	1323	1611.25
P50990	CCT8	T-complex protein 1 subunit theta	4015.64	1372.54	1706.38	2332.5	1059.05	2448.98	4858.79	2081.3	3180.1	509.018	364.47	NaN	421.31	1329.97	NaN	NaN	NaN	832.006	NaN	NaN	NaN	NaN	676.56	NaN	858.111	493.527	263.083	964.141	424.819	327.74	280.805	NaN	377.746	359.079	283.026	441.926	279.642	281.512	219.114	356.108	498.471	NaN	699.762	NaN	NaN	501.754	747.781
P50991	CCT4	T-complex protein 1 subunit delta	5169.14	2065.05	2876.4	2837.09	1954.83	2665.63	7343.36	2000.13	1716.98	NaN	NaN	NaN	NaN	1132.9	NaN	NaN	NaN	NaN	NaN	NaN	NaN	NaN	NaN	NaN	NaN	860.157	NaN	790.166	NaN	NaN	NaN	NaN	NaN	NaN	NaN	NaN	681.768	272.09	NaN	NaN	NaN	NaN	NaN	NaN	NaN	712.198	736.341
P51571	SSR4	Translocon-associated protein subunit delta	1040.25	627.88	NaN	1388.87	726.658	594.001	3734.36	1222.25	1732.62	NaN	NaN	NaN	NaN	NaN	NaN	NaN	NaN	263.202	NaN	NaN	NaN	NaN	NaN	NaN	NaN	NaN	299.484	NaN	NaN	NaN	NaN	240.317	NaN	NaN	275.157	NaN	380.989	NaN	NaN	NaN	NaN	NaN	NaN	695.856	NaN	NaN	NaN
P51884	LUM	Lumican	73981.2	80740.5	102908	90556.4	73153.5	83787.9	67471.8	89560.3	91688.9	78210.6	68580.6	55457.7	69342.5	86098.6	89986.5	58479.8	88557.7	112126	100079	69983.9	84012.9	114466	63469.7	96326.4	68543.2	70591.3	69578.2	83228.1	79021.5	56045.1	69825.5	85117.6	71669.9	78967.8	92009.5	75146.9	74865.2	65132.1	116253	68162.7	54250.8	63450.8	53710.3	123034	60130.5	60036.7	65421
P51991	HNRNPA3	Heterogeneous nuclear ribonucleoprotein A3	1421.53	NaN	NaN	361.772	NaN	NaN	330.152	139.903	2907.63	NaN	NaN	NaN	NaN	NaN	NaN	NaN	NaN	NaN	NaN	NaN	NaN	NaN	NaN	NaN	NaN	NaN	NaN	NaN	NaN	NaN	NaN	NaN	NaN	NaN	NaN	NaN	NaN	NaN	NaN	NaN	NaN	NaN	NaN	NaN	NaN	NaN	NaN
P52272	HNRNPM	Heterogeneous nuclear ribonucleoprotein M	643.761	895.295	690.703	849.723	599.418	911.783	3418.94	415.51	644.256	NaN	NaN	864.419	NaN	NaN	NaN	NaN	NaN	NaN	NaN	NaN	127.255	362.672	NaN	NaN	NaN	NaN	NaN	73.218	NaN	NaN	NaN	NaN	NaN	2525.47	233.258	2029.78	1605.47	NaN	NaN	NaN	1300.97	NaN	NaN	NaN	NaN	NaN	216.686
P52565	ARHGDIA	Rho GDP-dissociation inhibitor 1	2365.38	501.618	1167.3	1945.36	NaN	1552.05	318.173	2368.89	576.055	NaN	NaN	NaN	NaN	NaN	NaN	NaN	NaN	NaN	NaN	NaN	NaN	NaN	NaN	NaN	NaN	NaN	NaN	1314.57	NaN	447.149	NaN	NaN	NaN	NaN	NaN	NaN	NaN	NaN	NaN	NaN	NaN	NaN	NaN	NaN	NaN	NaN	1114.06
P54108	CRISP3	Cysteine-rich secretory protein 3	2525.65	NaN	NaN	2857.05	NaN	NaN	2825.24	166.798	2016.24	1966.83	455.744	318.041	4170.4	NaN	NaN	NaN	1747.63	NaN	NaN	922.322	1129.22	NaN	1374.65	729.109	2530.87	1293.57	2176.97	NaN	993.12	922.206	1977.23	800.107	1223.63	NaN	NaN	NaN	NaN	NaN	NaN	NaN	455.072	747.472	NaN	1143.76	1360.42	1068.49	NaN
P55056	APOC4	Apolipoprotein C-IV	3949.27	8337.92	2698.85	3178.79	4085.35	2326.79	3067.47	4303.67	2392.58	6272.94	2751.53	8308.71	9950.02	4059.32	4354.79	5007.27	2816.22	1273.05	3503.7	6787.24	4132.02	2769.28	2196.46	11778.6	4622.82	4349.19	4447.93	2568.4	4125.94	5126.41	2824.92	5670.1	5262.15	4829.91	1316.25	7586.81	5405.42	1203.07	3169.14	4979.43	4675.94	7641.74	4793	4253.88	5050.61	9897.01	5914.38
P55058	PLTP	Phospholipid transfer protein	3274.46	2545.54	3064.03	2200.18	2752.63	4089.47	3189.9	2956.16	5973.92	2597.91	3091.67	2112.06	4147.11	2935.92	4335.16	3167.91	3379.56	5498.8	3985.02	3515.55	3774.22	4676.33	3106.04	4143.14	1995.78	3167.66	3047.2	2901.61	3797.14	1840.32	2378.42	2736.15	4492.79	2787.59	1872.35	3741.75	2532.49	3778.51	2991.78	3107.81	1687.97	3684.13	3027.67	3481.2	3729.96	2840.01	2393.1
P55072	VCP	Transitional endoplasmic reticulum ATPase	9169.09	2800.84	10006.5	3160.71	4555.7	3776.7	9444.34	2642.54	4877.17	11293.6	17444.9	672.441	NaN	13296.7	467.377	NaN	NaN	1434.32	14653.1	13465.2	15153.8	18294.1	NaN	NaN	NaN	NaN	2668.72	NaN	1645.52	NaN	NaN	NaN	NaN	NaN	NaN	1355.04	NaN	NaN	NaN	NaN	NaN	NaN	NaN	NaN	7645.75	3738.53	NaN
P55157	MTTP	Microsomal triglyceride transfer protein large subunit	1747.73	3285.68	3514.47	3366.6	3248.63	2730.94	2843.84	NaN	4082.62	3675.48	5604	11529.6	2003.17	2616.53	2007.24	6861.42	NaN	2503.19	NaN	3915.7	5586.9	2959.02	4698.63	2900.06	NaN	1329.59	NaN	1272.55	1474	NaN	NaN	1787.4	NaN	NaN	NaN	NaN	NaN	NaN	NaN	10912.1	NaN	2626.49	NaN	NaN	NaN	NaN	NaN
P55209;Q99733	NAP1L1;NAP1L4	Nucleosome assembly protein 1-like 1;Nucleosome assembly protein 1-like 4	11178.2	5554.28	8772.67	4400.62	20148.5	3396.56	25293.7	5266.79	5369.61	NaN	NaN	NaN	NaN	18199	NaN	NaN	NaN	NaN	NaN	NaN	NaN	NaN	NaN	NaN	NaN	NaN	NaN	NaN	NaN	NaN	NaN	NaN	NaN	NaN	NaN	NaN	NaN	NaN	NaN	NaN	NaN	NaN	NaN	NaN	NaN	NaN	NaN
P55290	CDH13	Cadherin-13	514.329	NaN	268.055	NaN	NaN	428.224	NaN	NaN	NaN	NaN	NaN	NaN	627.887	385.998	NaN	NaN	NaN	1116.71	360.814	367.723	366.213	431.583	331.321	NaN	901.613	734.379	323.782	NaN	387.483	NaN	432.734	NaN	NaN	NaN	NaN	NaN	379.612	490.977	633.752	NaN	NaN	NaN	NaN	NaN	NaN	NaN	244.755
P55769	SNU13	NHP2-like protein 1	1908.15	1916.69	1102.65	721.233	1625.92	1038.16	2187.31	2653.57	2106.31	NaN	NaN	NaN	NaN	NaN	NaN	NaN	NaN	NaN	NaN	NaN	NaN	NaN	NaN	NaN	NaN	NaN	NaN	NaN	NaN	NaN	NaN	NaN	NaN	NaN	NaN	NaN	NaN	NaN	NaN	NaN	NaN	NaN	NaN	NaN	NaN	NaN	NaN
P55854;P61956;Q6EEV6	SUMO3;SUMO2;SUMO4	Small ubiquitin-related modifier 3;Small ubiquitin-related modifier 2;Small ubiquitin-related modifier 4	5076.44	3374.67	5817.44	4355.41	2622.09	5155.11	12089.5	3457.88	7489.84	2267.56	NaN	1461.79	2217.36	2042.89	1669.52	NaN	NaN	2236.77	2051.16	1996.72	2729.37	1396.25	NaN	NaN	1994.09	404.545	NaN	1603.08	883.675	696.809	NaN	NaN	257.299	NaN	869.027	1310.27	618.991	279.323	599.54	NaN	NaN	NaN	1322.88	866.536	NaN	757.543	NaN
P57088	TMEM33	Transmembrane protein 33	1854.48	1493.19	2370.04	2319.02	1551.38	2328.3	5591.09	1956.12	956.009	NaN	NaN	NaN	NaN	NaN	NaN	NaN	NaN	NaN	NaN	NaN	NaN	NaN	NaN	NaN	NaN	NaN	361.435	257.212	NaN	NaN	NaN	NaN	NaN	NaN	NaN	NaN	NaN	NaN	NaN	NaN	NaN	NaN	NaN	NaN	NaN	NaN	NaN
P58107	EPPK1	Epiplakin	5341.79	5547.65	11659.5	5328.47	6754.95	7735.78	14710.4	5097.84	NaN	124.633	1181.52	2113.75	1205.17	784.605	1152.81	1380.21	NaN	1601.25	690.241	1473.44	NaN	826.107	1236.35	NaN	NaN	1034.05	487.037	3412.91	NaN	2053.87	987.941	NaN	NaN	1000.96	3117.82	838.491	NaN	1320.59	1738.45	NaN	NaN	1022.88	855.576	1390.52	1137.86	1004.87	2233.99
P58335	ANTXR2	Anthrax toxin receptor 2	NaN	217.309	982.953	NaN	NaN	NaN	NaN	445.154	NaN	348.875	1826.94	1917.72	NaN	NaN	NaN	NaN	370.233	NaN	NaN	NaN	NaN	NaN	NaN	NaN	NaN	NaN	461.823	NaN	204.241	97.1473	NaN	NaN	NaN	NaN	292.326	NaN	NaN	NaN	NaN	NaN	NaN	NaN	NaN	1913.78	NaN	NaN	NaN
P59665;P59666	DEFA1B;DEFA3	Neutrophil defensin 1;Neutrophil defensin 3	NaN	559.428	807.029	NaN	NaN	3363.57	3038.04	NaN	NaN	1023.1	NaN	NaN	NaN	NaN	NaN	NaN	NaN	3393.89	719.891	NaN	NaN	NaN	NaN	NaN	NaN	NaN	NaN	NaN	NaN	21697.5	NaN	NaN	NaN	NaN	924.42	2589.67	NaN	524.746	NaN	NaN	NaN	487.196	NaN	NaN	NaN	1093.52	NaN
P60174	TPI1	Triosephosphate isomerase	6642.08	2817.09	3586.54	6067.09	4600.01	6267.8	18530.1	4952.24	11470.1	1499.6	1296.33	1937.22	1807.98	1763.33	1335.32	1037.74	908.182	1430.15	1365.97	1404.69	1129.59	1121.43	1306.35	1275.4	1402.49	1202.1	968.914	2356.38	1151.08	1394.05	965.998	1161.87	1420.87	1025.97	1347.07	1998.23	1247.63	1111.35	1434.73	757.904	1492.92	999.386	1208.26	2062.03	1165.07	1668.38	1762.02
P60660	MYL6	Myosin light polypeptide 6	4455.71	2349.96	3253.7	2566.07	2710.13	3397.65	7284.4	4047.43	3286.25	NaN	271.395	666.944	NaN	NaN	NaN	NaN	NaN	1033.58	NaN	995.428	1232.85	NaN	1271.7	NaN	NaN	691.166	65281	400.123	873.777	257.802	904.99	NaN	355.497	NaN	NaN	748.748	1026.56	394.224	871.125	NaN	NaN	314.048	714.26	529.99	393.521	764.659	976.369
P60709	ACTB	Actin, cytoplasmic 1	27560.2	18211.6	26203.4	16873.6	14837.5	18229.7	57720.1	16873.7	25534.7	5023.55	3608.71	14266.1	7331.09	7249.97	2368.36	3435.43	2056.97	5002.54	3286.8	4541.28	4686.78	5197.31	11681.6	4893.55	4370.78	4541.54	7692.69	24239.5	9653.06	14137.4	8803.59	3810.83	6196.06	6255.58	7537.07	18935.2	8637.11	5838.83	8388.75	6358.91	4545.33	5643.7	6517.26	6207.81	5656.34	7397.8	17470.3
P60842	EIF4A1	Eukaryotic initiation factor 4A-I	12640.1	4224.46	5156.15	4619.97	4040.57	10342.8	33874.5	8920.05	17570.6	2098.71	NaN	2499.16	2785.01	3318.82	1966.12	652.263	NaN	3195.4	1681.35	2684.97	2141.67	2478.44	2409.96	1496.49	2004.99	1753.44	2116.36	3976.45	2446.14	2554.22	1512.91	1424.13	2178.23	2059.63	2610.62	3492.82	2137.55	1896.33	2188.6	1739.25	1722.27	1746.12	2284.81	2375.35	2203.83	2403.94	3136.84
P60866	RPS20	40S ribosomal protein S20	11818.4	12785.8	3421.22	4457.19	16781.5	17374.1	20927.9	13970.7	8329.36	NaN	7628.27	4166.52	NaN	NaN	NaN	NaN	1538.84	NaN	NaN	594.241	NaN	NaN	NaN	NaN	9110.13	NaN	13140	NaN	NaN	NaN	3339.37	NaN	1386.42	NaN	6392.54	9715.69	NaN	NaN	NaN	NaN	2364.71	NaN	NaN	7865.71	NaN	20096.5	1829.02
P61088;Q5JXB2	UBE2N;UBE2NL	Ubiquitin-conjugating enzyme E2 N;Putative ubiquitin-conjugating enzyme E2 N-like	1016.63	1189.44	2302.05	1923.95	1553.94	2471.62	4757.79	1808.88	1422.2	NaN	NaN	522.206	339.453	NaN	356.253	NaN	NaN	NaN	NaN	NaN	NaN	NaN	397.274	NaN	NaN	NaN	NaN	267.22	NaN	NaN	NaN	NaN	NaN	NaN	286.125	NaN	381.48	NaN	NaN	NaN	NaN	NaN	NaN	NaN	NaN	NaN	566.66
P61224;P62834	RAP1B;RAP1A	Ras-related protein Rap-1b;Ras-related protein Rap-1A	2868.1	NaN	NaN	2390.38	3935.74	NaN	9156.84	3896.96	5307.92	NaN	NaN	NaN	NaN	NaN	NaN	NaN	NaN	NaN	NaN	NaN	NaN	NaN	1046.76	NaN	NaN	NaN	1015.89	NaN	566.585	NaN	1838.85	1115.07	NaN	NaN	475.071	1193.51	NaN	NaN	NaN	1818.36	706.645	NaN	NaN	NaN	NaN	962.577	1898.93
P61247	RPS3A	40S ribosomal protein S3a	4014.03	2982.94	2700.72	1913.96	1923	2547.61	6662.35	4142.25	3326.25	NaN	293.344	490.672	669.127	1458.46	NaN	NaN	36.2499	1306.57	NaN	NaN	NaN	540.306	302.649	NaN	1237.96	234.001	NaN	1546.11	NaN	NaN	NaN	82.3297	226.241	415.906	151.491	424.502	211.821	NaN	NaN	3310.16	74.2029	185.253	NaN	312.128	NaN	NaN	1657.53
P61254;Q9UNX3	RPL26;RPL26L1	60S ribosomal protein L26;60S ribosomal protein L26-like 1	9702.23	8431.97	9025.17	8217.01	5918.36	7826.81	19695.2	7442.93	3351.31	NaN	NaN	NaN	2567.81	NaN	1903.5	NaN	NaN	3338.61	NaN	NaN	NaN	2416.08	NaN	NaN	NaN	1127.65	NaN	2453.93	1167.47	NaN	NaN	NaN	NaN	NaN	NaN	NaN	NaN	NaN	829.37	NaN	NaN	NaN	NaN	1927.15	NaN	1809.37	1166.85
P61313	RPL15	60S ribosomal protein L15	3661.31	1598.46	4350.19	1445.05	2139.61	1812.3	7034.69	2772.67	5575.07	NaN	759.814	581.864	NaN	782.789	1003.47	NaN	NaN	NaN	NaN	1047.65	NaN	NaN	540.838	NaN	570.187	567.612	NaN	928.274	NaN	NaN	NaN	646.511	381.134	842.759	514.622	987.236	652.333	462.004	NaN	NaN	NaN	NaN	858.694	789.829	NaN	NaN	691.435
P61513	RPL37A	60S ribosomal protein L37a	NaN	NaN	NaN	NaN	NaN	NaN	NaN	NaN	NaN	NaN	NaN	1515.67	NaN	NaN	NaN	NaN	NaN	NaN	NaN	NaN	NaN	NaN	1132.24	NaN	NaN	NaN	NaN	1981.14	NaN	NaN	NaN	NaN	NaN	NaN	NaN	2211.81	570.436	NaN	NaN	NaN	NaN	NaN	NaN	NaN	NaN	NaN	2851.96
P61604	HSPE1	10 kDa heat shock protein, mitochondrial	20098.1	4658.28	9577.66	4692.31	4022.44	20715.7	60720.9	15528.6	28119.2	3589.23	4665.12	4831.97	4694.88	5295	3418.15	3172.31	1419.62	5267.71	3232.76	4671.81	4104.26	3827.28	3744.15	2840.54	4369.02	3614.34	3218.74	7273.93	4018.5	3374.65	3898.65	2234.89	4204.78	3337.77	2401.01	7034.99	3416.87	2891.51	3685.49	2335.79	3950.52	2905.44	2704.52	4586.76	2450.73	4294.68	4927.07
P61626	LYZ	Lysozyme C	NaN	NaN	2517.12	NaN	670.653	2109.56	3370.86	NaN	NaN	NaN	NaN	NaN	NaN	NaN	NaN	NaN	167.106	5414.16	NaN	NaN	NaN	NaN	615.04	285.284	543.214	776.508	NaN	1849.17	NaN	7919.84	NaN	1146.6	695.211	NaN	NaN	455.955	221.857	1768.11	1072.93	NaN	573.449	1096.98	NaN	NaN	NaN	NaN	602.369
P61769	B2M	Beta-2-microglobulin	4610.94	127.716	1406.21	2048.62	2904.4	2767.51	2081.42	2146.35	NaN	2139.33	1866.87	1948.06	1490.97	2165.26	1974.21	2916.89	1293.51	3985.88	3346.82	3242.86	3355.44	2595.58	3038.26	1976.64	3247.17	2316.99	2764.16	6375.57	3451.57	3902.47	4131.12	4237.98	3177.68	4393.15	5176.73	3983.52	2848.05	2396.39	3313.35	1236.3	2809.72	1606.03	1732.01	5660.63	3180.27	2551	3470.61
P61978	HNRNPK	Heterogeneous nuclear ribonucleoprotein K	6039.83	8819.41	8742.7	4311.46	1253.2	2869.09	15978.4	5407.84	3268.92	577.157	2594.02	2507.51	4015.11	705.684	1473.54	2242.96	358.384	1064.9	1308.15	2741.56	1839.3	3192.98	1822.67	2064.2	1543.76	1157.46	3104.95	4512.36	1728.04	2708.75	3070.03	572.794	885.985	1022.99	NaN	3291.75	1097.72	1305.65	1209.35	373.99	NaN	1153.16	913.207	NaN	1720.68	2366.55	2649.49
P61981	YWHAG	14-3-3 protein gamma	6338.48	1254.2	4399.57	2794.66	2976.41	2450.9	4951.43	4579.27	1327.18	367.944	491.157	1397.43	1373.5	1014.77	377.016	799.815	846.867	685.606	676.838	1124.85	1131.2	616.716	1523.84	765.571	873.656	304.556	988.275	1838.26	1152.21	1230.02	785.313	694.522	453.515	993.787	672.266	1859.5	792.416	774.653	1119.34	628.333	468.423	643.347	798.909	1256.86	1200.67	959.975	1425.84
P62081	RPS7	40S ribosomal protein S7	1283.96	1520.81	1458.93	2510.34	1565.96	845.185	5405.56	1706.71	4387.94	1344.62	2584.18	1264.32	8217.07	8738.38	1584.71	2994.21	NaN	13958	4892.66	3600.37	4114.5	141.549	1152.86	229.986	NaN	4389.1	1394.44	2354.21	4545.1	111.767	NaN	638.471	1115.61	NaN	4138.81	2949.1	3318.58	NaN	NaN	NaN	NaN	627.405	NaN	1720.55	2540.63	3261.24	3578.15
P62241	RPS8	40S ribosomal protein S8	19924.4	6522.24	9955.26	5806.67	7842.19	4610.34	23323.6	5647.95	11454.2	NaN	4067.6	874.881	28098.5	2695.03	2695.43	2265.03	1665.89	1188.53	7417.1	NaN	2532.46	3459.09	NaN	NaN	1309.47	1720.5	1877.06	3195.03	2840.1	2388.14	3185	1036.22	3107.66	7298.49	5737.33	4878.48	3247.91	4510.13	4024.54	3801.09	NaN	5215.89	4663.11	4877.16	4987.17	3132.22	3791.39
P62244	RPS15A	40S ribosomal protein S15a	9583.83	347.822	61.4657	536.295	12421.9	788.59	2795.08	12689.4	691.125	1895.11	NaN	2460.87	NaN	3950.79	NaN	3281.57	NaN	2539.7	NaN	NaN	NaN	4083.85	NaN	NaN	3822.99	NaN	NaN	NaN	NaN	NaN	NaN	NaN	1938.1	NaN	NaN	NaN	1141.69	NaN	NaN	NaN	NaN	NaN	NaN	NaN	NaN	NaN	1488.22
P62249	RPS16	40S ribosomal protein S16	5139.79	161.174	345.263	1289.65	3803.01	1988.06	3172.87	4992.8	774.071	489.41	NaN	1242.13	735.814	1030.66	679.805	380.753	NaN	879.791	NaN	NaN	NaN	938.716	418.35	NaN	1255.52	NaN	NaN	1894.16	NaN	1091.58	NaN	NaN	1094.2	928.431	1126.77	1251.3	1276.74	NaN	268.33	NaN	738.354	NaN	957.775	NaN	621.799	1259.83	1042.9
P62258	YWHAE	14-3-3 protein epsilon	10207.4	4654.31	6482.19	4716.66	3284.76	4975.78	12352.4	3084.54	8901.5	NaN	846.696	998.588	1318.87	2643.5	NaN	NaN	NaN	NaN	NaN	1496.29	881.19	1040.92	NaN	1754.34	NaN	NaN	NaN	NaN	NaN	NaN	NaN	NaN	1570.49	NaN	NaN	NaN	NaN	603.81	NaN	NaN	NaN	NaN	NaN	NaN	1377.98	NaN	NaN
P62263	RPS14	40S ribosomal protein S14	1786.22	795.985	1332.5	2087.54	737.107	1179.22	7579.64	7324.49	1283.59	NaN	NaN	NaN	NaN	NaN	NaN	NaN	NaN	NaN	NaN	NaN	NaN	NaN	NaN	NaN	NaN	NaN	NaN	1013.38	NaN	NaN	NaN	NaN	911.008	NaN	NaN	NaN	NaN	NaN	912.477	NaN	1520.62	NaN	NaN	NaN	NaN	NaN	NaN
P62266	RPS23	40S ribosomal protein S23	12735.1	5201.69	16325.3	5650.39	4664.33	4240.69	16572	6118.34	7295.59	NaN	NaN	NaN	NaN	NaN	NaN	NaN	NaN	NaN	NaN	NaN	NaN	NaN	NaN	NaN	NaN	NaN	NaN	2536.93	1748.29	3691.52	889.754	NaN	559.879	877.426	951.934	1990.41	2503.76	NaN	NaN	NaN	NaN	NaN	NaN	NaN	2282.27	NaN	3768.22
P62269	RPS18	40S ribosomal protein S18	6819.21	3844.1	4708.47	2987.08	5090.73	4279.69	6066.5	3042.01	2928.03	825.595	NaN	570.139	835.815	NaN	960.082	849.969	NaN	NaN	NaN	304.525	NaN	NaN	581.08	291.746	659.596	NaN	300.013	1074.06	487.969	485.266	452.084	354.074	NaN	NaN	NaN	1450.5	978.998	822.128	445.522	NaN	NaN	854.735	799.995	1497.44	NaN	1178.7	2104.16
P62277	RPS13	40S ribosomal protein S13	9054.62	1526.33	3695.17	4762.22	985.861	1684.73	11472.2	4438.19	4282.53	409.91	NaN	1698.95	791.684	1052.48	355.232	674.343	262.993	2274.48	796.69	1097.25	NaN	1702.02	1234.03	1116.82	NaN	1023.25	NaN	712.663	303.473	1189.69	1151.78	574.596	943.905	1407.28	1502.55	1529.23	224.468	503.984	796.332	1252.48	908.942	1088.29	1092.56	1110.46	719.085	864.576	538.863
P62280	RPS11	40S ribosomal protein S11	3348.56	1757.39	3775.04	3531.49	1149.76	2718.11	11737.5	2023.1	6457.28	NaN	NaN	NaN	NaN	NaN	NaN	NaN	NaN	NaN	NaN	NaN	NaN	NaN	NaN	NaN	NaN	NaN	NaN	NaN	NaN	NaN	NaN	NaN	NaN	NaN	NaN	NaN	NaN	NaN	NaN	NaN	NaN	NaN	NaN	NaN	NaN	NaN	NaN
P62316	SNRPD2	Small nuclear ribonucleoprotein Sm D2	2863.71	2782.74	3880.45	NaN	NaN	3047.04	8108.65	2557.25	3958.24	NaN	NaN	NaN	NaN	NaN	NaN	NaN	NaN	NaN	NaN	NaN	551.056	NaN	NaN	NaN	NaN	NaN	NaN	1104.8	548.892	NaN	NaN	NaN	NaN	NaN	NaN	789.231	NaN	NaN	NaN	NaN	NaN	NaN	NaN	NaN	1245.82	NaN	NaN
P62328	TMSB4X	Thymosin beta-4	1064.4	889.266	853.783	1076.44	427.492	915.194	0.615352	395.891	1662.95	60.1583	NaN	NaN	NaN	NaN	NaN	NaN	372.105	NaN	NaN	962.975	NaN	NaN	239.715	NaN	NaN	66.8304	666.562	345.554	395.854	159.068	338.864	1165.98	192.212	557.613	NaN	344.451	79.2776	NaN	265.18	1828.62	72.0937	705.566	1591.12	NaN	596.096	974.305	1330.22
P62424	RPL7A	60S ribosomal protein L7a	980.017	650.645	3278.38	282.237	NaN	1888.88	4433.75	495.463	1965.18	NaN	NaN	NaN	NaN	NaN	NaN	NaN	NaN	NaN	NaN	NaN	NaN	NaN	NaN	NaN	NaN	NaN	NaN	NaN	NaN	NaN	NaN	NaN	NaN	NaN	NaN	NaN	NaN	NaN	NaN	NaN	NaN	NaN	NaN	NaN	NaN	NaN	NaN
P62701	RPS4X	40S ribosomal protein S4, X isoform	5777.72	2523.37	3397.97	2957.32	2446.35	2853.46	7466.95	3403.35	5986.89	1598.24	NaN	1931.37	2217.68	925.589	1085.4	2589.4	NaN	2595.62	1501.55	641.668	2124.91	3279.28	422.924	NaN	2577.09	1520	892.258	623.497	2262.81	1878.22	1577.67	678.743	1155.29	2093.98	1876.31	1926.76	1285.34	1571.39	1117.59	1580.15	NaN	1009.57	1535.56	1596.64	1541.03	1659.01	2102.19
P62736	ACTA2	Actin, aortic smooth muscle	5056.22	1510.6	418.497	905.053	1690.44	730.149	117.867	1194.39	513.309	980.934	1371.93	5081.47	1859.18	1675.29	378.505	1642.94	604.221	780.591	1650.29	1144.09	934.715	NaN	4509.11	2443.62	NaN	NaN	1161.51	4129.91	2319.58	3817.75	2177.58	499.649	661.093	1080.16	1341.99	5494.22	2057.58	925.621	1432.3	1287.2	349.066	927.661	1261	1066.8	665.42	738.015	5428.13
P62750	RPL23A	60S ribosomal protein L23a	4587.73	2104.76	2974.58	2464.7	1680	1598.23	6738.2	1882.26	1319.2	865.205	NaN	NaN	331.252	NaN	NaN	NaN	NaN	NaN	NaN	NaN	NaN	NaN	NaN	NaN	NaN	NaN	NaN	231.372	479.481	NaN	NaN	NaN	NaN	NaN	NaN	NaN	NaN	561.2	NaN	NaN	962.352	NaN	NaN	NaN	NaN	NaN	NaN
P62753	RPS6	40S ribosomal protein S6	7937.34	4684.34	8981.55	4706.81	3767.55	4969.83	16804.3	5115.26	5907.23	468.723	NaN	879.648	NaN	1143.16	NaN	NaN	NaN	1520.2	NaN	NaN	NaN	NaN	NaN	NaN	NaN	1116.41	NaN	1939.23	502.274	919.868	521.958	NaN	918.83	NaN	NaN	2060.33	NaN	NaN	NaN	NaN	NaN	NaN	301.41	NaN	NaN	NaN	NaN
P62805	H4-16	Histone H4	66239.4	52445.5	84117.5	65399.3	53790.1	68304.2	176996	66193.4	101713	12204.6	12381.8	14778.6	17307	14797.9	12454.3	10255.3	6677.34	18762.2	13490.9	14519.4	12194.2	14178.7	11159	10635.8	14040.9	8245.83	9636.34	22558.7	12698.8	20903.4	10867.5	6414.24	13628.4	12712.4	10069.3	16054.7	9734.1	9617.66	13274.6	7046.16	10778.1	9247.61	11326.2	14572.3	13958.1	9412.53	12727.8
P62826	RAN	GTP-binding nuclear protein Ran	10572.7	4770.89	8207.49	5461.71	4989.31	7636.21	16095.8	6783.32	12880.6	1723.41	744.552	1849.72	2844.16	1324.22	NaN	1975.62	524.674	2355.55	NaN	1748.07	1788.41	2409.09	1253.53	1191.87	3150.47	941.88	1397.61	2249.18	1431.65	2042.03	NaN	1008.9	1531.91	1975.97	1330.61	2731.39	1438.05	1085.93	1720.65	747.36	1098.55	807.53	1297.99	1645.6	1247.38	2216.96	2273.06
P62851	RPS25	40S ribosomal protein S25	11066	4637.49	4526.09	2885.49	7672.94	3323.33	9168.34	5638.94	9778.55	2675.43	542.289	4318.13	2364.83	1385.76	2154.36	462.091	NaN	1824.28	774.439	4503.23	NaN	517.209	1573.44	1210.24	NaN	449.551	243.962	1695.25	519.991	502.226	431.554	1008.63	937.467	1281.09	521.504	1388.02	369.949	755.681	668.799	NaN	821.005	528.413	NaN	1040.59	504.709	768.092	854.029
P62854;Q5JNZ5	RPS26;RPS26P11	40S ribosomal protein S26;Putative 40S ribosomal protein S26-like 1	13769.4	10685.2	15900	10983.6	9369.93	15568.8	34192	12042.6	20720.4	NaN	NaN	4539.7	4640.25	7944.28	NaN	5412.78	2327.54	7479.83	NaN	NaN	3250.45	NaN	2944.34	NaN	NaN	NaN	2963.07	5209.05	NaN	NaN	NaN	1712.66	1653.37	NaN	NaN	2339.74	3321.69	3547.16	NaN	NaN	1455.2	NaN	NaN	NaN	NaN	NaN	4993.78
P62857	RPS28	40S ribosomal protein S28	2914.64	468.172	826.008	235.982	165.052	994.549	1906.73	1470.68	1989.32	739.415	487.513	1057.62	3005.33	NaN	NaN	NaN	NaN	1513.76	NaN	NaN	NaN	282.948	279.244	NaN	NaN	NaN	NaN	NaN	NaN	NaN	372.231	424.891	488.148	259.044	NaN	1342.04	286.966	NaN	538.71	NaN	380.913	NaN	125.27	449.814	NaN	796.023	NaN
P62861	FAU	FAU ubiquitin-like and ribosomal protein S30	3148.88	5964.21	10219.1	6774.22	6541.64	9366.96	26143.9	9057.73	6161.74	2111.52	NaN	1771.48	NaN	NaN	NaN	NaN	NaN	NaN	NaN	NaN	NaN	NaN	NaN	NaN	NaN	1160.76	386.463	1254.91	4827.83	1754.51	2084.11	1251.4	1895.8	1736.23	2066.62	4334.13	1039.23	1089.98	3665.34	4669.88	3539.72	1381.78	NaN	3135.86	NaN	7021.97	1139.4
P62888	RPL30	60S ribosomal protein L30	2591.09	4674.29	8414.67	6959.22	7653.68	8443.5	13268.1	8071.89	812.577	NaN	NaN	1429.16	NaN	NaN	NaN	NaN	NaN	NaN	NaN	NaN	854.341	NaN	746.934	NaN	1992.1	NaN	NaN	978.265	1116.9	NaN	NaN	NaN	1125.44	1370.61	1217.88	1010.84	NaN	NaN	1111.7	1217.03	NaN	382.887	NaN	NaN	NaN	868.273	1173.01
P62899	RPL31	60S ribosomal protein L31	9420.27	2662.67	8837.67	5281.84	4369.16	7384.65	21075.5	3385.35	10884.9	NaN	NaN	NaN	NaN	NaN	1055.61	959.781	698.812	NaN	1.02949	NaN	NaN	NaN	NaN	NaN	NaN	866.804	NaN	1661.39	2119.88	514.574	414.257	NaN	764.557	935.565	703.562	1745.57	935.737	591.762	1433.07	1497.6	NaN	1027.99	NaN	410.709	477.791	1392.14	1427.54
P62910	RPL32	60S ribosomal protein L32	1318.91	1554.76	562.5	305.124	NaN	1389.24	3217.75	763.336	1078.52	NaN	NaN	NaN	NaN	NaN	NaN	NaN	NaN	NaN	NaN	NaN	NaN	NaN	NaN	NaN	NaN	NaN	NaN	NaN	NaN	NaN	NaN	NaN	NaN	NaN	NaN	NaN	NaN	NaN	NaN	NaN	NaN	NaN	NaN	NaN	NaN	NaN	NaN
P62913	RPL11	60S ribosomal protein L11	9635.06	8206.22	20647	9006.93	8549.54	11508.8	32774.8	9385.39	12953.7	NaN	NaN	NaN	NaN	NaN	NaN	NaN	NaN	2409.12	NaN	2826.3	2988.38	2792	1987.38	NaN	NaN	1180.98	NaN	2205.62	NaN	2615.57	NaN	NaN	517.45	NaN	1978.87	2854.96	1814.41	2681.4	2914.08	NaN	1023.54	1453.14	NaN	3168.55	NaN	NaN	1805.49
P62937	PPIA	Peptidyl-prolyl cis-trans isomerase A	22822.9	15678	35456.9	20117.8	18915.7	22504.5	56696.5	16984.2	31521.1	4744.13	4130.27	3109.29	4776.54	5610.96	4544.69	3840.95	2277.23	7786.49	4444.59	5702.94	4173.6	4325.17	3501.98	4294.45	5752.61	3339.32	2916.03	7087.14	5193.02	4845.68	3821.25	2699.77	4035.76	5087.07	5575.94	4822.38	3298.69	3717.52	5340.45	3890.19	2622.42	2662.91	3941.88	5055.37	5092.54	4069.14	4735.05
P63104	YWHAZ	14-3-3 protein zeta/delta	4647.31	1816.76	2712.33	2651.53	2107.1	4250.98	6722.18	1913.98	2915.42	513.553	NaN	822.664	968.512	1539.28	NaN	NaN	NaN	NaN	NaN	908.09	442.866	605.404	717.486	186.753	687.359	NaN	591.875	836.687	NaN	534.152	NaN	NaN	424.358	707.706	387.752	1197.62	1277.75	NaN	572.512	751.772	286.386	719.884	1200.8	646.659	886.446	468.949	971.797
P63220	RPS21	40S ribosomal protein S21	10521.2	8969.13	21537.4	3104.08	9554.66	4707.1	14109	2080.55	6566.49	3130.99	NaN	2464.11	NaN	NaN	NaN	NaN	NaN	NaN	NaN	1578.93	NaN	NaN	NaN	NaN	4406.3	4541.72	NaN	1970.79	1547.75	3202.63	NaN	NaN	NaN	NaN	1469.53	2015.49	1419.13	912.238	881.968	NaN	NaN	2170.3	NaN	NaN	3593.26	1140.27	5974.41
P63241	EIF5A	Eukaryotic translation initiation factor 5A-1	7085.19	146.913	1570.51	1054.57	2962	4165.2	23346.4	4801.91	12446	2019.54	1320.12	1868.2	2680.03	2397.99	1519.04	1187.52	875.691	2512.95	1406.72	2078.3	1837.81	2313.04	2007.17	1145.07	2409.74	1129.15	1886.22	2405.24	2128.13	1848.68	1296.36	860.516	1532.69	1200.85	1138.92	2013.98	1065.62	1481.87	2297.33	1597.78	1232.95	1474.17	1257.92	1937.98	1817.81	1530.37	1641.45
P63244	RACK1	Receptor of activated protein C kinase 1	12165.1	8371.53	11376.9	8274.16	7781.41	9967.67	22324.8	8574.59	17335.5	1646.91	1439.93	1956.75	1604.32	2434.23	NaN	NaN	NaN	3198.56	NaN	2379.33	1590.08	NaN	1320.61	NaN	1334.21	1926.86	1438.76	3043.65	2067.31	2036.93	2199.82	693.745	1945.01	1554.2	2045.49	3026.17	1766.2	1713.85	3007.91	1595.19	1766.13	1775.41	1855.22	2736.94	1387.37	1968.37	2558.47
P63261	ACTG1	Actin, cytoplasmic 2	74391.8	48556.3	70901	48800.3	44990.8	61769.7	151513	41855.7	80361	15857.9	12596.7	30184.4	21834.8	21987.2	16464.4	12965.6	11549.5	24798.4	13912.5	18577.6	16136.1	19655.6	29672.2	19791.3	20094.5	14738.7	20167.1	41179.2	22467.5	35657.9	22677.2	13310.6	17282.9	15799.5	22980	34298.4	20714.4	18355.7	23631.1	16880.5	15423.1	16274.9	20930.2	20734	18274.3	20838.8	32758.4
P63313	TMSB10	Thymosin beta-10	9899.26	10813.1	18813.6	12482.5	8390.4	13708.8	39755.7	11583.8	19846	2618.23	1970.45	2500.88	1630.39	2894.91	1559.1	1736.11	1205.45	3192.97	1544.25	3261.58	2037.55	2395.57	1913.74	2042.43	2405.78	382.384	1244.08	2282.09	1607.48	1065.93	779.807	408.578	1562.28	2164.44	1627.95	1243.21	982.049	703.369	1556	1183.39	904.761	1055.92	1656.9	1648.78	2049.78	1276.89	1037.43
P67936	TPM4	Tropomyosin alpha-4 chain	5272.73	2343.75	3269.95	2272.37	579.408	3625.93	6576.63	6280.72	8108.14	1661.78	1549.41	1781.94	2303.1	1588.03	1718.24	1092.4	348.648	2365.21	1214.51	1529.82	1604.57	1476.72	1854.98	1449.37	1290.5	1217.31	1791.81	2628.41	1218.1	1656.78	1091.08	952.415	994.418	1591.41	1984.8	2526.86	980.936	488.223	826	1298.48	400.225	1197.85	1391.63	1863.52	802.547	1022.63	2121.15
P68104;Q5VTE0	EEF1A1;EEF1A1P5	Elongation factor 1-alpha 1;Putative elongation factor 1-alpha-like 3	11954.2	8171.14	15274	9112.76	8223.52	10037.7	27892.3	8469.12	17109.6	2242.5	1945.27	3138.53	2827.69	2189.22	2213.24	1982.61	1129.23	2919.33	1546.48	3136.39	2026.66	2153.06	3141.64	1826.98	2339.16	1298.87	1548.78	4234.65	2209.5	2180.25	1730.76	993.312	2290.11	2131.27	2042.49	3266.59	1556.98	1587.58	2058.64	1345.98	1288.13	1601.55	1969.48	1558.19	1559.77	2057.07	3261.09
P68363	TUBA1B	Tubulin alpha-1B chain	55593.5	42430.6	60101.2	46821	35821.1	47560.9	124030	42228.8	68502.2	12820.1	10668.7	17633.3	15756.1	14789.9	10413.5	8722.76	5900.79	14659.5	9084.43	13077.8	12534.2	11866.6	16222.4	9038.45	10339.4	7922.61	10599.6	26457.4	12186	12827.6	10576.6	5697.6	10886	11479.2	9717.55	19861.6	11139.9	9333.97	12457.8	8959.29	9226.46	8546.51	8872.38	9490.59	11421.1	10358	22411.4
P68402	PAFAH1B2	Platelet-activating factor acetylhydrolase IB subunit alpha2	968.757	2048.13	2487.26	2581.07	1618.87	NaN	7104.23	1766	3521.02	NaN	NaN	NaN	NaN	NaN	NaN	NaN	NaN	NaN	NaN	NaN	NaN	NaN	NaN	NaN	NaN	NaN	NaN	NaN	NaN	NaN	NaN	NaN	NaN	NaN	NaN	NaN	NaN	NaN	NaN	NaN	NaN	NaN	NaN	NaN	NaN	NaN	NaN
P68871	HBB	Hemoglobin subunit beta	665358	98300.2	1.41461e+06	192211	173618	226759	95253.3	171938	109675	335612	190537	170629	158766	185812	74340.6	68088.5	95403	50260.9	92740.7	135596	144851	88495	55735.3	144318	93769.1	133734	139896	80241.1	96564.9	71570.6	178562	63266.6	134329	112057	72056.4	226330	133436	167761	203813	118369	183593	138100	201399	258924	123359	554406	112531
P69892	HBG2	Hemoglobin subunit gamma-2	165377	20842.9	804063	52626.7	53779.8	64077.4	28568.9	43501.3	27057.6	92536.2	126868	38449.6	53121.7	59664	20766.4	20083.3	28253.4	21518.1	30340.9	40669.5	54765.2	36565.5	17350.1	42179.4	25351.9	47152.1	41628.4	27149	34859.2	23639.5	57975.3	24548.9	50086.9	30166.3	22997.7	82937.7	41852.3	81612.9	68123.6	38877.6	75201.7	39713.5	59356.4	74710.8	35672.2	82406.1	36390.3
P69905	HBA2	Hemoglobin subunit alpha	116078	15974.9	215568	31076.9	28269	40683.2	16660.5	30752.4	18007.2	59227.5	37837	27981.3	25984.6	33419.5	10084.9	11112.1	16227.4	6499.61	13425.7	21290	25251.4	18590.7	7396.9	23221.8	13559.7	18330.4	20163.9	11252.1	14187.5	12229.5	19447.2	9494.61	19550.2	17824.3	12307.3	26829.2	18553.8	22018	29021.7	14516.3	23810.2	18507.7	30259.4	33520.7	15801.9	90991.4	15125.6
P78371	CCT2	T-complex protein 1 subunit beta	2124.18	845.764	4466.56	288.776	1105.95	912.259	8060.69	1132.77	2545.57	1831.87	1408.42	939.744	1886.82	1777.85	1195.13	827.273	NaN	1814.63	577.982	1263.93	1229.17	1902.93	807.237	1256.6	1210.28	1509.56	1778.05	3964.39	2384.86	2173.83	2209.36	1301.56	NaN	2059.99	1584.96	2489.54	1348.75	1625.39	2547.11	NaN	NaN	1133.15	1803.27	1950.76	2014.9	1578.76	2918.25
P78386	KRT85	Keratin, type II cuticular Hb5	NaN	NaN	NaN	NaN	NaN	NaN	NaN	NaN	NaN	NaN	NaN	1013.05	NaN	NaN	NaN	NaN	NaN	NaN	NaN	NaN	3049.39	NaN	NaN	NaN	NaN	NaN	NaN	NaN	NaN	NaN	NaN	NaN	143772	NaN	NaN	NaN	NaN	NaN	NaN	NaN	NaN	NaN	NaN	NaN	NaN	NaN	NaN
P78509	RELN	Reelin	NaN	NaN	NaN	NaN	NaN	NaN	NaN	NaN	NaN	NaN	NaN	NaN	NaN	NaN	NaN	NaN	NaN	NaN	NaN	NaN	NaN	NaN	NaN	NaN	NaN	NaN	NaN	NaN	NaN	NaN	NaN	NaN	NaN	NaN	NaN	NaN	NaN	NaN	NaN	NaN	NaN	NaN	NaN	NaN	NaN	NaN	NaN
P78527	PRKDC	DNA-dependent protein kinase catalytic subunit	1388.95	NaN	433.227	329.783	205.308	422.602	1529.94	541.478	550.465	NaN	246.96	NaN	NaN	NaN	NaN	1180.42	NaN	NaN	NaN	NaN	NaN	NaN	NaN	NaN	NaN	NaN	NaN	NaN	NaN	NaN	378.97	NaN	NaN	NaN	NaN	NaN	NaN	NaN	NaN	NaN	NaN	NaN	NaN	NaN	NaN	NaN	NaN
P80108	GPLD1	Phosphatidylinositol-glycan-specific phospholipase D	16179	14871	20441.4	23851.9	15671.6	16677.8	22882.9	25441.4	25572.6	33502.7	20029.4	23909.7	33128.7	25148.3	27948.1	10510.3	16051.6	15804.9	16242.8	18904.6	28781.3	29673	22753.5	21935	13974.9	24593.3	14316	20202.6	26017.5	19209.5	20846	24920.6	8618.96	23933.3	15914.7	21880.5	13276.2	12411.6	29249.9	9748.64	13350.8	17900.9	18253.3	30059.3	22082.3	16121	21262.4
P80188	LCN2	Neutrophil gelatinase-associated lipocalin	NaN	80.7052	NaN	NaN	89.0092	56.1679	NaN	NaN	NaN	191.712	NaN	NaN	NaN	NaN	NaN	NaN	NaN	NaN	NaN	NaN	NaN	NaN	NaN	100.285	NaN	NaN	NaN	NaN	51.4461	473.422	NaN	NaN	291.473	NaN	46.6482	NaN	NaN	NaN	NaN	NaN	NaN	178.572	NaN	NaN	NaN	43.4464	NaN
P80723	BASP1	Brain acid soluble protein 1	6086.14	685.879	2022.66	1178	1110.68	4916.96	5264.41	1216.3	5767.82	1081.48	814.311	1617.72	803.059	862.982	902.55	375.706	436.658	1910.08	189.126	1053.65	NaN	1518.65	590.585	579.624	776.056	423.894	208.265	929.644	351.121	975.453	1216	753.471	258.307	715.673	836.687	1750.89	479.185	NaN	679.573	NaN	580.707	524.513	1075.19	1181.48	1378.17	1947.66	729.32
P81605	DCD	Dermcidin	12555.6	11333.2	28840.8	17392	9741.67	15240.4	15699.9	9840.21	17410.9	19466.7	20825.1	15372.8	98972.2	18179.1	11467.8	17859.1	13554.6	24446.3	17707.2	15092.3	23164.7	21445.8	16068.3	14378	20368.2	7123.76	5058.97	5667.51	8125.32	10920.5	6563.81	5580.15	7313.44	17002.5	13312.9	7562.22	39391.9	6726.34	6580.83	8862.23	5143.92	3291.05	25655.6	5299.51	14457.2	5545.04	27350.9
P83731	RPL24	60S ribosomal protein L24	4201.43	2347.07	3872.51	2389.25	2541.69	3882.55	8883.4	1975.06	4300.53	NaN	NaN	NaN	NaN	NaN	NaN	4745.12	NaN	NaN	NaN	NaN	NaN	NaN	NaN	NaN	NaN	1423.4	1151.73	98.3526	2733.96	1744.46	NaN	NaN	1571.43	2397.11	NaN	2833.16	NaN	NaN	NaN	5184.56	2106.53	NaN	NaN	NaN	7657.83	NaN	5041.51
P83881;Q969Q0	RPL36A;RPL36AL	60S ribosomal protein L36a;60S ribosomal protein L36a-like	4282.76	1630.43	5750.94	6446.77	4223.25	4262.23	20481.5	4740.88	10845.2	NaN	NaN	NaN	NaN	NaN	NaN	NaN	NaN	NaN	NaN	NaN	NaN	NaN	NaN	NaN	NaN	NaN	NaN	NaN	NaN	NaN	NaN	NaN	NaN	NaN	NaN	NaN	NaN	NaN	NaN	NaN	NaN	NaN	NaN	NaN	NaN	NaN	NaN
P84090	ERH	Enhancer of rudimentary homolog	5797.66	3832.98	6943.57	3252.79	4105.48	5340.31	12731.7	5421.56	3800.29	NaN	NaN	334.975	NaN	NaN	NaN	NaN	479.617	NaN	5450.27	1803.09	NaN	NaN	NaN	NaN	NaN	1260.34	NaN	NaN	NaN	NaN	NaN	NaN	NaN	3073.57	4199.09	NaN	NaN	7391.09	7337.83	5127.07	NaN	NaN	NaN	NaN	NaN	3823.19	6439.46
P84550	SKOR1	SKI family transcriptional corepressor 1	NaN	2687.94	1399.9	2863.57	3663.38	3332.85	3613.85	2682.7	NaN	3033.62	2961.69	3434.83	1927.32	3228.93	2833.35	3973.34	NaN	1704.2	3148.82	NaN	6363.36	4627.14	2861.62	2304.52	NaN	NaN	NaN	NaN	NaN	NaN	NaN	NaN	NaN	NaN	NaN	NaN	NaN	NaN	NaN	NaN	NaN	NaN	NaN	NaN	NaN	NaN	NaN
P86452	ZBED6	Zinc finger BED domain-containing protein 6	12576.4	4556.17	497.752	3460.16	3491.65	830.534	3060.79	7553.69	2074.85	NaN	4314.1	3489.63	NaN	NaN	2684.19	1320.38	3146.85	1137.69	950.99	673.213	6796.72	NaN	NaN	1830.39	2744.3	3667.68	24206.8	103126	2209.23	14857.6	10448.1	341.738	1288.4	NaN	41177.8	5479.86	8451.6	21869.8	NaN	NaN	NaN	4343.06	14041.7	44487.3	NaN	9619	2728.57
P98160	HSPG2	Basement membrane-specific heparan sulfate proteoglycan core protein	809.354	483.191	1457.57	NaN	1601.04	NaN	NaN	650.58	475.974	NaN	NaN	533.233	240.501	NaN	612.985	1138.24	271.472	600.3	NaN	1492.38	NaN	NaN	NaN	985.141	NaN	628.86	NaN	1198.12	642.755	NaN	361.401	NaN	NaN	NaN	NaN	NaN	6412.46	546.912	855.566	781.874	NaN	NaN	940.9	NaN	NaN	740.328	NaN
P99999	CYCS	Cytochrome c	3004.45	2590.63	4111.65	2476.41	2389.39	2953.38	10298.7	2868.25	4176.75	496.021	409.197	452.344	636.84	210.555	631.665	597.929	NaN	1149.78	277.138	NaN	NaN	1001.57	488	NaN	289.289	552.257	302.641	512.941	648.319	360.523	533.094	255.372	635.171	703.309	NaN	NaN	372.847	NaN	300.625	142.924	620.204	NaN	722.297	865.305	206.862	469.827	NaN
Q00610	CLTC	Clathrin heavy chain 1	3713.77	1194.86	965.187	1321.04	1395.79	1927.53	1699.56	1322.88	3290.14	NaN	NaN	NaN	NaN	NaN	NaN	NaN	NaN	NaN	NaN	NaN	NaN	NaN	NaN	NaN	NaN	NaN	268.211	2000.37	NaN	NaN	NaN	NaN	592.391	684.925	757.861	632.294	955.326	NaN	1368.11	NaN	328.343	1172.37	NaN	NaN	NaN	110.492	NaN
Q00839	HNRNPU	Heterogeneous nuclear ribonucleoprotein U	8823.17	1526.96	2148.43	1941.67	2141.78	2115.57	8047.34	2117.59	4455.18	1612.78	2247.35	1284.34	6609.01	3399.46	NaN	371.519	NaN	609.059	NaN	NaN	2297.55	NaN	2607.03	896.746	1955.1	1422.11	601.114	1928.83	770.38	338.897	880.107	440.779	693.235	1573.83	1422.03	2109.17	661.926	1047.92	2257.01	979.666	1119.63	1283.1	766.545	1508.44	817.758	745.797	2651.18
Q01081	U2AF1	Splicing factor U2AF 35 kDa subunit	864.378	NaN	NaN	NaN	NaN	NaN	NaN	NaN	1341.88	NaN	NaN	NaN	NaN	NaN	NaN	NaN	NaN	NaN	NaN	NaN	NaN	NaN	NaN	NaN	NaN	NaN	NaN	NaN	NaN	NaN	NaN	NaN	NaN	NaN	NaN	NaN	NaN	NaN	NaN	NaN	NaN	NaN	NaN	NaN	NaN	NaN	NaN
Q01469	FABP5	Fatty acid-binding protein 5	2417.06	1145.95	13902.7	2486.95	2181.56	3451.83	3432.67	1546.1	2995.63	2325.88	3719.37	1858.17	1670.49	2241.63	3612.35	2715.88	1945.15	4692.66	3551.37	2654.36	4312.91	3701.7	4462.29	2483.83	3874.58	1418.26	1041.05	783.044	NaN	788.556	852.211	NaN	1265.93	648.831	3610.11	667.393	577.302	940.494	345.592	672.004	379.001	733.685	261.504	1052.3	1290.39	429.375	2393.99
Q01518	CAP1	Adenylyl cyclase-associated protein 1	2611.33	1132.1	1937.37	781.916	852.867	1441.86	5017.36	1252.1	2241.87	174.055	NaN	435.996	NaN	NaN	NaN	NaN	103.167	NaN	NaN	NaN	NaN	187.113	NaN	NaN	NaN	NaN	NaN	462.18	NaN	NaN	NaN	65.0855	NaN	NaN	NaN	724.877	NaN	NaN	264.954	NaN	NaN	231.608	NaN	NaN	NaN	NaN	NaN
Q01650	SLC7A5	Large neutral amino acids transporter small subunit 1	4952.61	2075.31	3107.75	2949.82	2398.73	2849.45	8025.36	2465.49	4789.11	490.116	NaN	805.717	NaN	NaN	NaN	NaN	NaN	330.73	NaN	1017.44	NaN	NaN	801.434	539.041	NaN	713.295	NaN	1521.25	871.173	NaN	NaN	NaN	NaN	NaN	NaN	NaN	NaN	NaN	399.747	NaN	NaN	NaN	NaN	NaN	1225.82	NaN	307.325
Q02413	DSG1	Desmoglein-1	1198.18	NaN	5075.21	NaN	300.145	71.2703	3527.37	NaN	22.0322	120.268	78.8152	NaN	NaN	975.099	NaN	123.196	71.7833	1376.36	NaN	NaN	NaN	416.726	NaN	NaN	892.298	1463.75	1241.91	795.112	NaN	3105.93	1090.35	NaN	970.447	882.053	1984.89	NaN	NaN	1110.88	524.552	NaN	2464.7	NaN	4222.51	1936.05	NaN	373.878	1593.27
Q02878	RPL6	60S ribosomal protein L6	9151.99	6387.65	10969.7	6227.66	8143.83	9198.34	7130.36	8428.55	1530.09	NaN	1668.28	946.837	NaN	NaN	NaN	NaN	NaN	NaN	885.23	NaN	2226.84	NaN	NaN	NaN	1390.25	768.524	675.807	570.423	774.194	683.38	NaN	NaN	NaN	NaN	NaN	972.712	1072.8	NaN	440.574	691.23	478.454	NaN	560.565	NaN	657.22	587.654	654.857
Q02985	CFHR3	Complement factor H-related protein 3	9338.37	5316.17	12875.2	7823.18	5720.3	7983.39	11162.6	7067.65	7894.89	7098.08	13384.3	6201.56	15436.4	5252.37	11216.3	10910.4	6289.38	13270.5	7302.79	9409.84	6151.65	9597.53	7631.92	11179.9	9828.42	7392.45	5386.07	6234.26	6458.69	5741.56	7547.48	7534.67	4483.61	6458.46	5421.6	7280.85	3741.06	9112.94	6532.73	6685.04	7442.77	7195.41	5732.64	4834.12	3893.09	5513.85	9679.56
Q03591	CFHR1	Complement factor H-related protein 1	23105.9	13031.8	30074.8	21078.1	25314	36691.5	37869.6	23026.7	31367.8	25084.3	42354.5	30447.5	51049.1	43246.4	34985.5	27859	15324.9	58032.8	29098.6	28347.7	26660.4	22250.9	24153.9	23526.4	32792.4	14401.2	8927.67	11959.2	14807.6	16133.9	12211.5	12810.8	11787.4	12065	9776.69	15290.3	14886.1	14985	12949.5	16685.6	10955.2	13889.9	15064.6	11337.1	11554.4	13454.2	21065.5
Q04637	EIF4G1	Eukaryotic translation initiation factor 4 gamma 1	1635.88	1103.4	1438.34	875.615	1010.95	1266.98	2543.41	741.07	1672.07	NaN	NaN	NaN	NaN	NaN	NaN	NaN	NaN	NaN	NaN	NaN	NaN	NaN	NaN	NaN	NaN	NaN	NaN	372.985	NaN	NaN	NaN	NaN	156.275	NaN	NaN	NaN	189.151	NaN	291.032	NaN	NaN	NaN	NaN	NaN	NaN	NaN	NaN
Q04695	KRT17	Keratin, type I cytoskeletal 17	1011.52	850.338	6214.78	1825.92	2801.49	1391.3	1666.15	3301.45	3072.92	118.709	4436.13	1754.63	729.796	2803.6	NaN	2954.47	1318.34	2102.62	1036.8	4638.55	2673.55	934.57	621.312	1186.69	4018.17	1062.65	4996.64	3127.37	10063.5	2588.39	3891.56	NaN	4091.64	1903.1	9043.31	607.979	NaN	NaN	1712.82	NaN	NaN	2979.4	NaN	NaN	4063.54	4836.62	4154.43
Q04756	HGFAC	Hepatocyte growth factor activator	6288.47	4029.81	4432.99	6608.44	6876.73	4671.8	10009.3	3127.45	8470.17	8674.21	7042.38	7162.06	6826.22	8831.08	5623.37	3416.08	5666.01	6707.74	9349.23	6050.32	5564.92	5878.21	4241.39	5394.08	8254.6	4544.41	6263.39	4911.59	6626.98	4501.23	6600.92	5133.88	5710.79	4885.49	4570.62	6246.09	5389.22	5154.89	6852.38	6952.03	6603.93	5302.71	2975.84	4790.21	4317.78	6414.65	3286.58
Q04837	SSBP1	Single-stranded DNA-binding protein, mitochondrial	2129.22	1963.05	1989.89	2006.95	1772.35	1886.03	4801	1673.64	2560.01	NaN	NaN	NaN	NaN	NaN	NaN	NaN	NaN	275.239	411.284	231.47	NaN	NaN	NaN	NaN	294.96	NaN	NaN	NaN	NaN	NaN	NaN	NaN	NaN	NaN	NaN	125.284	NaN	NaN	NaN	312.246	NaN	NaN	NaN	NaN	NaN	NaN	393.315
Q06033	ITIH3	Inter-alpha-trypsin inhibitor heavy chain H3	23713.3	20620.9	20649.2	21775.6	18481.6	19752.8	18568.3	20624.7	14893.7	16577.4	27364.6	23698.2	17678.7	35735.7	30739.2	27368	24873.6	29007.2	25103	20897.6	20665.2	24970.3	29244.4	14897.9	15927.5	15097.1	14638.2	12637.2	21852.3	12998.1	11194.2	20565.3	11378	13576.5	25189.4	13714.2	37210	14103.2	16243.1	20059.8	13506.2	14021.6	19041.6	12379.2	24975.4	20643.8	12977
Q06830	PRDX1	Peroxiredoxin-1	15133	12053.1	27962.6	13562.6	12391.5	15624.2	42748.5	12983.7	22109.3	3126.56	4002.95	4221.92	4498.96	4426.11	3465.8	2878.19	2344.05	5571.99	3559.34	4414.6	4030.88	4267.28	3240.7	2645.32	4085.46	3328.05	2420.71	4754.08	3197.44	3507.96	2911.79	1732.46	3027.61	3337.19	4184.8	4258.34	2569.02	3301.48	3604.01	2830.69	2214.95	2877.78	3356.35	2664.35	3453.75	3559.36	4707.16
Q07020	RPL18	60S ribosomal protein L18	9778.59	4952.36	8033.92	5260.64	3398.57	5768.19	15536.7	3733.77	7893.95	1655.77	NaN	NaN	548.958	1985.26	NaN	NaN	570.75	921.394	2688.99	NaN	NaN	822.288	888.579	751.977	315.491	708.228	232.861	1362.09	477.304	1084.32	1163.76	511.959	770.766	987.979	1412.03	2435.71	1003.49	1456.58	1099.51	834.266	369.519	1092.28	712.449	934.972	1040.65	638.641	1268.3
Q07955	SRSF1	Serine/arginine-rich splicing factor 1	1970.64	439.369	284.779	872.926	363.587	NaN	4426.84	264.558	3081.58	1123.08	NaN	NaN	481.214	576.784	NaN	NaN	NaN	693.813	421.513	NaN	1010.71	255.241	NaN	723.402	1448.98	NaN	878.502	NaN	NaN	330.012	NaN	NaN	NaN	3.30687	1102.82	NaN	499.442	NaN	NaN	705.778	NaN	NaN	NaN	NaN	NaN	NaN	NaN
Q08043	ACTN3	Alpha-actinin-3	NaN	350.712	NaN	NaN	NaN	NaN	NaN	NaN	NaN	NaN	NaN	NaN	NaN	NaN	NaN	NaN	NaN	NaN	NaN	NaN	NaN	NaN	NaN	NaN	NaN	NaN	NaN	NaN	NaN	916.348	NaN	NaN	NaN	NaN	863.051	NaN	NaN	NaN	NaN	NaN	NaN	NaN	NaN	NaN	NaN	NaN	NaN
Q08188	TGM3	Protein-glutamine gamma-glutamyltransferase E	NaN	NaN	6499.84	NaN	2565.34	182.743	NaN	NaN	NaN	NaN	NaN	NaN	NaN	NaN	NaN	NaN	NaN	NaN	NaN	NaN	NaN	NaN	NaN	NaN	NaN	294.541	NaN	NaN	NaN	124.929	NaN	NaN	683.871	NaN	971.788	NaN	NaN	978.515	NaN	NaN	NaN	NaN	NaN	NaN	NaN	NaN	364.122
Q08380	LGALS3BP	Galectin-3-binding protein	14720.8	48279.3	12028.5	19859	14609.1	13573.6	15793.1	12811.6	17590.6	22884.3	14242.8	29264	23658.6	15212.3	13423.2	14835.9	29094.9	21900.5	25480.9	10758.4	26475.4	11191.3	52631.3	40166.7	15263.9	20106	31003.8	18314.8	25438.6	58699	89877.6	34180.3	36735.5	13094.8	11326.6	25410	34840.4	33761.4	29011.6	21774.4	29452.8	49622.1	16917.8	22624.9	63807.4	21230	32153.3
Q08554	DSC1	Desmocollin-1	1621.3	17980.9	25352.6	NaN	24414	1504.82	45743.8	NaN	NaN	1720.51	674.273	NaN	NaN	784.689	NaN	1995.96	21727.5	NaN	3478.62	NaN	7716.43	2877.09	NaN	NaN	2801.88	3243.1	3356.66	2311.84	NaN	NaN	5344.98	3527.48	2361.61	2420.13	3837.78	NaN	NaN	NaN	2404.75	12027.3	6669.58	5674.8	3266.21	NaN	3678.16	NaN	1781.72
Q09028	RBBP4	Histone-binding protein RBBP4	3277.26	3151.26	994.62	1416.93	949.281	1050.48	4411.99	NaN	1279.33	NaN	NaN	NaN	4850.34	1661.94	NaN	1485.29	865.42	1264.24	NaN	2969.91	635.066	917.005	NaN	NaN	NaN	1712.52	NaN	644.169	1645.85	NaN	NaN	171.679	NaN	NaN	NaN	4343.96	NaN	4269.66	590.622	NaN	NaN	NaN	NaN	NaN	634.838	NaN	781.803
Q11206	ST3GAL4	CMP-N-acetylneuraminate-beta-galactosamide-alpha-2,3-sialyltransferase 4	6292.44	850.75	2890.91	2318.95	NaN	NaN	1772.95	2898.38	NaN	602.748	2403.06	NaN	NaN	1340.32	NaN	1359.79	3152.55	NaN	1981.44	NaN	NaN	NaN	744.591	2054.62	2641.21	NaN	NaN	NaN	NaN	NaN	NaN	NaN	NaN	758.339	NaN	249.563	NaN	NaN	NaN	NaN	NaN	NaN	NaN	NaN	NaN	NaN	NaN
Q12805	EFEMP1	EGF-containing fibulin-like extracellular matrix protein 1	4794.32	2933.68	8718.83	4608.02	5087.18	6414.55	4807.6	4607.53	11522.1	3587.69	7510.45	1943.59	6832.03	14316	8202.79	4744.48	6873.04	19598.7	8748.49	6666.11	7650.04	9361.19	3905.33	4770.52	9093.11	2977.19	3532.19	6850.35	2198.45	2885.59	3207.17	3225.86	3403.16	3465.54	4036.89	3476.8	3909.49	5300.66	5965.8	5574.06	3046.02	5027.61	4100.54	5756.97	3720.73	3879.31	4167.81
Q13093	PLA2G7	Platelet-activating factor acetylhydrolase	3024.32	NaN	NaN	1761.64	3472.3	2005.42	1608.06	3073.18	3888.35	3295.82	2884.39	2106.17	2364.67	2250.37	2615.55	3165.65	1647.21	1870.38	2164.08	3386.84	3304.7	4026.17	2176.27	1745.25	2315.28	1420.1	2700.99	643.598	909.937	804.019	2295.29	1894.84	3288.62	2161.66	1182.56	2758.06	1374.4	3152.9	3967.74	1978.57	1753.8	2827.1	1562.35	1822.35	779.964	1173.31	1800.42
Q13103	SPP2	Secreted phosphoprotein 24	3518.13	499.742	19036.2	2254.4	34478.1	NaN	NaN	NaN	1676.15	NaN	2059.47	777.77	1451.14	1649.42	NaN	698.921	1535.24	NaN	1621.31	1465.32	NaN	935.384	10829	1951.93	NaN	1541	2081.49	2369.46	4335.64	NaN	640.771	3514.39	893.493	1791.17	1903.9	1881.79	1654.88	2558.18	1230.69	2532.41	1402.42	2296.81	1248.55	2247.66	1008	2617.69	361.369
Q13155	AIMP2	Aminoacyl tRNA synthase complex-interacting multifunctional protein 2	213.803	133.7	229.627	206.716	185.033	222.247	878.681	151.401	372.462	NaN	NaN	NaN	NaN	NaN	NaN	NaN	NaN	NaN	NaN	NaN	NaN	NaN	20.9347	NaN	NaN	NaN	NaN	NaN	NaN	NaN	NaN	NaN	NaN	NaN	NaN	NaN	NaN	NaN	NaN	NaN	NaN	NaN	NaN	NaN	NaN	NaN	NaN
Q13162	PRDX4	Peroxiredoxin-4	603.72	490.512	202.153	217.248	691.6	634.948	2319.25	1178.96	3806.02	NaN	179.082	NaN	NaN	730.132	NaN	NaN	NaN	NaN	NaN	NaN	NaN	NaN	NaN	NaN	542.643	NaN	168.202	1280.55	NaN	NaN	NaN	NaN	NaN	NaN	NaN	1373.36	116.693	NaN	1101.77	NaN	NaN	NaN	NaN	NaN	NaN	NaN	426.95
Q13185	CBX3	Chromobox protein homolog 3	470.799	NaN	226.031	NaN	NaN	463.679	1498.44	383.575	662.666	NaN	NaN	NaN	NaN	NaN	NaN	NaN	NaN	NaN	NaN	NaN	NaN	NaN	NaN	NaN	NaN	NaN	NaN	NaN	NaN	NaN	NaN	NaN	NaN	NaN	NaN	NaN	NaN	NaN	NaN	NaN	NaN	NaN	NaN	NaN	NaN	NaN	NaN
Q13188	STK3	Serine/threonine-protein kinase 3	NaN	945.514	1167.55	349.168	1051.52	NaN	1242.51	1307.17	NaN	879.338	1727.92	1211.48	722.45	2443.53	2657.52	359.74	NaN	2633.86	NaN	1591.71	567.178	844.698	752.606	1043.49	629.453	NaN	NaN	2174.66	NaN	NaN	NaN	NaN	577.042	NaN	1200.64	NaN	NaN	903.994	NaN	NaN	NaN	1671.27	NaN	431.577	472.686	293.6	NaN
Q13201	MMRN1	Multimerin-1	7486.13	216.848	3582.89	892.237	225.662	8196.67	3.00055	8589.29	100.313	4670.21	4817.47	2838.21	4011.95	NaN	1219.15	3663.98	4677.8	5608.22	3549.28	2420.36	5006.13	2706.13	4840.85	4378.43	1969.95	2723.07	1815.8	1037.18	646.083	3339.43	4640.72	1445.01	3108.44	2051.38	3219.78	4273.67	1490.48	NaN	NaN	1102.94	1777.8	5356.08	3414.17	8809.91	1418.93	2184.55	1272.24
Q13283	G3BP1	Ras GTPase-activating protein-binding protein 1	5161.01	1640.18	3662.56	823.424	1262.61	1632.58	4247.12	1353.68	1946.93	2777.91	508.006	3028.74	NaN	NaN	932.806	3974.87	NaN	2186.9	9508.59	3107.02	1683.99	222.097	226.022	NaN	NaN	157.658	NaN	445.141	NaN	490.551	496.115	NaN	488.383	NaN	NaN	661.611	377.762	NaN	NaN	380.264	510.785	NaN	NaN	812.235	1518.32	NaN	1420.37
Q13347	EIF3I	Eukaryotic translation initiation factor 3 subunit I	629.965	635.99	1042.89	1002.03	223.61	711.46	2730.64	788.88	842.82	NaN	NaN	582.758	123.147	NaN	NaN	NaN	NaN	NaN	NaN	NaN	NaN	NaN	NaN	NaN	NaN	NaN	NaN	NaN	161.164	NaN	NaN	NaN	NaN	NaN	NaN	NaN	NaN	NaN	NaN	NaN	NaN	NaN	NaN	NaN	NaN	NaN	NaN
Q13418	ILK	Integrin-linked protein kinase	NaN	NaN	NaN	NaN	NaN	NaN	NaN	NaN	NaN	NaN	NaN	NaN	NaN	NaN	NaN	NaN	NaN	NaN	NaN	NaN	NaN	NaN	NaN	NaN	NaN	NaN	NaN	NaN	NaN	NaN	NaN	NaN	NaN	NaN	NaN	NaN	NaN	NaN	NaN	NaN	NaN	NaN	71.9257	NaN	NaN	NaN	NaN
Q13480	GAB1	GRB2-associated-binding protein 1	NaN	NaN	13073.4	4888.01	7690.97	8717.03	7146.45	NaN	10359.3	6476.47	16260.8	NaN	4181.13	NaN	NaN	7302.15	11043.3	NaN	16847.7	11802.9	NaN	4471.11	13484.3	NaN	18319.8	NaN	NaN	NaN	NaN	NaN	NaN	NaN	NaN	NaN	NaN	NaN	NaN	NaN	NaN	NaN	NaN	NaN	NaN	NaN	NaN	NaN	NaN
Q13509	TUBB3	Tubulin beta-3 chain	3192.98	2350.52	3003.89	2736.97	2000.98	2631.49	7154.56	1998.43	4431.35	NaN	NaN	NaN	NaN	NaN	NaN	NaN	NaN	NaN	NaN	NaN	NaN	NaN	NaN	NaN	NaN	NaN	NaN	NaN	NaN	NaN	NaN	NaN	359.066	NaN	NaN	NaN	NaN	NaN	NaN	NaN	NaN	NaN	NaN	NaN	NaN	NaN	398.045
Q13557	CAMK2D	Calcium/calmodulin-dependent protein kinase type II subunit delta	1969.36	823.759	666.497	NaN	NaN	3329.33	1321.97	2162.56	3533.55	4024.85	2630.53	3545.18	4203.82	1498.02	2296.83	3525.09	NaN	NaN	1886.29	5276.86	4426.81	1608.33	1958.61	5548.74	NaN	3021.02	1427.91	1926.5	NaN	2677.2	2383.7	1689.59	4266.55	871.981	1950.05	2133.46	119.144	1811.66	1544.2	3083.79	3548.28	3447.2	3563.06	4428.1	NaN	2679.82	3413.52
Q13790	APOF	Apolipoprotein F	18786.1	7098.86	11788.8	9996.4	6064.28	10831.7	14069.7	17782.3	13692.7	16436.3	14302.4	16391.1	15041.8	10408.3	6665.55	13884.1	1788.81	6790.59	9895.05	22040.2	17395.3	8881.04	16274.7	6663.74	13273.8	15266.3	15220.5	15446.9	12937	9639.83	10425.3	9613.95	8115.76	19059.5	18853.9	16351.4	12250.3	11875.3	15049.3	13940.1	8724.49	10883.9	11792	17344.5	16279.4	15340.9	12531.4
Q13835	PKP1	Plakophilin-1	NaN	NaN	7235.72	NaN	NaN	NaN	537.228	NaN	NaN	NaN	NaN	NaN	NaN	NaN	NaN	NaN	NaN	NaN	NaN	NaN	NaN	NaN	NaN	NaN	NaN	NaN	384.205	NaN	NaN	NaN	NaN	NaN	560.253	NaN	2008.84	NaN	NaN	NaN	NaN	NaN	NaN	NaN	NaN	NaN	10502.4	NaN	NaN
Q14019	COTL1	Coactosin-like protein	238.627	NaN	NaN	617.815	NaN	NaN	NaN	NaN	572.069	NaN	NaN	NaN	NaN	NaN	NaN	NaN	NaN	NaN	NaN	NaN	NaN	NaN	NaN	NaN	NaN	NaN	NaN	NaN	NaN	NaN	NaN	NaN	NaN	NaN	NaN	NaN	NaN	NaN	NaN	NaN	NaN	NaN	NaN	NaN	NaN	NaN	NaN
Q14103	HNRNPD	Heterogeneous nuclear ribonucleoprotein D0	6809.41	4446.21	6870.34	5344.92	4413.82	6051.55	14903.8	4624.84	7534.81	NaN	284.451	1001.32	388.782	956.892	NaN	NaN	NaN	NaN	NaN	NaN	NaN	NaN	481.392	NaN	759.827	621.779	NaN	1263.09	661.802	902.649	424.852	NaN	NaN	456.264	794.102	1201.35	208.159	750.862	755.837	NaN	517.787	259.734	336.205	411.339	173.441	NaN	1950.04
Q14191	WRN	Bifunctional 3'-5' exonuclease/ATP-dependent helicase WRN	122811	40534.3	NaN	29651.6	16100.2	NaN	NaN	74530.8	27758.9	19654.1	NaN	12656.5	NaN	NaN	NaN	31149.8	59678.9	NaN	12828.9	NaN	NaN	NaN	24117.2	32754.1	20820.3	5616.7	NaN	NaN	NaN	9965.94	NaN	NaN	14189.3	17225.6	NaN	NaN	NaN	NaN	NaN	NaN	6178.05	NaN	NaN	NaN	NaN	NaN	NaN
Q14324	MYBPC2	Myosin-binding protein C, fast-type	NaN	NaN	NaN	NaN	NaN	NaN	NaN	NaN	NaN	NaN	NaN	NaN	NaN	NaN	NaN	NaN	NaN	NaN	NaN	NaN	NaN	NaN	NaN	NaN	NaN	NaN	NaN	NaN	NaN	NaN	NaN	879.638	NaN	NaN	3302.27	NaN	NaN	NaN	NaN	NaN	NaN	NaN	NaN	NaN	NaN	NaN	NaN
Q14520	HABP2	Hyaluronan-binding protein 2	6334.11	7524	7950.01	8650.3	5750.35	6111.91	8230.51	8117.34	7880.26	6455.51	6897.2	7412.62	9958.84	8523.31	6783.1	7196.96	10499.5	5299.24	8977.84	5294.01	8350.82	6792.45	7791.58	6888.95	8344.85	6833.5	6844.13	4340.36	6121.75	5249.74	7008.52	6883.15	6275.67	8414.78	5858.84	6520.19	10284.6	5478.7	7157.67	5473.59	6679.44	6384.43	5534.27	5482.02	5147.22	8180.77	7216.5
Q14525	KRT33B	Keratin, type I cuticular Ha3-II	NaN	NaN	NaN	NaN	NaN	NaN	NaN	NaN	NaN	NaN	NaN	NaN	NaN	NaN	NaN	NaN	NaN	NaN	NaN	NaN	NaN	NaN	NaN	NaN	NaN	NaN	NaN	NaN	NaN	NaN	NaN	NaN	NaN	NaN	NaN	NaN	NaN	NaN	NaN	NaN	NaN	NaN	NaN	NaN	NaN	NaN	NaN
Q14574	DSC3	Desmocollin-3	575.006	NaN	4299.97	NaN	NaN	NaN	NaN	NaN	NaN	NaN	NaN	NaN	NaN	NaN	NaN	NaN	NaN	NaN	NaN	NaN	NaN	NaN	NaN	NaN	NaN	NaN	NaN	NaN	NaN	NaN	104.906	NaN	NaN	NaN	114.879	NaN	NaN	NaN	NaN	NaN	NaN	NaN	NaN	NaN	NaN	NaN	NaN
Q14624	ITIH4	Inter-alpha-trypsin inhibitor heavy chain H4	149831	106269	112589	132752	108904	150496	126898	133229	137828	168571	161236	227200	176905	157427	196664	157514	157592	229332	209902	196317	139384	199760	195547	143407	158256	155885	167287	183054	150888	142089	132494	182728	169746	187227	173806	169186	166005	132459	152376	131063	155456	162742	220944	128985	203354	135298	122570
Q14667	KIAA0100	Protein KIAA0100	NaN	NaN	NaN	NaN	NaN	NaN	1327.77	NaN	NaN	NaN	NaN	NaN	NaN	1717.65	1210.98	NaN	NaN	NaN	NaN	NaN	NaN	NaN	NaN	NaN	NaN	NaN	NaN	NaN	NaN	NaN	NaN	NaN	NaN	NaN	NaN	NaN	NaN	5389.89	NaN	NaN	NaN	NaN	NaN	NaN	NaN	NaN	NaN
Q14703	MBTPS1	Membrane-bound transcription factor site-1 protease	4517.97	492.461	8170.74	457.869	1198.07	NaN	1863.2	790.829	4735.8	4015.1	6819.72	554.491	1660.73	1500.42	809.422	810.321	5696.32	4602.26	1291.17	1046.71	2429.67	5255.53	6474.58	5189.6	NaN	1947.97	273.488	4596.99	6022.13	6028.91	6419.62	472.242	1217.28	6013.67	1139.99	6745.27	1014.68	1515.24	3071.24	809.132	6276.61	5044.72	6804.62	2337.86	7360.75	NaN	4961.18
Q14766	LTBP1	Latent-transforming growth factor beta-binding protein 1	343.177	235.56	52.0765	NaN	NaN	NaN	NaN	NaN	1000.9	1690.47	NaN	NaN	NaN	166.202	NaN	NaN	67.9314	439.914	NaN	939.822	NaN	NaN	NaN	NaN	NaN	NaN	786.355	NaN	NaN	NaN	NaN	NaN	NaN	NaN	NaN	155.06	NaN	NaN	592.387	NaN	67.2782	254.551	NaN	NaN	NaN	514.091	NaN
Q14974	KPNB1	Importin subunit beta-1	1979.59	NaN	3617.25	NaN	NaN	2616.92	15713.7	955.139	2872.29	NaN	14443.8	NaN	6474.54	NaN	NaN	NaN	3525.53	3734.44	4751.18	NaN	NaN	NaN	NaN	NaN	NaN	NaN	5642.7	49521	2919.17	1539.63	806.417	9552.33	2452.28	4886.54	21817.7	16283.7	NaN	NaN	3621.23	5142.92	NaN	NaN	NaN	29357.1	3178.53	1653.56	11806.3
Q15063	POSTN	Periostin	NaN	NaN	NaN	1268.72	1395.1	NaN	NaN	NaN	NaN	1054	NaN	470.703	NaN	NaN	NaN	NaN	NaN	NaN	NaN	NaN	NaN	NaN	370.919	1643.47	NaN	1390.94	NaN	1601.55	NaN	408.135	465.373	274.558	1352.28	1478.41	982.324	488.917	592.081	795.921	736.301	1105.14	872.729	115.808	808.756	971.199	1540.25	409.479	NaN
Q15084	PDIA6	Protein disulfide-isomerase A6	5504.9	1050.35	3724.06	5311.73	653.737	494.833	4075.68	2025.69	2150.22	NaN	NaN	1118.34	NaN	NaN	NaN	NaN	NaN	NaN	NaN	838.165	1480.81	NaN	1531.7	NaN	NaN	NaN	415.952	719.935	778.15	665.776	NaN	757.438	311.72	NaN	NaN	815.801	NaN	NaN	NaN	NaN	15.4951	NaN	NaN	NaN	NaN	NaN	473.453
Q15113	PCOLCE	Procollagen C-endopeptidase enhancer 1	686.281	411.395	NaN	NaN	NaN	NaN	NaN	NaN	NaN	834.175	426.655	174.725	NaN	593.162	NaN	312.986	NaN	NaN	1913.62	NaN	671.447	542.569	139.917	631.66	NaN	NaN	NaN	960.579	208.074	NaN	NaN	NaN	NaN	NaN	NaN	NaN	75.7778	225.94	NaN	NaN	NaN	NaN	NaN	NaN	NaN	NaN	327.397
Q15149	PLEC	Plectin	1189.2	560.927	1292.91	706.504	169.294	1405.34	2430.15	480.964	887.207	NaN	NaN	NaN	NaN	NaN	NaN	NaN	NaN	NaN	NaN	NaN	NaN	NaN	NaN	NaN	NaN	NaN	NaN	NaN	NaN	NaN	NaN	NaN	NaN	NaN	NaN	NaN	NaN	NaN	NaN	NaN	NaN	NaN	NaN	NaN	NaN	NaN	NaN
Q15166	PON3	Serum paraoxonase/lactonase 3	3227.3	1388.25	702.758	3680.52	1621.83	1850.19	793.579	3454.52	896.048	1441.07	2551.61	1342.45	3246.84	2351.13	2529.7	2143.17	2228.12	2583.47	2020.62	2161.14	2444.29	3020.58	1027.35	1180.51	NaN	2190.49	800.166	1850.16	1387.52	1658.36	2613	1314.62	1102.32	NaN	773.496	1333.2	1590.53	1701.06	NaN	2254.04	759.522	511.517	2314.53	1117.79	820.157	1590.28	NaN
Q15181	PPA1	Inorganic pyrophosphatase	NaN	35053.3	60104.7	12698.4	28053.8	12764.2	33406	9159.41	2792.13	NaN	NaN	NaN	64551.8	NaN	NaN	NaN	NaN	NaN	NaN	NaN	NaN	NaN	NaN	NaN	NaN	NaN	NaN	NaN	NaN	NaN	NaN	NaN	NaN	NaN	NaN	NaN	21073.5	NaN	NaN	NaN	12619.9	NaN	NaN	NaN	9109.6	NaN	NaN
Q15185	PTGES3	Prostaglandin E synthase 3	8517.54	18511.5	20540.6	14911.6	10947	12387.8	60198.7	15858.1	20476.1	NaN	9856.47	10688.3	23.5047	185.064	12930.2	2190.09	7619.83	5.88998	13468.1	3466.98	22364.6	728.387	26976.3	1195.2	884.149	1322.05	1600.08	1175.32	281.438	3593.16	663.391	NaN	671.372	1155.25	701.055	922.273	691.58	648.554	1844.9	580.299	478.821	494.651	788.34	950.181	727.099	814.619	1856.76
Q15286	RAB35	Ras-related protein Rab-35	2510.6	2777.07	5298.58	2670.97	3016.55	3007.4	14228.9	1549.27	5623.22	NaN	NaN	NaN	NaN	NaN	NaN	NaN	NaN	NaN	NaN	NaN	NaN	NaN	NaN	NaN	NaN	NaN	749.597	728.368	571.522	1320.62	NaN	394.309	NaN	NaN	115.504	343.513	NaN	NaN	430.428	NaN	NaN	NaN	NaN	NaN	981.684	NaN	946.995
Q15323	KRT31	Keratin, type I cuticular Ha1	949.595	NaN	NaN	NaN	516.451	177.31	NaN	NaN	NaN	NaN	NaN	NaN	NaN	NaN	NaN	NaN	599.736	NaN	264.394	NaN	NaN	NaN	NaN	NaN	NaN	NaN	NaN	NaN	NaN	NaN	NaN	NaN	NaN	NaN	NaN	NaN	NaN	494.152	NaN	NaN	NaN	NaN	NaN	NaN	NaN	NaN	NaN
Q15365	PCBP1	Poly(rC)-binding protein 1	10247.9	3297.97	4490.36	3255.58	3413.74	3203.8	8965.35	2911.89	6617.16	3725.72	NaN	800.282	NaN	3641.62	NaN	NaN	NaN	NaN	NaN	NaN	NaN	NaN	NaN	NaN	4597.09	NaN	NaN	151.682	149.644	NaN	NaN	780.714	4826.24	NaN	5503.9	5508.2	4102.26	277.509	9738.59	NaN	501.706	NaN	NaN	23397.5	NaN	NaN	861.981
Q15366	PCBP2	Poly(rC)-binding protein 2	7782.79	2686.11	2309.39	4956.91	2984.7	5584.18	5425.46	3195.74	9599.88	2186.43	947.717	2841.97	1531.36	2678.27	NaN	NaN	30.3472	NaN	NaN	NaN	NaN	1097.35	1954.98	NaN	1756.76	1797.17	554.976	642.427	1713.78	NaN	1152.74	1140.5	187.721	1386.12	1070.12	258.243	1294.25	NaN	1499.53	713.177	882.929	NaN	NaN	1411.75	931.307	NaN	1105.5
Q15485	FCN2	Ficolin-2	908.742	NaN	NaN	NaN	719.751	NaN	NaN	NaN	782.668	1027.08	NaN	1369.2	843.014	NaN	NaN	NaN	901.451	NaN	NaN	NaN	NaN	1314.03	NaN	NaN	2224.86	1130.94	1400.04	249.38	NaN	1330.62	1168.38	1747.23	1036.46	3799.47	1604.18	2684.35	NaN	NaN	2289.56	2690.64	5832.93	6210.73	1277.48	953.521	567.927	1134.17	3702.58
Q15517	CDSN	Corneodesmosin	NaN	NaN	33281.9	NaN	1567.72	681.029	NaN	NaN	NaN	NaN	NaN	NaN	NaN	1193.68	1331.43	439.501	NaN	NaN	886.694	665.601	471.46	NaN	NaN	393.416	562.586	NaN	1589.24	NaN	NaN	NaN	NaN	NaN	NaN	492.75	490.541	NaN	NaN	286.532	431.061	NaN	NaN	223.613	NaN	NaN	NaN	NaN	NaN
Q15582	TGFBI	Transforming growth factor-beta-induced protein ig-h3	2811.37	3436.97	3054	2323.53	3520.06	4463.07	4471.89	3188.04	2653.38	1906.02	3377.07	2810.23	2270.5	3577.93	4879.08	3260.91	5693.21	4612.61	4013.22	2914.16	3471.6	2964.76	2805.1	3726.51	2750.9	2114.02	2151.37	1781.19	1860.67	1821.62	1881.79	1983.89	1724.09	2214.35	1670.2	1756	2213.64	2650.28	2328.84	2271.15	933.405	1918.98	1436.71	2008.38	2272.35	1760.74	2001.13
Q15828	CST6	Cystatin-M	NaN	NaN	NaN	NaN	NaN	NaN	NaN	NaN	NaN	NaN	NaN	NaN	NaN	NaN	NaN	NaN	NaN	NaN	NaN	NaN	NaN	NaN	NaN	NaN	NaN	NaN	NaN	NaN	NaN	NaN	661.369	NaN	NaN	NaN	NaN	NaN	NaN	NaN	NaN	NaN	NaN	NaN	NaN	NaN	NaN	NaN	NaN
Q15848	ADIPOQ	Adiponectin	1134.05	1270.65	1183.11	1586.55	2610.85	1615.66	2143.98	2061.73	3942.99	1712.17	1678.03	727.18	838.5	4597.05	2608.22	2736.14	3954.3	4355.41	2362.9	1750.58	2566.07	3861.57	1208.82	778.468	1293.15	812.077	558.263	6582.91	2412.42	1282.15	NaN	1487.49	1507.72	1594.01	983.57	2002.61	984.011	1351.5	2075.35	1968.14	1254.24	502.568	1958.25	781.928	410.308	1699.97	1759.94
Q16181	SEPTIN7	Septin-7	475.235	NaN	NaN	NaN	NaN	NaN	NaN	NaN	968.312	NaN	NaN	NaN	NaN	NaN	NaN	NaN	NaN	NaN	NaN	NaN	NaN	NaN	NaN	NaN	NaN	NaN	NaN	NaN	NaN	NaN	NaN	NaN	NaN	NaN	NaN	NaN	NaN	NaN	NaN	NaN	NaN	NaN	NaN	NaN	NaN	NaN	NaN
Q16610	ECM1	Extracellular matrix protein 1	35149.8	31048.1	35157.6	37980.9	33832.2	13946.9	18630.6	27029	39778.9	36407.5	33137.3	22165.2	26754.4	12975.2	26114.1	35787.7	35088	42692.5	28692.6	22774.2	18641.6	33076.4	24875.6	39098.8	30616	14874.4	18518	19139.5	13258.7	22811.1	19059.7	18438.9	17897.9	20643.9	16753.3	18536.8	13051.2	7432.29	13615.5	20124.2	20086.1	28673.2	20958.2	13498.5	23386.8	31057.3	15413.7
Q16629	SRSF7	Serine/arginine-rich splicing factor 7	3303	3109.14	3892.49	1692.59	1312.58	3128.41	5857.88	1969.81	3404.81	1707.56	NaN	NaN	NaN	NaN	NaN	NaN	NaN	NaN	NaN	NaN	NaN	NaN	NaN	NaN	637.904	NaN	445.339	NaN	NaN	1233.76	NaN	NaN	NaN	NaN	330.99	NaN	NaN	372.461	NaN	NaN	NaN	NaN	NaN	NaN	NaN	NaN	1197.63
Q16658	FSCN1	Fascin	3921.22	1480.26	2547.76	1361.92	1088.76	1905.32	6105.48	1511.34	2503.08	304.847	NaN	419.399	497.854	563.035	534.182	463.227	243.558	431.697	753.69	396.573	900.645	147.849	637.202	411.056	677.28	839.162	341.445	1070.78	770.105	861.644	772.345	174.601	576.385	521.163	738.79	690.882	714.142	626.562	988.937	368.525	417.384	473.248	614.487	731.9	526.782	876.795	639.651
Q16853	AOC3	Membrane primary amine oxidase	500.441	NaN	NaN	585.18	605.332	NaN	NaN	NaN	1259.5	NaN	719.552	NaN	361.275	1376.97	2233.22	NaN	NaN	3865.09	NaN	NaN	1335.58	2228.11	607.09	378.482	589.746	NaN	NaN	598.924	NaN	NaN	365.978	477.267	NaN	NaN	NaN	662.005	328.161	536.57	1571.19	699.076	NaN	NaN	NaN	433.315	NaN	NaN	NaN
Q2M2I5	KRT24	Keratin, type I cytoskeletal 24	NaN	NaN	7228.1	NaN	NaN	NaN	NaN	NaN	NaN	NaN	1556.15	NaN	NaN	964.407	NaN	1843.85	NaN	1852.39	1533.14	NaN	NaN	1058.24	NaN	NaN	NaN	NaN	NaN	NaN	NaN	NaN	NaN	NaN	NaN	NaN	988.182	NaN	NaN	NaN	NaN	NaN	NaN	NaN	NaN	NaN	NaN	NaN	NaN
Q2Y0W8	SLC4A8	Electroneutral sodium bicarbonate exchanger 1	452.236	541.761	656.576	258.354	631.791	545.137	872.42	522.711	264.231	24.6754	204.051	649.561	NaN	174.68	NaN	63.1139	NaN	186.46	NaN	49.7574	131.317	NaN	76.0967	NaN	74.5869	NaN	NaN	NaN	NaN	NaN	NaN	NaN	NaN	NaN	NaN	NaN	NaN	NaN	NaN	NaN	NaN	NaN	NaN	NaN	NaN	NaN	160.341
Q3LI77	KRTAP13-4	Keratin-associated protein 13-4	NaN	NaN	NaN	NaN	NaN	NaN	NaN	NaN	NaN	NaN	NaN	NaN	NaN	NaN	NaN	NaN	NaN	NaN	NaN	NaN	NaN	NaN	NaN	NaN	NaN	NaN	NaN	NaN	NaN	NaN	NaN	NaN	NaN	NaN	NaN	NaN	NaN	NaN	NaN	NaN	NaN	NaN	NaN	NaN	NaN	NaN	NaN
Q3SY84	KRT71	Keratin, type II cytoskeletal 71	NaN	NaN	16083.3	NaN	NaN	NaN	NaN	NaN	3138.11	564.655	NaN	NaN	NaN	NaN	NaN	NaN	NaN	NaN	NaN	NaN	3229.76	NaN	NaN	NaN	NaN	NaN	NaN	NaN	7490.5	NaN	NaN	NaN	5726.07	NaN	1949.72	6001.4	NaN	NaN	NaN	NaN	NaN	NaN	NaN	NaN	NaN	NaN	154.458
Q4LDE5	SVEP1	Sushi, von Willebrand factor type A, EGF and pentraxin domain-containing protein 1	NaN	NaN	NaN	NaN	NaN	NaN	NaN	NaN	NaN	NaN	NaN	NaN	NaN	NaN	NaN	NaN	NaN	NaN	NaN	NaN	NaN	NaN	NaN	NaN	NaN	NaN	NaN	NaN	NaN	NaN	NaN	NaN	NaN	NaN	NaN	NaN	NaN	NaN	NaN	NaN	NaN	NaN	NaN	NaN	NaN	NaN	NaN
Q52LG2	KRTAP13-2	Keratin-associated protein 13-2	NaN	NaN	NaN	NaN	NaN	NaN	NaN	NaN	NaN	NaN	NaN	NaN	NaN	NaN	NaN	NaN	NaN	NaN	NaN	NaN	NaN	NaN	NaN	NaN	NaN	NaN	NaN	NaN	NaN	NaN	NaN	NaN	NaN	NaN	NaN	NaN	NaN	NaN	NaN	NaN	NaN	NaN	NaN	NaN	NaN	NaN	NaN
Q53HC5	KLHL26	Kelch-like protein 26	NaN	NaN	NaN	611.239	1437.91	NaN	829.535	NaN	NaN	NaN	NaN	NaN	NaN	NaN	NaN	NaN	NaN	NaN	NaN	NaN	NaN	NaN	NaN	NaN	NaN	NaN	NaN	NaN	NaN	747.007	2287.38	NaN	410.453	NaN	NaN	NaN	NaN	329.832	76.8162	127.383	1753.84	NaN	509.231	369.137	NaN	1619.98	258.891
Q5D862	FLG2	Filaggrin-2	NaN	1066.98	1631.11	NaN	NaN	NaN	781.216	NaN	NaN	871.749	313.804	NaN	NaN	896.134	NaN	1215.91	90.2079	NaN	739.259	NaN	772.071	NaN	469.991	NaN	713.691	425.737	NaN	NaN	NaN	559.738	489.842	551.388	1018.22	NaN	792.931	NaN	NaN	351.953	145.483	NaN	NaN	221.084	98.5661	NaN	NaN	NaN	892.612
Q5JSJ4	INTS6L	Integrator complex subunit 6-like	0.8033	NaN	NaN	NaN	NaN	NaN	NaN	NaN	NaN	NaN	NaN	NaN	NaN	NaN	NaN	NaN	NaN	NaN	NaN	NaN	NaN	2.74471	NaN	NaN	NaN	NaN	NaN	NaN	NaN	NaN	NaN	NaN	NaN	NaN	8.7097	NaN	NaN	NaN	0.00129166	NaN	NaN	NaN	NaN	NaN	NaN	NaN	NaN
Q5SYB0	FRMPD1	FERM and PDZ domain-containing protein 1	NaN	NaN	2931.91	3231.69	NaN	2816.29	NaN	NaN	4779.96	NaN	NaN	NaN	3229.88	NaN	NaN	2062.49	NaN	NaN	1269.79	2579.82	NaN	2335.15	NaN	1834.42	NaN	NaN	NaN	NaN	NaN	NaN	NaN	NaN	NaN	NaN	NaN	413.675	NaN	NaN	NaN	NaN	NaN	NaN	NaN	NaN	NaN	NaN	NaN
Q5T4S7	UBR4	E3 ubiquitin-protein ligase UBR4	127172	1273.15	536.157	NaN	18224.1	2740.86	1761.51	NaN	29920.6	2239.03	NaN	NaN	NaN	12382.2	982.815	1024.66	14310.7	2437.43	1825.57	3095.89	NaN	NaN	1380.58	NaN	13038.3	NaN	NaN	601.025	NaN	461.873	NaN	NaN	3756.24	20062.3	NaN	NaN	836.258	NaN	NaN	NaN	NaN	NaN	NaN	NaN	NaN	NaN	NaN
Q5T749	KPRP	Keratinocyte proline-rich protein	NaN	NaN	39929.1	NaN	564.435	1163.29	NaN	NaN	NaN	1346.41	2056.54	375.899	834.414	1021.89	NaN	3554.87	NaN	561.509	3932.43	NaN	1488.05	777.854	NaN	NaN	1183.92	1239.38	NaN	NaN	NaN	1038.46	947.477	NaN	917.896	1557.85	6499	NaN	203.299	862.341	176.235	NaN	NaN	1448.32	NaN	NaN	326.141	NaN	1693.81
Q5T750	XP32	Skin-specific protein 32	NaN	NaN	45740.5	240504	136752	172903	NaN	NaN	142030	2325.31	5970.02	196268	NaN	147117	NaN	253652	NaN	NaN	NaN	NaN	233654	3170.94	NaN	NaN	NaN	1543.34	NaN	36530.2	NaN	64167.6	617.568	4785.28	2076.43	1546.61	10679.9	NaN	NaN	NaN	NaN	NaN	NaN	7779.04	NaN	3856.27	3757.32	NaN	7284.67
Q6EMK4	VASN	Vasorin	1762.34	1249.43	348.676	431.451	2230.83	605.871	2052.34	1349.12	3096.54	1658.31	2772.86	1615.3	2791.62	3231.66	1477.91	2234.87	NaN	4020.28	1530.49	1983.84	2406.92	2157.04	1427.19	1071.75	NaN	2414.55	1959.67	3297.63	2530.74	3115.87	2810.21	2307.17	1958.77	2740.9	1918.19	2397.76	2440.85	2451.45	2662.3	2660.93	1641.09	3045.34	2534.23	3518.52	1975.57	1942.89	2316.23
Q6KB66	KRT80	Keratin, type II cytoskeletal 80	NaN	NaN	8149.3	NaN	NaN	NaN	NaN	NaN	NaN	NaN	NaN	NaN	NaN	NaN	NaN	NaN	NaN	NaN	NaN	NaN	NaN	NaN	NaN	NaN	NaN	NaN	NaN	NaN	NaN	NaN	NaN	NaN	3061.61	NaN	1369.8	NaN	NaN	NaN	NaN	NaN	NaN	NaN	NaN	NaN	NaN	NaN	277.814
Q6NT76	HMBOX1	Homeobox-containing protein 1	NaN	NaN	NaN	NaN	NaN	NaN	NaN	NaN	NaN	NaN	NaN	NaN	NaN	NaN	NaN	NaN	NaN	NaN	NaN	NaN	NaN	NaN	NaN	NaN	NaN	NaN	NaN	NaN	NaN	NaN	NaN	NaN	385.055	NaN	NaN	NaN	NaN	NaN	NaN	NaN	NaN	NaN	NaN	NaN	NaN	NaN	NaN
Q6UWP8	SBSN	Suprabasin	NaN	578206	28311.8	18825082	15054521	53383716	23513576	2740.02	NaN	3312.48	6631.4	46958168	NaN	2.07686e+06	2.0715e+06	1879.61	NaN	946872	1.57099e+06	804942	1491964	886191	1.56886e+06	1.6797e+06	1285057	507715	411998	138061	549810	140380	281083	336375	NaN	228613	393.432	NaN	350213	232716	507799	NaN	NaN	191585	NaN	539224	570070	424285	349065
Q6UX71	PLXDC2	Plexin domain-containing protein 2	222.842	116.482	773.037	594.386	548.171	414.934	NaN	260.042	NaN	643.1	567.315	749.879	1437.44	1347.92	861.316	606.89	586.332	2564.11	1043.29	668.192	423.293	2091.87	772.041	738.918	NaN	797.585	1218.17	671.866	1118.48	939.924	1139.3	NaN	149.506	1679.94	953.19	127.686	935.167	767.629	2129.48	NaN	NaN	NaN	296.068	1483.94	1470.22	112.625	NaN
Q6UXB8	PI16	Peptidase inhibitor 16	3829.07	801.572	2578.66	2492.1	2858.92	3022.7	2754.05	2728.26	2450.95	3305.93	4053.26	1826.18	2806.67	3921.01	1871.98	3580.93	3882.22	2954.01	2875.46	2857.52	3661.18	4995.76	2279.74	2682.54	873.026	2879.75	2446.6	3350.86	4852.25	2666.41	3302.54	3169.04	2571.59	3438.19	2327.96	1818	1916.1	2943.86	2398.88	1525.02	1229.77	2174.85	1988.98	3336.74	1737.12	2460.47	2134.09
Q6VUC0	TFAP2E	Transcription factor AP-2-epsilon	1389.66	1229.41	2702.27	3232.67	1988.9	1084.14	1709.18	3110.29	3664.53	2751.31	1284.45	1389.11	1784.73	1508.15	1924.35	1066.63	NaN	2530.73	1099.26	1627.61	1734.17	2173.63	1310.5	2915.96	1923.64	8437.5	NaN	619.375	20359.5	27944.7	12486.1	16727.4	4639.96	4279.02	6250.89	929.046	NaN	NaN	1131.3	5662.06	NaN	679.339	14723.1	5243.58	1560.13	NaN	1995.22
Q6YHK3	CD109	CD109 antigen	NaN	NaN	NaN	NaN	NaN	NaN	NaN	NaN	544.952	NaN	NaN	NaN	NaN	NaN	NaN	NaN	NaN	NaN	NaN	NaN	NaN	NaN	NaN	NaN	NaN	NaN	NaN	NaN	90.1041	NaN	NaN	NaN	NaN	NaN	NaN	NaN	85.275	NaN	NaN	130.507	NaN	NaN	NaN	NaN	NaN	NaN	NaN
Q6YHU6	THADA	Thyroid adenoma-associated protein	NaN	NaN	517.798	1688.38	5078.44	NaN	NaN	2056.53	NaN	1999.36	3689.5	NaN	NaN	NaN	NaN	2808.7	2556.35	NaN	NaN	363.345	NaN	NaN	NaN	NaN	4442.37	1987.57	NaN	NaN	1112	NaN	3323.77	NaN	NaN	4064.16	2656.03	906.562	5877.69	4623.12	NaN	NaN	NaN	NaN	NaN	3681.72	NaN	4030.43	NaN
Q6ZN19	ZNF841	Zinc finger protein 841	NaN	2069.21	1863.19	2646.57	3952.43	NaN	NaN	866.391	24.4207	1866.48	2367.63	NaN	NaN	1692.97	NaN	840.924	NaN	NaN	NaN	NaN	NaN	NaN	NaN	NaN	NaN	NaN	NaN	NaN	NaN	NaN	NaN	NaN	NaN	NaN	NaN	NaN	NaN	NaN	NaN	NaN	NaN	NaN	NaN	NaN	NaN	NaN	NaN
Q6ZNJ1	NBEAL2	Neurobeachin-like protein 2	2740.38	606.455	379.096	249.078	641.886	166.795	5121.2	540.726	2320.04	240.11	286.159	202.073	280.16	268.205	4.93756	8854.3	10070.5	129.875	16309.8	461.446	333.866	11718.9	834.437	8941.74	384.059	2024.74	NaN	931.505	NaN	NaN	NaN	684.937	NaN	NaN	1226.85	NaN	NaN	NaN	NaN	NaN	NaN	NaN	NaN	NaN	NaN	NaN	NaN
Q6ZS81	WDFY4	WD repeat- and FYVE domain-containing protein 4	0.0167641	NaN	NaN	NaN	NaN	NaN	0.00697994	NaN	NaN	NaN	NaN	NaN	NaN	NaN	NaN	9.7121	8.7001	NaN	0.210513	NaN	NaN	0.587425	NaN	NaN	NaN	NaN	NaN	NaN	NaN	NaN	NaN	NaN	NaN	NaN	NaN	NaN	NaN	NaN	0.0930108	NaN	NaN	NaN	NaN	NaN	NaN	NaN	NaN
Q6ZVX7	NCCRP1	F-box only protein 50	NaN	NaN	3933.17	NaN	NaN	NaN	NaN	NaN	NaN	NaN	NaN	NaN	NaN	NaN	NaN	NaN	NaN	NaN	NaN	610.053	8031.64	NaN	NaN	NaN	NaN	15828.4	NaN	NaN	NaN	NaN	NaN	NaN	NaN	NaN	3076.93	NaN	NaN	NaN	NaN	NaN	NaN	NaN	NaN	NaN	NaN	NaN	7479.34
Q70CQ3	USP30	Ubiquitin carboxyl-terminal hydrolase 30	NaN	NaN	NaN	NaN	NaN	NaN	NaN	NaN	NaN	NaN	NaN	NaN	NaN	NaN	NaN	NaN	NaN	NaN	NaN	NaN	NaN	NaN	NaN	NaN	NaN	NaN	NaN	NaN	NaN	NaN	NaN	NaN	NaN	NaN	NaN	NaN	NaN	NaN	NaN	NaN	NaN	NaN	NaN	NaN	NaN	NaN	NaN
Q71DI3	H3C13	Histone H3.2	35454.7	35924.2	57698	37775.9	35783.4	47176.8	115244	39908.5	58642.2	8620.25	9286.11	9651.9	12072.1	11942.1	8553.14	7022.18	3737.88	13278.3	7929.48	10001.9	9382.4	10256.4	9225.42	8430.69	7594.69	5545.76	5054.14	11626.5	8004.53	17188.3	5343.2	5669.38	6839.03	8007.97	7695.84	10543.5	6080.19	7135.05	9912.67	7245.29	6622.47	8269.82	7520.8	8459.17	8467.5	9311.45	8593.35
Q7RTS7	KRT74	Keratin, type II cytoskeletal 74	NaN	NaN	NaN	NaN	NaN	NaN	NaN	NaN	NaN	NaN	NaN	NaN	NaN	NaN	NaN	NaN	NaN	NaN	NaN	NaN	NaN	NaN	NaN	NaN	NaN	NaN	NaN	NaN	NaN	NaN	NaN	NaN	NaN	NaN	NaN	NaN	NaN	NaN	201.988	NaN	NaN	NaN	NaN	NaN	NaN	NaN	NaN
Q7Z2W7	TRPM8	Transient receptor potential cation channel subfamily M member 8	2911.46	3057.29	7051.75	2568.7	2510.14	2588.08	5662.95	3186.79	4024.35	1780.85	2477.82	1260.69	1500.6	NaN	1898.64	2636.34	2388.07	6009.2	4195.71	2925.82	3189.26	2504.28	2829.2	2986.1	NaN	NaN	NaN	NaN	NaN	85.7847	NaN	NaN	NaN	NaN	NaN	60.4445	NaN	NaN	NaN	182.473	NaN	NaN	NaN	NaN	NaN	NaN	NaN
Q7Z3Y8;Q7Z3Z0	KRT27;KRT25	Keratin, type I cytoskeletal 27;Keratin, type I cytoskeletal 25	NaN	NaN	NaN	NaN	441.967	NaN	NaN	NaN	NaN	NaN	NaN	NaN	NaN	NaN	NaN	NaN	NaN	NaN	NaN	NaN	NaN	NaN	NaN	NaN	NaN	NaN	NaN	NaN	NaN	NaN	NaN	NaN	NaN	NaN	NaN	NaN	NaN	NaN	NaN	NaN	NaN	NaN	NaN	NaN	NaN	NaN	NaN
Q7Z6Z7	HUWE1	E3 ubiquitin-protein ligase HUWE1	958.399	NaN	891.812	510.055	NaN	NaN	636.479	NaN	587.781	NaN	NaN	832.26	226.434	567.893	NaN	597.164	894.807	NaN	1030.54	2553.98	1700.68	2047.76	1991.07	NaN	388.927	NaN	NaN	NaN	NaN	105.966	222.237	120.549	161.352	113.366	853.019	NaN	NaN	NaN	NaN	NaN	NaN	164.538	483.148	NaN	143.476	NaN	NaN
Q7Z794	KRT77	Keratin, type II cytoskeletal 1b	2581.87	1951.31	2265.73	31434.9	9123.18	18797	15900.9	6036.39	20859.9	8017.46	10223.4	4243.67	34037.7	5650.45	24071.6	10387.1	11591.6	17516.5	9721.69	14822.3	12043.4	103125	10054.6	14808.1	9254.63	3395.15	6292.69	6650.12	8366.66	5650.26	7273.34	3912.02	8262.32	4687.77	9133.31	15089.7	9661.98	29145.4	10805.8	19272.4	NaN	9684.21	6443.19	NaN	3858.96	10788	3912.07
Q86UD1	OAF	Out at first protein homolog	NaN	1829.28	2214.93	2186.11	924.129	522.644	1918.65	1026.85	NaN	NaN	1713.13	1434.23	1482.36	2408	926.075	1138.23	NaN	1912.06	2781.54	1112.51	2094.27	1788.92	2171.18	1747.61	2297.89	1069.72	NaN	2195.32	832.065	995.908	1318.29	1968.53	1254.07	1516.04	475.346	1892.59	2101.22	1661.09	688.117	1590.7	681.252	828.492	1557.39	1335.53	1321.44	758.405	1047.06
Q86UX7	FERMT3	Fermitin family homolog 3	NaN	NaN	NaN	NaN	NaN	NaN	NaN	1808.67	NaN	NaN	NaN	378.463	NaN	NaN	NaN	NaN	338.683	NaN	NaN	NaN	NaN	NaN	NaN	NaN	NaN	NaN	NaN	NaN	108.898	NaN	NaN	NaN	449.878	NaN	NaN	NaN	NaN	NaN	NaN	NaN	NaN	NaN	NaN	NaN	NaN	NaN	NaN
Q86V81	ALYREF	THO complex subunit 4	3877.81	1070.7	2427.38	1350.08	491.05	810.645	3895.27	189.561	2096.69	NaN	NaN	NaN	NaN	NaN	NaN	NaN	NaN	NaN	NaN	NaN	NaN	NaN	NaN	NaN	NaN	NaN	NaN	NaN	NaN	NaN	NaN	NaN	355.307	NaN	NaN	NaN	NaN	NaN	NaN	NaN	NaN	NaN	NaN	NaN	NaN	NaN	NaN
Q86VB7	CD163	Scavenger receptor cysteine-rich type 1 protein M130	1070.23	1425.05	207.433	NaN	1485.99	447.219	NaN	1304.92	1240.29	811.756	1067.65	NaN	266.104	5530.81	927.782	944.073	3542.31	3313.6	824.175	803.438	1572.4	1660.74	1191.55	2470.96	1769.09	871.993	2616.04	1909.06	1646.91	674.898	583.911	585.258	3267.25	1558.36	1201.87	702.29	3263.38	2019.82	1041.89	522.244	1256.69	1632.92	260.909	2739.48	1506.04	1490.93	438.647
Q86WK7	AMIGO3	Amphoterin-induced protein 3	NaN	NaN	NaN	15307.4	NaN	NaN	NaN	NaN	NaN	NaN	NaN	NaN	NaN	NaN	NaN	NaN	NaN	NaN	NaN	NaN	NaN	NaN	NaN	NaN	NaN	NaN	NaN	NaN	NaN	NaN	NaN	NaN	NaN	NaN	NaN	NaN	NaN	NaN	NaN	NaN	NaN	NaN	NaN	NaN	NaN	NaN	NaN
Q86XU0	ZNF677	Zinc finger protein 677	1609.67	5307.48	NaN	4082.45	2684.85	NaN	5248.59	3415.87	1084.6	NaN	596.135	2603.5	NaN	3929.89	NaN	NaN	2726.88	NaN	NaN	375.359	1220.63	4913.53	4349.63	6344.04	NaN	3677.15	NaN	3198.97	882.403	3596.96	NaN	5506.4	3319.96	NaN	NaN	2602.73	5504.87	236.073	NaN	3176.24	2408.99	2941.97	6898.3	1452.33	NaN	NaN	2317.17
Q86YW9	MED12L	Mediator of RNA polymerase II transcription subunit 12-like protein	1647	NaN	5574.74	NaN	NaN	4358.39	NaN	NaN	NaN	NaN	5302.06	2957.47	3486.9	NaN	8743.1	NaN	NaN	NaN	5158	NaN	1212.36	780.457	NaN	2093.52	NaN	NaN	NaN	NaN	1924.15	1727.03	771.449	NaN	NaN	NaN	NaN	NaN	1425.58	NaN	1527.54	1164.75	NaN	NaN	NaN	693.854	NaN	852.599	1803.06
Q86YZ3	HRNR	Hornerin	308.352	218.917	5458.62	350.303	600.151	1944.22	550.734	298.79	683.911	2244.11	2651.77	679.165	534.288	1439.56	1231	1539.31	56.6337	1394.91	1124.18	1006.73	1390.89	1628.19	644.774	521.288	1106.98	550.04	1124.14	436.022	NaN	736.79	743.657	NaN	721.094	685.567	1186.21	325.05	317.14	1180.78	349.249	NaN	155.398	503.402	739.588	NaN	978.346	605.993	730.73
Q8IU60	DCP2	m7GpppN-mRNA hydrolase	NaN	NaN	NaN	493.541	NaN	NaN	NaN	NaN	NaN	NaN	351.263	253.459	67.7108	NaN	NaN	491.169	NaN	NaN	NaN	NaN	NaN	246.722	NaN	334.622	NaN	NaN	1077.08	NaN	NaN	NaN	1107.56	NaN	NaN	NaN	NaN	NaN	NaN	NaN	156.179	NaN	NaN	NaN	517.295	NaN	NaN	NaN	NaN
Q8IUC0	KRTAP13-1	Keratin-associated protein 13-1	NaN	NaN	NaN	NaN	NaN	NaN	NaN	NaN	NaN	NaN	NaN	NaN	NaN	NaN	NaN	NaN	NaN	NaN	NaN	NaN	NaN	NaN	NaN	NaN	NaN	NaN	NaN	NaN	NaN	NaN	NaN	NaN	NaN	NaN	NaN	NaN	NaN	NaN	NaN	NaN	NaN	NaN	NaN	NaN	NaN	NaN	NaN
Q8IUC1	KRTAP11-1	Keratin-associated protein 11-1	NaN	NaN	NaN	NaN	NaN	NaN	NaN	NaN	NaN	NaN	NaN	NaN	NaN	NaN	NaN	NaN	NaN	NaN	NaN	NaN	NaN	NaN	NaN	NaN	NaN	NaN	NaN	NaN	NaN	NaN	NaN	NaN	NaN	NaN	NaN	NaN	NaN	NaN	NaN	NaN	NaN	NaN	NaN	NaN	NaN	NaN	NaN
Q8N136	DAW1	Dynein assembly factor with WDR repeat domains 1	4654.61	270.579	750.105	479.921	1018.12	88.1803	832.565	865.666	NaN	522.088	670.549	114.628	631.853	209.207	1080.65	962.022	NaN	242.392	656.247	105.07	489.694	1101.62	161.918	513.417	1221.67	NaN	NaN	67.6795	NaN	342.407	NaN	NaN	NaN	1.61691	413.026	121.263	NaN	NaN	1.12784	NaN	NaN	NaN	NaN	NaN	NaN	NaN	1.6788
Q8N1N4	KRT78	Keratin, type II cytoskeletal 78	2193.61	372.951	8690.65	NaN	NaN	429.673	NaN	NaN	NaN	804.381	290.245	398.282	NaN	NaN	NaN	785.04	NaN	375.103	517.576	NaN	566.514	413.055	NaN	156.666	NaN	432.187	NaN	154.814	NaN	NaN	NaN	NaN	2466.34	261.863	3543.59	NaN	NaN	1468.03	165.695	NaN	NaN	1556.03	NaN	NaN	NaN	721.54	474.415
Q8N228	SCML4	Sex comb on midleg-like protein 4	NaN	899.242	NaN	499.652	NaN	NaN	NaN	NaN	NaN	NaN	NaN	NaN	NaN	NaN	NaN	NaN	NaN	NaN	NaN	NaN	NaN	NaN	NaN	NaN	NaN	NaN	NaN	555.318	NaN	379.282	NaN	525.872	NaN	NaN	NaN	NaN	NaN	NaN	NaN	NaN	256.505	NaN	NaN	NaN	NaN	NaN	808.61
Q8NBP7	PCSK9	Proprotein convertase subtilisin/kexin type 9	NaN	NaN	NaN	NaN	NaN	NaN	NaN	NaN	NaN	NaN	NaN	NaN	NaN	NaN	NaN	NaN	NaN	NaN	NaN	NaN	NaN	NaN	NaN	NaN	NaN	NaN	NaN	NaN	NaN	NaN	NaN	NaN	NaN	NaN	NaN	NaN	NaN	NaN	NaN	NaN	338.733	NaN	NaN	NaN	NaN	NaN	NaN
Q8NC51	SERBP1	Plasminogen activator inhibitor 1 RNA-binding protein	2174.67	1808.94	1107.02	580.309	1451.77	2026.19	3112.78	256.192	4172.42	124.389	NaN	508.309	550.47	2609.14	NaN	NaN	361.38	3185.54	1693.33	619.951	342.331	558.837	838.816	700.315	336.344	330.768	465.877	375.963	306.165	605.819	144.908	NaN	440.234	663.436	519.023	420.559	731.088	NaN	700.646	652.795	349.759	NaN	NaN	95.712	NaN	638.867	1287.4
Q8NEV4	MYO3A	Myosin-IIIa	15723.5	7285.8	2606.58	26397.1	13355.5	NaN	23211.9	24388.1	23180.8	NaN	NaN	18295.5	NaN	28702.3	NaN	43858	NaN	29384.7	27325.3	16607.4	NaN	NaN	20382.7	NaN	15363	NaN	NaN	NaN	NaN	NaN	NaN	NaN	NaN	NaN	NaN	NaN	NaN	NaN	NaN	NaN	NaN	NaN	NaN	NaN	NaN	NaN	NaN
Q8NHM4	PRSS3P2	Putative trypsin-6	2703.36	3955.57	5391.34	4119.22	5620.29	3277.67	7324.73	4952.3	14033.3	1975.38	5108.65	3614.45	5463.52	NaN	6248.23	1849.84	7068.87	5051.58	7055.22	NaN	5127.28	7074.42	3516.96	2247.38	8614.06	NaN	NaN	7551.02	1798.91	8251.64	6914.15	5442.81	3531.97	3165.87	5800.63	4009.92	855.309	3492.87	6609.02	8816.3	4616.42	2352.83	3619.13	16288.2	NaN	8475.45	6134.23
Q8TAD2	IL17D	Interleukin-17D	11003.5	NaN	NaN	10697	NaN	NaN	9765.71	NaN	13790.9	NaN	NaN	NaN	NaN	5735.52	NaN	4919.41	10568.4	NaN	NaN	7887.31	5023.68	NaN	NaN	NaN	NaN	NaN	7503.4	NaN	NaN	NaN	NaN	NaN	5966.29	NaN	NaN	NaN	NaN	NaN	NaN	NaN	NaN	NaN	NaN	NaN	2790.54	NaN	NaN
Q8TEU8	WFIKKN2	WAP, Kazal, immunoglobulin, Kunitz and NTR domain-containing protein 2	NaN	NaN	NaN	NaN	NaN	NaN	12495.7	23462.1	18193.2	NaN	NaN	NaN	NaN	NaN	NaN	NaN	19705	NaN	NaN	NaN	18311.5	NaN	18053.1	NaN	13065.8	22982.7	NaN	7574.4	NaN	36823.9	NaN	NaN	NaN	NaN	7225.54	10936.5	NaN	13086.9	NaN	22546	NaN	NaN	NaN	78466.9	8492.85	NaN	9021.26
Q8TEV9	SMCR8	Guanine nucleotide exchange protein SMCR8	1565.14	2663.62	3494.62	1217.02	4610.92	3165.35	NaN	4200.56	3368.32	3250.47	8543.46	1926.84	NaN	4163.45	3433.09	1706.04	NaN	4023.12	3419.29	3531.79	3094.69	4937.76	2364.6	4238.57	2985.11	NaN	NaN	NaN	NaN	NaN	NaN	NaN	NaN	NaN	952.584	925.667	NaN	NaN	NaN	NaN	NaN	NaN	665.228	644.289	1863.03	NaN	NaN
Q8WVV4	POF1B	Protein POF1B	NaN	NaN	2226.13	NaN	NaN	NaN	NaN	NaN	NaN	NaN	NaN	NaN	NaN	NaN	NaN	NaN	NaN	NaN	NaN	NaN	NaN	NaN	NaN	NaN	NaN	NaN	NaN	NaN	NaN	NaN	NaN	NaN	NaN	NaN	653.867	NaN	NaN	NaN	NaN	NaN	NaN	NaN	NaN	NaN	NaN	NaN	NaN
Q8WXR4	MYO3B	Myosin-IIIb	6230.85	2329.45	7302.74	8111.76	6442.56	7719.57	3345.8	7818.46	6980.29	8747.04	7968.18	3852.14	5324.65	5704.71	4628.3	7723.25	5320.51	NaN	6554.6	6766.24	7009.45	5400.04	4391.66	6426.39	NaN	NaN	NaN	NaN	NaN	5165.11	NaN	NaN	NaN	NaN	NaN	NaN	7183.29	NaN	NaN	NaN	NaN	NaN	NaN	NaN	2122.8	NaN	3997.06
Q92496	CFHR4	Complement factor H-related protein 4	8449.01	10515.3	8327.77	13192.4	10139.7	25462.5	6505.2	13058	10942.6	12655.8	7771.85	25016.9	45895.5	15639.1	9468.26	14089.6	6437.05	2337.66	7850.09	23164.7	10221.3	17161.7	12450.3	7567.15	18056.8	10674.9	11859.7	12076.4	13123.6	18351.8	11415.7	9528.48	30385.2	8987	4359.37	10750.4	12550.3	7640.88	7060.57	9757.47	7798.79	7911.59	5979.01	7212.88	5182.17	5394.34	21142.1
Q92576	PHF3	PHD finger protein 3	NaN	NaN	NaN	NaN	NaN	NaN	NaN	NaN	NaN	NaN	NaN	NaN	NaN	NaN	NaN	NaN	NaN	NaN	NaN	NaN	NaN	NaN	NaN	NaN	NaN	NaN	NaN	NaN	NaN	NaN	NaN	NaN	NaN	NaN	NaN	NaN	NaN	NaN	NaN	NaN	NaN	NaN	NaN	NaN	NaN	NaN	NaN
Q92820	GGH	Gamma-glutamyl hydrolase	2441.02	2530.86	3067.43	1165.89	1637.87	1210.27	1822.65	1632.85	2030.01	1326.99	1823.35	1540.4	1162.27	1958.99	1575.05	2211.59	2278.03	1132.65	1495.16	1557.53	1231.34	1375.58	1966.79	2200.71	1766.2	708.41	1346.39	783.738	1379.45	899.909	1902.33	1496.89	884.957	698.981	995.723	825.437	673.365	1032.04	1348.09	NaN	1019.58	584.63	884.496	1162.2	739.59	735.229	931.834
Q92918	MAP4K1	Mitogen-activated protein kinase kinase kinase kinase 1	3558.13	2601.45	8096.38	4691	4336.88	2588.54	4451.33	1161.19	6021.61	2634.21	8587.16	1968.75	2732.35	3828.09	4212.8	3817.3	7287.65	4187.81	8180.4	4887.81	7503.8	3500.9	8595.36	7849.99	11841.5	4562.47	2397.14	2608.22	3103.62	3246.21	2631.95	2445.33	2317.05	1427.01	1559.41	1575.22	1758.26	2099.48	1355.99	2465.51	2025.78	1587.96	768.348	1815.79	3681.81	804.348	8245.03
Q92954	PRG4	Proteoglycan 4	895.101	3415.31	3001.08	3609.37	2241.64	3160.7	2044.35	2550.63	2719.87	4535.53	3225.15	4178.31	4245.2	2312.84	1751.16	5804.37	3281.01	1951.04	4043.35	2035.29	2453.97	1855.28	3522.85	4770.08	5670.11	1919.62	3188.24	1246.51	2728.47	2596.03	4761.67	4463.34	4746.49	1966.72	2077.12	3045	2061.74	2535.73	2783	2591.89	4248.92	2306.68	2493.65	2171.04	2997.53	1939.93	3510.23
Q92973	TNPO1	Transportin-1	1553.69	NaN	NaN	NaN	NaN	NaN	1844.18	NaN	2011.01	NaN	NaN	NaN	NaN	NaN	NaN	NaN	NaN	NaN	NaN	NaN	NaN	NaN	NaN	NaN	NaN	NaN	NaN	NaN	NaN	NaN	NaN	NaN	NaN	NaN	NaN	NaN	NaN	NaN	NaN	NaN	NaN	NaN	NaN	NaN	NaN	NaN	NaN
Q969H0	FBXW7	F-box/WD repeat-containing protein 7	NaN	0.291576	0.249407	0.523574	1.2094	0.489707	0.00142052	0.147317	0.593715	NaN	NaN	NaN	NaN	0.640455	NaN	NaN	3.53031	NaN	NaN	NaN	NaN	NaN	NaN	0.388444	NaN	1.19753	1.92118	1.54046	1.15756	NaN	0.573172	NaN	0.190099	NaN	0.401929	NaN	0.392464	1.14815	NaN	NaN	0.599516	NaN	0.516993	0.749129	4.00818	NaN	NaN
Q96A72	MAGOHB	Protein mago nashi homolog 2	1681.18	1156.09	2551.18	1530.7	1418.75	1708.25	5388.42	1076.09	3127.13	NaN	NaN	NaN	NaN	NaN	NaN	NaN	NaN	NaN	NaN	NaN	NaN	NaN	NaN	NaN	NaN	NaN	NaN	NaN	NaN	256.836	NaN	NaN	NaN	NaN	NaN	NaN	NaN	NaN	NaN	NaN	NaN	NaN	NaN	NaN	NaN	NaN	119.84
Q96AE4	FUBP1	Far upstream element-binding protein 1	5111.76	2475.41	2750.31	1558.15	3684.69	4112.1	13152.7	2947.49	4849.55	883.706	NaN	650.005	NaN	NaN	NaN	NaN	NaN	NaN	1137.45	NaN	647.724	798.04	NaN	NaN	NaN	575.08	429	1027.03	338.447	657.504	NaN	256.353	663.997	NaN	961.679	1065.24	882.897	NaN	NaN	582.828	641.647	468.908	NaN	202.232	422.934	731.101	714.908
Q96C19	EFHD2	EF-hand domain-containing protein D2	1684.64	1211.05	1537.17	853.643	760.815	908.126	4830.96	1082.47	1283.82	262.942	NaN	105.351	NaN	NaN	NaN	NaN	NaN	NaN	NaN	NaN	NaN	NaN	NaN	NaN	NaN	NaN	NaN	NaN	NaN	NaN	NaN	NaN	NaN	NaN	NaN	NaN	NaN	NaN	NaN	NaN	NaN	NaN	NaN	NaN	NaN	303.65	NaN
Q96CM8	ACSF2	Medium-chain acyl-CoA ligase ACSF2, mitochondrial	NaN	NaN	NaN	NaN	NaN	NaN	NaN	NaN	NaN	NaN	NaN	NaN	NaN	NaN	NaN	NaN	NaN	NaN	NaN	NaN	NaN	NaN	NaN	NaN	NaN	NaN	NaN	NaN	NaN	NaN	NaN	NaN	NaN	NaN	NaN	NaN	NaN	NaN	NaN	NaN	NaN	NaN	NaN	NaN	NaN	NaN	NaN
Q96IY4	CPB2	Carboxypeptidase B2	22476	14781.5	10606.1	17962.7	20499	17738.5	18874.5	21974.5	18569.6	21467.9	22667.6	25192.2	27321.8	14378.1	18810.9	23416.9	13564	18926.1	18579.8	27977.5	16632.3	15451.3	17585.6	16311.5	20025.7	14837.6	17274.2	16147.1	15093.9	20674.8	15332.9	22198.4	15283.8	25943.7	13901.7	20529.5	15918.8	13613.6	14166	21801.8	17385.2	15932.6	24362.8	18281.6	26233.2	19288.1	13759.1
Q96KN2	CNDP1	Beta-Ala-His dipeptidase	3948.98	9953.93	5592.6	9461.21	5558.24	6466.67	9084.22	8367.55	8208.85	10392.3	9028.7	9896.96	13092.9	7502.96	5735.21	9132.27	2426.49	6102.72	22761.1	3300.96	5003.32	3672.1	9638.65	9959.86	11408.3	7882.66	4853.53	3635.27	9585.3	5437.22	7132.88	5886.57	4564.41	5287.45	1749.97	5638.21	9023.47	4187.92	5169.13	5629.44	10042.1	7638.46	1798.88	7905.1	2189.78	8224.55	6389.28
Q96LX8	ZNF597	Zinc finger protein 597	1401.5	7511.73	2333.26	9511.68	8833.08	15768.7	NaN	3553.67	2789.51	9295.21	NaN	12845.6	6875.49	8852.43	3922.36	20803.2	5734.88	NaN	14873.6	10064.2	17691.1	14861.3	10389.8	NaN	NaN	3456.37	NaN	7473.85	1687.36	1898.36	NaN	924.681	NaN	NaN	NaN	NaN	NaN	NaN	2577.05	6558.82	NaN	2261.28	NaN	NaN	NaN	2061.93	NaN
Q96NY7	CLIC6	Chloride intracellular channel protein 6	5293.41	NaN	3068.52	NaN	3866.02	2245.66	2955.76	5626.61	NaN	NaN	NaN	3087.42	NaN	NaN	3303.56	5173.2	NaN	NaN	5500.82	NaN	NaN	NaN	NaN	NaN	5388.33	8035.05	7520.75	NaN	10220.8	NaN	NaN	NaN	NaN	NaN	4117.39	6654.44	7524.9	NaN	4238.13	NaN	NaN	6417.29	NaN	4526.75	8740.7	NaN	NaN
Q96P63	SERPINB12	Serpin B12	NaN	NaN	19375.3	NaN	NaN	NaN	NaN	NaN	NaN	NaN	NaN	NaN	NaN	NaN	NaN	NaN	NaN	NaN	NaN	NaN	NaN	NaN	NaN	NaN	NaN	2132.15	NaN	NaN	NaN	NaN	NaN	NaN	NaN	NaN	4034.49	NaN	NaN	10350.7	NaN	NaN	NaN	NaN	NaN	NaN	NaN	NaN	3144.13
Q96PD5	PGLYRP2	N-acetylmuramoyl-L-alanine amidase	27569.8	12214.2	24318.8	28956.2	29774	25202.3	23764.5	22431.8	32765.6	19142.9	42200.2	16278.2	29651.6	32401.9	37118.5	24207.2	22760.6	47437.5	29553.3	28534.4	34223.9	31209	21629.3	31389.1	26260.1	23976.2	24137.3	28845	29388.9	22956.5	38221	25982.6	19988	16383.3	31042.1	19863.8	26502.5	36573.7	28076.7	29343.4	21972.6	22412.6	19099.9	26500.5	29498.9	28494.7	17391.9
Q99418	CYTH2	Cytohesin-2	0.891851	0.607244	NaN	5.30559	NaN	NaN	0.0114575	NaN	NaN	NaN	3.46766	0.0282999	NaN	NaN	NaN	NaN	NaN	NaN	NaN	1.14843	NaN	NaN	NaN	NaN	NaN	NaN	0.928608	0.794545	NaN	NaN	0.0705877	NaN	NaN	NaN	3.64125	NaN	NaN	1.26097	NaN	NaN	NaN	NaN	NaN	NaN	NaN	0.610677	NaN
Q99523	SORT1	Sortilin	3689.19	607.235	4076.22	3569.83	1562.95	2389.86	3345.1	NaN	2631.07	1631.84	NaN	NaN	NaN	NaN	NaN	1660.4	1160.83	NaN	NaN	NaN	5401.7	NaN	NaN	NaN	NaN	NaN	NaN	NaN	4403.54	NaN	NaN	NaN	NaN	NaN	NaN	NaN	NaN	NaN	NaN	NaN	NaN	NaN	NaN	NaN	NaN	NaN	NaN
Q99623	PHB2	Prohibitin-2	5405.42	3002.69	7055.05	3310.38	3525.89	3137.53	12345.7	2686.92	1665.16	NaN	NaN	NaN	713.876	NaN	NaN	NaN	NaN	NaN	NaN	398.983	NaN	NaN	NaN	NaN	NaN	NaN	NaN	1449.92	NaN	NaN	NaN	NaN	910.629	NaN	NaN	NaN	NaN	NaN	NaN	NaN	NaN	NaN	NaN	NaN	NaN	NaN	1071.11
Q99729	HNRNPAB	Heterogeneous nuclear ribonucleoprotein A/B	1723.08	492.877	1354.11	387.998	387.29	887.309	4454.71	511.356	1591.4	NaN	NaN	NaN	328.817	NaN	NaN	NaN	47.3026	358.584	NaN	NaN	NaN	NaN	NaN	NaN	NaN	NaN	96.0235	125.724	192.835	NaN	133.354	NaN	277.927	129.516	149.294	184.11	290.307	NaN	137.511	236.591	294.394	NaN	NaN	NaN	NaN	357.468	NaN
Q99784	OLFM1	Noelin	904.082	NaN	1188.21	2322.86	2190.03	1741	923.019	1503.22	1699.29	1015.2	1825.17	1946.07	2081.5	2113.24	1440.64	2438.56	946.64	2257.76	1553.54	2106.43	1558.32	1887.96	1806.5	2828.14	1509.33	858.586	910.505	610.564	939.405	2001.87	1361.81	NaN	NaN	NaN	NaN	1781.72	1693.39	1615.99	1643.05	1254.74	NaN	1422.56	533.635	NaN	410.302	562.442	NaN
Q99873	PRMT1	Protein arginine N-methyltransferase 1	1058.87	303.604	2853.4	687.487	850.362	NaN	1733.53	1129.68	1130.89	NaN	NaN	NaN	NaN	NaN	NaN	NaN	NaN	NaN	NaN	NaN	NaN	NaN	NaN	NaN	NaN	NaN	NaN	NaN	NaN	NaN	NaN	NaN	NaN	NaN	NaN	NaN	NaN	NaN	NaN	NaN	NaN	NaN	NaN	NaN	NaN	NaN	NaN
Q99996	AKAP9	A-kinase anchor protein 9	815.71	40179.2	13096	9989.58	3516.72	NaN	NaN	13680.8	NaN	3472.42	NaN	11885.4	NaN	NaN	1880.7	52686.9	2647.16	NaN	NaN	NaN	18632.2	NaN	NaN	44654.5	9636.59	NaN	NaN	NaN	NaN	467.485	1050.07	3944.76	NaN	NaN	8829.66	NaN	NaN	NaN	NaN	NaN	NaN	13002.4	41254.3	NaN	NaN	890.52	NaN
Q9BQM9	C20orf144	Uncharacterized protein C20orf144	1092.42	NaN	745.988	820.457	473.072	2159.43	NaN	NaN	NaN	1403.48	2387.85	NaN	5387.61	NaN	1776.81	2388.6	678.483	2880.81	3909.2	1774.17	NaN	NaN	1537.56	NaN	2606.09	1497.94	1772.52	426.282	663.578	434.098	2306.92	2441.77	2713.99	3478.73	4837.91	1592.81	2977.05	185.211	581.865	2930.23	2258.24	3680.04	2674.08	NaN	NaN	NaN	NaN
Q9BR76	CORO1B	Coronin-1B	775.725	1181.62	364.819	1041.23	498.886	312.158	647.564	1148.28	502.118	1223.21	249.141	1140.01	339.175	651.859	662.699	381.403	NaN	NaN	457.051	664.847	835.114	498.547	NaN	781.357	107.886	323.815	381.38	256.147	374.088	486.239	80.6123	260.622	15.9296	652.388	581.233	213.559	744.446	550.638	674.368	614.5	655.922	546.497	NaN	255.499	NaN	448.862	405.996
Q9BSG1	ZNF2	Zinc finger protein 2	2878.79	3042.97	4733.53	668.943	5156.51	3937.75	5952.07	2362.49	11399.4	39569.8	4378.15	2155.44	1594.16	2781.82	NaN	13768.4	652.636	NaN	26341.8	NaN	2355.25	NaN	NaN	10796.1	768.54	NaN	459.505	1324.76	NaN	1428.71	584.246	608.854	133.13	1479.45	NaN	4770.97	NaN	854.788	1052.99	NaN	NaN	1451.13	818.382	NaN	2436.88	786.089	NaN
Q9BTX7	TTPAL	Alpha-tocopherol transfer protein-like	NaN	NaN	NaN	NaN	1873.96	2489.38	NaN	NaN	NaN	1443.23	NaN	NaN	3224.33	NaN	NaN	NaN	NaN	NaN	NaN	4214.21	962.413	2776.7	1873.13	NaN	NaN	7708.32	6392.95	6033.45	11264.3	6636.14	9235.44	3167.96	NaN	5758.41	4422.38	4045.92	5774.34	6364.55	5342.33	NaN	NaN	6330.9	NaN	9723.65	8348.5	8364.1	2752.94
Q9BV36	MLPH	Melanophilin	46959	49326.1	25829.6	76923.8	176462	97152.4	144036	160183	129428	72445.4	111411	40430.8	82640.3	105503	92284.9	79825.1	67106.1	218072	32189.1	20934.7	161939	24676.3	53554.3	40494.3	66630.4	40465.5	34454.1	13304.3	43842.2	27367.7	25928.2	13085.1	NaN	67751.4	67387.4	15129.6	34590.6	12175.6	29768.1	13666.2	24343.9	32378	30090.1	17061.8	46346.4	47816.4	40545.4
Q9BWP8	COLEC11	Collectin-11	1544.2	1642.25	1199.25	2415.69	1953.36	3256.75	1496.48	1600.6	2837.17	1546.01	2387.6	675.244	2221.79	2868.23	1506	1978.37	1677.15	3035.57	673.97	1229.6	2426.62	1166.04	1227.56	952.151	1848.3	512.638	517.368	841.841	1199.3	563.047	1438.27	798.014	727.779	842.622	606.995	599.939	2065.55	1478.63	1162.41	874.896	950.503	650.415	1415.02	1212.2	777.723	685.871	390.181
Q9BXR6	CFHR5	Complement factor H-related protein 5	6538.89	8628.43	7037.39	13420.7	9033.3	6292.61	5572.44	11353.9	6021.88	6567.21	4981.54	9631.96	7810.25	6246.88	5498.39	14787.3	11074.5	2461.69	9173.05	8266.91	4677.47	7874.31	11352.7	2901.7	11703.8	5336.53	7194.97	4949.3	5288.36	6818.75	4618.44	6631.02	4762.52	6892.65	5126.86	4011.18	6736	4479.53	2976.88	3545.37	6435.78	4493.84	3409.65	5833.62	5476.21	4650.66	3915.37
Q9BXT8	RNF17	RING finger protein 17	8861.83	1631.36	51772.7	1913.35	1876.11	1710.85	1162.51	3093	1598.85	817.673	3925.57	2777.44	NaN	NaN	176.39	3029.44	33738.1	6535.21	1854.44	5056.46	7920.1	NaN	NaN	300.996	6049.84	NaN	9659.28	17522.8	8699.37	NaN	6276.42	4925.79	12202.3	9614.01	12887.8	9760.62	4359.75	3298.55	5393.57	6292.39	NaN	3774.56	2867.79	2956.55	NaN	2872.55	9108.47
Q9C075	KRT23	Keratin, type I cytoskeletal 23	NaN	NaN	1639.1	NaN	NaN	NaN	NaN	NaN	NaN	NaN	NaN	NaN	NaN	NaN	NaN	NaN	NaN	NaN	NaN	NaN	NaN	NaN	NaN	NaN	NaN	NaN	NaN	NaN	NaN	NaN	NaN	NaN	NaN	NaN	NaN	NaN	NaN	NaN	NaN	NaN	NaN	NaN	NaN	NaN	NaN	NaN	NaN
Q9GZZ8	LACRT	Extracellular glycoprotein lacritin	NaN	NaN	NaN	3774.99	NaN	NaN	NaN	NaN	NaN	NaN	NaN	NaN	NaN	NaN	NaN	NaN	NaN	NaN	NaN	NaN	NaN	NaN	NaN	NaN	NaN	NaN	NaN	NaN	NaN	1305.6	NaN	NaN	NaN	NaN	NaN	NaN	NaN	NaN	NaN	NaN	NaN	NaN	NaN	NaN	NaN	NaN	NaN
Q9H257	CARD9	Caspase recruitment domain-containing protein 9	13373.4	8449.43	13191.4	11983.5	18451.9	10972.5	45720.7	12438.7	8569.32	16548.6	NaN	5434.29	36844.4	14473.2	1633.68	21568.3	19178.1	3494.64	17940.8	21667.3	8780.7	22921.2	12608.4	15152.9	7403.02	8776.79	12827.5	4849.78	8062.09	4625.27	8312.53	4637.21	1171.17	15706.2	3045.15	4443.9	2832.74	6273.27	9888.12	4255.69	10424.8	8561.97	5599.64	6210.76	7679.38	11875.8	9769.12
Q9H4A4	RNPEP	Aminopeptidase B	1073.62	662.399	1762.62	NaN	580.549	1226.18	2977.24	1061.3	1705.88	NaN	NaN	327.513	NaN	NaN	NaN	NaN	NaN	NaN	NaN	NaN	NaN	NaN	NaN	NaN	NaN	NaN	NaN	188.262	NaN	NaN	NaN	NaN	NaN	NaN	NaN	NaN	124.994	NaN	NaN	NaN	NaN	NaN	NaN	NaN	NaN	NaN	NaN
Q9H4B7	TUBB1	Tubulin beta-1 chain	NaN	NaN	NaN	NaN	NaN	NaN	NaN	NaN	NaN	NaN	NaN	NaN	NaN	NaN	NaN	NaN	NaN	NaN	NaN	NaN	NaN	NaN	NaN	NaN	NaN	NaN	1087.49	NaN	NaN	NaN	NaN	NaN	NaN	NaN	NaN	NaN	NaN	NaN	NaN	NaN	NaN	NaN	NaN	NaN	NaN	NaN	NaN
Q9HBU9	POPDC2	Popeye domain-containing protein 2	5426.78	NaN	NaN	NaN	NaN	NaN	NaN	1620.5	NaN	NaN	NaN	NaN	NaN	NaN	NaN	NaN	NaN	NaN	NaN	NaN	NaN	NaN	NaN	NaN	NaN	NaN	48340.4	2428.98	NaN	16508.5	NaN	NaN	40878.6	NaN	20998.6	NaN	NaN	NaN	NaN	8323.65	NaN	NaN	NaN	NaN	40441.3	NaN	2919.46
Q9HCY8	S100A14	Protein S100-A14	NaN	NaN	NaN	NaN	NaN	NaN	NaN	NaN	NaN	NaN	NaN	NaN	NaN	NaN	NaN	NaN	NaN	NaN	NaN	NaN	NaN	NaN	NaN	NaN	NaN	NaN	NaN	NaN	NaN	NaN	NaN	NaN	NaN	NaN	NaN	NaN	NaN	NaN	NaN	NaN	NaN	NaN	NaN	NaN	NaN	NaN	NaN
Q9HDC9	APMAP	Adipocyte plasma membrane-associated protein	3330.11	1519.97	2728.82	2040.67	1364.11	1390.41	2138.34	1825.86	1729.58	1814.32	1786.97	NaN	1359.86	1672.03	440.325	1817.88	3024.78	1338.71	1742.34	2285.71	NaN	1459.38	1815.61	1466.82	2788.34	3172.07	2137.27	2854.86	1297.28	1484.84	1869.86	1834.54	2186.56	1507.31	2393.11	1464.59	2276.28	1119.62	2280.96	2129.44	2546.88	1104.41	2339.14	2170.83	2238.95	1280.64	556.878
Q9NP55	BPIFA1	BPI fold-containing family A member 1	NaN	NaN	NaN	NaN	1200.6	NaN	NaN	NaN	NaN	NaN	NaN	NaN	NaN	NaN	NaN	NaN	NaN	NaN	NaN	NaN	NaN	NaN	NaN	NaN	NaN	NaN	NaN	NaN	NaN	NaN	NaN	NaN	NaN	NaN	NaN	NaN	NaN	7264.79	NaN	NaN	NaN	NaN	NaN	NaN	NaN	NaN	NaN
Q9NP80	PNPLA8	Calcium-independent phospholipase A2-gamma	9294.76	7415.25	15128.5	10974.3	8044.04	17771.9	31010.6	7247	12349.9	4269.64	17179.6	7859.72	57745.8	22747.1	41452.1	11137.7	10481.7	28137	25847.4	21535.2	4888.52	18197.6	13286.8	17123.9	16825.1	16986.1	13042.8	9686.46	28498.4	21355.6	17359.4	8414.32	6032.9	1961.1	13083.8	20206.8	22897.6	20019.6	19905.6	18316	7321.21	19159.1	11339.5	34756.5	6332.87	14442.3	22428.7
Q9NPH3	IL1RAP	Interleukin-1 receptor accessory protein	5377.73	4581.57	3122.75	3460.06	3976.86	2383.59	2128.39	4291.42	3843.91	NaN	NaN	3396.74	2092	6062.91	3373.33	3312.85	4864.45	5761.98	3939.63	5825.83	3351.2	2988.74	2346	2772.65	3043.44	6406.75	4985.99	5001.49	5344.91	4385.56	4237.12	6664.53	4398.1	6791.46	6149.94	6179.78	8002.78	3292.65	2000.75	7593.34	3030.93	2032.13	7680.06	2727.86	41128.7	5574.55	4309.94
Q9NQ79	CRTAC1	Cartilage acidic protein 1	1669.16	1563.96	2291.55	1283.17	2696.88	3389.75	2159.07	2922.13	3983.48	3754	2967.69	1721.96	2570.9	5467.5	4080.98	4437.92	2532.56	6594.92	5626.97	3129.1	2546.69	5933.62	3049.39	4229.26	5560.71	2245.03	3473.79	3959.61	4088.87	1925.25	2691.32	2439.53	2146.35	929.591	1751.55	2629.37	2912.15	3238.04	4487.68	2625.15	1161.56	996.089	1523.61	3818.89	2426.08	1160.84	2087.56
Q9NQ86	TRIM36	E3 ubiquitin-protein ligase TRIM36	NaN	NaN	NaN	NaN	NaN	NaN	NaN	NaN	NaN	NaN	NaN	NaN	NaN	NaN	NaN	NaN	NaN	NaN	NaN	NaN	NaN	NaN	NaN	NaN	NaN	1494.26	NaN	NaN	NaN	NaN	NaN	NaN	NaN	NaN	NaN	NaN	NaN	NaN	NaN	NaN	NaN	NaN	NaN	NaN	NaN	NaN	NaN
Q9NSB2	KRT84	Keratin, type II cuticular Hb4	NaN	NaN	9605.57	10930.1	181.351	144.028	450.451	1903.22	19964.8	NaN	55872.2	NaN	1338.77	NaN	NaN	NaN	249.916	NaN	NaN	NaN	234.975	62873.5	NaN	7058.57	NaN	2873.12	360.242	950.71	NaN	NaN	NaN	NaN	468.467	NaN	107.576	NaN	NaN	NaN	NaN	NaN	NaN	NaN	1667.63	NaN	466.118	NaN	1162.54
Q9NSB4	KRT82	Keratin, type II cuticular Hb2	NaN	NaN	NaN	NaN	NaN	NaN	NaN	NaN	NaN	1119.14	NaN	NaN	NaN	NaN	NaN	NaN	NaN	NaN	NaN	NaN	NaN	NaN	NaN	NaN	NaN	NaN	NaN	NaN	NaN	NaN	NaN	NaN	NaN	NaN	NaN	NaN	NaN	NaN	NaN	NaN	NaN	NaN	NaN	NaN	NaN	NaN	NaN
Q9NV58	RNF19A	E3 ubiquitin-protein ligase RNF19A	56279.4	52741.3	108556	2515.47	58944.9	112017	92324.1	115128	62650.9	63958.9	81985	79576.2	117479	85976.7	97889.7	57197	36826.1	NaN	81069.6	105933	90629.7	96722.6	69193.9	64145.8	48673	NaN	1526.27	2284.06	1232.26	2799.98	862.785	1829.49	2084.96	1981.31	1650.24	1196.02	1187.24	383.724	602.716	1504.58	1329.08	1300.4	2423.47	557.879	553.272	NaN	2146.79
Q9NYJ8	TAB2	TGF-beta-activated kinase 1 and MAP3K7-binding protein 2	1028.82	NaN	NaN	NaN	NaN	NaN	NaN	NaN	NaN	NaN	NaN	NaN	NaN	NaN	NaN	NaN	NaN	NaN	NaN	NaN	NaN	NaN	NaN	NaN	NaN	NaN	NaN	NaN	NaN	NaN	NaN	NaN	NaN	NaN	NaN	NaN	NaN	NaN	NaN	NaN	NaN	NaN	NaN	NaN	NaN	NaN	NaN
Q9NZC7	WWOX	WW domain-containing oxidoreductase	14.4796	1857.39	NaN	1183.94	1787.78	NaN	NaN	2267.45	1607.71	NaN	527.858	NaN	208.014	NaN	NaN	637.481	2741.46	NaN	716.828	738.802	371.259	152.372	1173.42	789.593	NaN	1280.22	NaN	1713.05	NaN	1516.46	NaN	NaN	NaN	NaN	NaN	NaN	NaN	351.105	1659.66	NaN	NaN	333.689	NaN	NaN	NaN	NaN	1350.58
Q9NZK5	ADA2	Adenosine deaminase 2	525.585	NaN	NaN	NaN	438.807	NaN	NaN	NaN	NaN	NaN	184.97	NaN	NaN	818.591	618.171	30.8094	286.409	435.196	357.237	NaN	531.443	299.309	386.848	409.332	NaN	140.286	211.233	374.71	240.33	NaN	NaN	58.1547	218.426	NaN	NaN	115.647	271.125	NaN	311.511	NaN	NaN	NaN	166.748	300.916	NaN	179.703	NaN
Q9NZP8	C1RL	Complement C1r subcomponent-like protein	10426.4	6909.89	10478	7549.38	7206.34	6010.64	7230.25	5206.42	4988.39	8171.78	4707.82	10139.8	7331.11	3923.37	7181.14	5177.59	8260.61	5335.57	8494.72	7640.53	6153.4	4895.22	4193.08	4339.04	10394.7	6240.22	8502.36	7355.05	5627.09	6940.57	10095.8	9153.45	7264.7	4610.51	4874.85	8352.58	6443.34	5053.3	3807	5185.42	8927.67	7300.31	7924.1	5267.44	7081.65	7855	7962.01
Q9NZR2	LRP1B	Low-density lipoprotein receptor-related protein 1B	4510.41	1171.69	3883.06	10728.6	312.973	819.57	10288.2	NaN	9519.8	NaN	28164.3	1727.83	NaN	2339.3	1688.09	1814.7	4369.97	1783.76	2002.66	13007.2	2966.69	22396.6	2787.52	708.186	2260.66	1772.17	2000.85	738.764	518.692	1295.33	NaN	775.447	3718.12	1531.04	843.219	1090.35	695.602	1336.32	726.435	3551.84	1547.19	1095.06	678.446	650.609	762.574	396.613	1509.54
Q9NZT1	CALML5	Calmodulin-like protein 5	4816.88	4315.22	10179.3	4746.07	5059.83	5140.27	13211.7	6513.96	4787.65	5634.99	10701.3	3795.14	6309.45	7214.3	4147.95	5372.08	4176.37	8569.81	6720.56	1862.87	18400.8	8140.36	6297	5837.23	5820.9	3439.14	1946.66	1996.72	NaN	2278.37	1798.32	572.837	2589.51	2107.3	6801	1762.1	NaN	NaN	2299.09	3834.22	NaN	NaN	2458.39	2606.41	3397.34	6154.86	4949.57
Q9P0K1	ADAM22	Disintegrin and metalloproteinase domain-containing protein 22	4046.76	2462	4076.85	2558.52	4107.7	8910.93	3957.81	3296.67	4771.53	1878.24	8348.07	3199.29	10592.4	8358.26	6794.29	4095.46	NaN	20447.1	7772.54	6605.16	4520.17	6321.22	3119.43	6229.16	3977.1	NaN	NaN	NaN	NaN	NaN	NaN	NaN	NaN	NaN	2427.47	3120.61	1798.03	NaN	NaN	3462.31	NaN	NaN	3043.5	NaN	NaN	2203.72	2654.16
Q9UEW3	MARCO	Macrophage receptor MARCO	25718.4	11741.6	26611	23252.6	20529	29973.5	28133.8	30790.4	41263.6	11396.5	23321.3	22422.5	NaN	50986.5	33445.7	14101.4	16462.5	61380.7	18785.1	40065.5	28149.5	30373.1	19579	23885.6	34277.7	NaN	247.106	1.38736	112.259	545.897	NaN	NaN	NaN	1571.01	277.97	NaN	NaN	NaN	295.226	246.229	194.754	NaN	NaN	NaN	NaN	NaN	134.447
Q9UGL9	CRCT1	Cysteine-rich C-terminal protein 1	NaN	NaN	829.732	NaN	NaN	NaN	NaN	NaN	NaN	NaN	NaN	NaN	NaN	NaN	NaN	NaN	NaN	NaN	NaN	NaN	NaN	NaN	NaN	NaN	NaN	NaN	NaN	NaN	NaN	NaN	NaN	NaN	NaN	NaN	NaN	NaN	NaN	NaN	NaN	NaN	NaN	NaN	NaN	NaN	NaN	NaN	NaN
Q9UGM3	DMBT1	Deleted in malignant brain tumors 1 protein	NaN	NaN	NaN	NaN	NaN	NaN	NaN	NaN	NaN	NaN	NaN	NaN	NaN	NaN	NaN	NaN	NaN	NaN	NaN	NaN	NaN	NaN	NaN	NaN	NaN	NaN	NaN	NaN	NaN	NaN	NaN	NaN	NaN	NaN	NaN	NaN	NaN	NaN	NaN	NaN	NaN	NaN	NaN	NaN	NaN	NaN	NaN
Q9UGM5	FETUB	Fetuin-B	3258.52	3444.89	3954.59	4425.75	3911.07	5602.57	3167.17	4058.65	7158.55	4739.17	8293.92	4405.03	9260.63	3746.64	8052.79	5727.01	4495.7	10022.8	10501.9	3809.36	4381.99	5232.52	4869.28	3664.08	5696.19	4700.39	6718.04	3841.2	4942.19	3882.61	3549.11	7388.54	4768.25	4892.72	4538.22	6276.12	5753.78	4367.71	3514.33	3137.55	6353.91	4487.29	2299.23	4034.97	4793.73	5128.79	4433.46
Q9UHG3	PCYOX1	Prenylcysteine oxidase 1	8377.77	4710.13	4396.31	6592.19	6156.68	7590.28	8069.68	7279.58	6918.61	10226.2	6252.76	6482.63	14884.7	7698.51	6850.52	5937.4	5460.64	9504.33	2485.14	6776.88	7959.56	9575.24	3977.4	8940.55	5494.78	4031.89	4315.34	5797.17	7786.75	5396.51	2562.3	5819.88	5592.4	6676.41	4344.96	10534.9	3909.53	3303.03	7131.85	4349.12	7897.38	6964.68	10038.5	8622.88	5181.08	6008.33	5488.87
Q9UJ78	ZMYM5	Zinc finger MYM-type protein 5	1057.75	1680.52	388.814	NaN	1707.23	NaN	NaN	1211.99	NaN	824.386	NaN	NaN	410.586	1184.02	1398.31	NaN	NaN	NaN	NaN	NaN	NaN	NaN	NaN	942.313	NaN	2807.44	2238.61	4126.01	4745.58	2636.74	1900.56	1974.82	1821.28	5151.93	1519.94	3148.64	2254.98	4783.92	2321.34	1962.52	4587.68	2688.05	4007.76	6121.2	3292.54	5339.72	1736.77
Q9UK55	SERPINA10	Protein Z-dependent protease inhibitor	2898.63	2793.49	3944.35	3231.52	2715.06	3116.31	3276.52	3622.81	5206.73	3202.57	3875.65	5210.15	5162.58	3122.04	4778.78	4120.41	3563.02	5112.32	4955.02	5135.54	2883.36	4043.39	4254.76	2222.09	4068.86	4966.07	1950.69	3766.54	2936.85	3501.29	4383.71	7576.65	4207.65	4737.37	4331.63	7857.89	4661.35	3542.78	2686.88	3025.3	5538.22	3773.44	5062.48	3308.4	4658.97	5109.43	2401.46
Q9UKX3	MYH13	Myosin-13	NaN	NaN	NaN	NaN	NaN	NaN	NaN	NaN	NaN	NaN	NaN	NaN	NaN	NaN	NaN	NaN	NaN	NaN	NaN	NaN	NaN	NaN	NaN	NaN	NaN	NaN	NaN	NaN	NaN	NaN	NaN	NaN	NaN	NaN	1750.96	NaN	NaN	NaN	NaN	NaN	NaN	NaN	NaN	NaN	NaN	NaN	NaN
Q9UMN6	KMT2B	Histone-lysine N-methyltransferase 2B	1144.7	NaN	1181.9	1170.09	961.939	24.2981	1339.38	NaN	1924.8	484.685	3053.86	NaN	569.309	NaN	NaN	1005.52	1803.07	NaN	782.791	906.587	572.494	50.5891	NaN	273.304	1659.16	NaN	NaN	704.497	77.9813	NaN	905.536	NaN	850.65	NaN	2551.4	809.727	1520.07	NaN	NaN	1312.43	347.533	1418.4	885.83	NaN	NaN	994.177	1007.76
Q9UN36	NDRG2	Protein NDRG2	1.48916	15.379	NaN	NaN	NaN	NaN	0.153469	NaN	NaN	NaN	NaN	1	NaN	NaN	NaN	NaN	NaN	0.134676	NaN	NaN	NaN	NaN	NaN	NaN	NaN	NaN	NaN	NaN	NaN	NaN	NaN	NaN	NaN	NaN	NaN	NaN	NaN	NaN	NaN	NaN	NaN	NaN	NaN	NaN	NaN	NaN	NaN
Q9UQ80	PA2G4	Proliferation-associated protein 2G4	6792.2	1528.65	2968.93	3179.56	2096.2	1777.21	7157.13	2249.35	4955.4	NaN	NaN	NaN	911.063	NaN	NaN	NaN	NaN	NaN	NaN	780.804	NaN	NaN	785.436	1198.41	NaN	NaN	437.005	724.373	418.937	706.28	NaN	67.5046	591.566	NaN	NaN	578.292	NaN	NaN	1.23575	NaN	431.044	127.284	NaN	NaN	NaN	NaN	1406.6
Q9Y2J8	PADI2	Protein-arginine deiminase type-2	946.372	980.554	1118.78	1178.25	1320.95	469.725	831.492	1983.05	215.667	1066.11	902.358	609.239	1197.92	NaN	1132.32	284.069	2389.46	NaN	NaN	NaN	NaN	NaN	497.432	NaN	865.133	2916.2	2732.65	1944.01	2799.4	2683.37	4060.04	3364.5	1647.64	1647.92	2173.28	2196.17	2214.94	1067.79	1438.85	2520.45	2298.22	1431.6	2296.29	1636.48	1993.87	2986.52	1837.94
Q9Y3U8	RPL36	60S ribosomal protein L36	6492.15	6698.82	10036.2	7763.45	5830.22	8330.06	23317.7	6839.52	10672	1503.45	1291.19	1142.6	1502.79	5908.95	1973.89	920.113	1448.42	1923.07	1273.53	1884.96	2918.8	NaN	NaN	NaN	1797.07	1777.28	1414.97	1954.94	1217.48	1552.85	NaN	1231.8	1125.81	1589.15	NaN	997.336	1136.23	1182.79	709.764	723.109	671.274	966.478	1091.73	1555.24	NaN	1334.11	1180.56
Q9Y490	TLN1	Talin-1	574.495	230.421	4202.54	NaN	657.622	756.163	164.189	904.416	1728.38	NaN	NaN	NaN	3096.68	NaN	NaN	204.05	326.171	NaN	546.93	3118.28	NaN	NaN	303.626	NaN	NaN	NaN	68.7578	NaN	207.879	448.788	181.597	237.709	NaN	NaN	NaN	755.272	NaN	NaN	NaN	NaN	253.558	NaN	321.772	NaN	246.297	95.043	182.991
Q9Y5C1	ANGPTL3	Angiopoietin-related protein 3	NaN	NaN	NaN	NaN	NaN	NaN	NaN	NaN	NaN	NaN	NaN	NaN	NaN	NaN	NaN	NaN	NaN	NaN	NaN	NaN	NaN	NaN	NaN	NaN	NaN	2010.23	421.333	NaN	2263.61	NaN	NaN	NaN	NaN	987.383	2687.85	NaN	223.669	3097.29	NaN	1551.84	2003.87	NaN	NaN	NaN	1325.04	1017.57	NaN
Q9Y5Y7	LYVE1	Lymphatic vessel endothelial hyaluronic acid receptor 1	2342.92	4555.29	3425.39	1653.44	3811.21	6605.37	3309.27	4046.98	5067.03	3651.34	5995.51	3498.71	4604.69	12096.6	5795.02	4584.85	5737.2	14012.3	5271.94	3419.41	13801.8	8747.48	7832.94	9594.04	4241.61	4573.77	5697.92	10436.7	8119.49	2991.04	5071.79	5755.47	2996.78	6717.96	6275.18	1408.78	5994.69	8533.33	4761.72	3186.53	2421.93	3545.19	4419.4	7571.04	4918.17	4917.01	3130.28
Q9Y623	MYH4	Myosin-4	NaN	NaN	NaN	NaN	NaN	NaN	NaN	NaN	NaN	NaN	NaN	NaN	NaN	NaN	NaN	NaN	NaN	NaN	NaN	NaN	NaN	NaN	NaN	NaN	NaN	NaN	NaN	NaN	NaN	NaN	NaN	NaN	NaN	NaN	4271.86	NaN	NaN	NaN	NaN	NaN	NaN	NaN	NaN	NaN	NaN	NaN	NaN
Q9Y6F6	IRAG1	Inositol 1,4,5-triphosphate receptor associated 1	5176.4	16893	9090.98	7270.78	14388.9	2770.05	14466.1	8725.86	NaN	6528.72	10528.6	5877.62	5442.49	9315.52	15585	7645	10422.9	3781.03	9920.19	6134.26	6124.08	6948.66	8148.39	8219.2	9420.52	20557.9	23907.3	19548.7	18533.6	19231.8	18441.2	19840.6	11193.6	10509.9	11051.4	16545.8	33393.4	27444.3	20594.2	21673.1	12699.3	8176.19	23696.7	26670.1	23584.1	23568.2	22208.1
Q9Y6R7	FCGBP	IgGFc-binding protein	3747.33	9213.65	13627.6	4334.82	4217.28	3833.67	11380.5	3112.83	7991.53	6488.22	3180.4	3356.21	3949.38	10090	5113.84	5111.3	7847.45	9204.99	4348.66	3777.86	17188.1	5575.35	6558.71	13160.4	9480.49	4840.83	3365.35	13360.8	3239.7	2878.42	1826.56	1733.37	4994.82	5317.83	2598.65	3545.26	5026.92	6678.19	12298.5	4093.18	6078.58	2395.83	3894.76	5132.13	2866.7	4673.84	5825.56
Q9Y6X6	MYO16	Unconventional myosin-XVI	29205.7	23599.7	43756.9	35473.5	30608.7	42891.9	36550.5	17589.6	43029.2	27484.9	64109.6	34453.5	37896.5	47819.7	37638.8	42608.5	33557.3	38527	42917	28717.7	38667.9	47471.1	28955.2	32092.8	55143.7	33902.6	27853.1	18174	12185.6	28307.9	17562.4	31330.7	23263.9	20139.1	22674.2	16809.6	19136.6	34935.5	13559	11559.1	22541.7	13645.4	24423.3	NaN	21700.5	16322.2	28143.8
[truncated: 43 more columns]
