# Supplementary material for: Plasma proteomic characterization of colorectal cancer patients with FOLFOX chemotherapy by integrated proteomics technology
Source: Clin Proteomics. 2024 Apr 5;21:27. doi: 10.1186/s12014-024-09454-z (PMC10998366; doi:10.1186/s12014-024-09454-z)
Supplement: Supplementary file 4 — Additional file 4: Table S3. Pathway enrichment. [file 12014_2024_9454_MOESM4_ESM.xlsx]

## Sheet: Annotation
MyList	Gene ID	Type	Tax ID	Homologene Gene ID	Homologene Gene Tax ID	Gene Symbol	Description	Protein Functions (ChatGPT)	Disease & Drugs (ChatGPT)	Biological Process (GO)	Kinase Class (UniProt)	Protein Function (Protein Atlas)	Subcellular Location (Protein Atlas)	Drug (DrugBank)	Canonical Pathways	Hallmark Gene Sets	hsa04610 Complement and coagulation cas	R-HSA-114608 Platelet degranulation	R-HSA-6798695 Neutrophil degranulation	R-HSA-381426 Regulation of Insulin-like Gro	WP5115 Network map of SARS-CoV-2 sign	GO:0002526 acute inflammatory response	R-HSA-166663 Initial triggering of compleme	GO:0030193 regulation of blood coagulatio	GO:0007596 blood coagulation	R-HSA-2173782 Binding and Uptake of Ligands	GO:0030162 regulation of proteolysis	GO:0006957 complement activation, alterna	R-HSA-8963899 Plasma lipoprotein remodeling	R-HSA-140877 Formation of Fibrin Clot (Clot	GO:0051702 biological process involved in	WP3888 VEGFA-VEGFR2 signaling	GO:0030100 regulation of endocytosis	WP15 Selenium micronutrient network	R-HSA-6809371 Formation of the cornified env	WP4629 Aerobic glycolysis
PPIB	5479	symbol	H. sapiens	5479	H. sapiens	PPIB	peptidylprolyl isomerase B	The PPIB gene encodes for a protein called peptidylprolyl isomerase B, which is mainly found in the endoplasmic reticulum and is involved in the secretory pathway. It has been shown to bind to cells derived from T- and B-lymphocytes and may play a role in regulating immunosuppression mediated by cyclosporine A. Variants in this gene have been linked to recessive forms of osteogenesis imperfecta, …	As mentioned earlier, variants in the PPIB gene have been linked to recessive forms of osteogenesis imperfecta (OI), a genetic disorder characterized by brittle bones and increased susceptibility to fractures. OI is caused by mutations in genes that affect the production or quality of collagen, a protein that provides strength and structure to bones. PPIB is involved in the folding and processing…	GO:0044829 positive regulation by host of viral genome replication;GO:0044794 positive regulation by host of viral process;GO:0044827 modulation by host of viral genome replication		Disease related genes; Enzymes; Potential drug targets; Human disease related genes:Congenital malformations:Congenital malformations of the musculoskeletal system; Predicted secreted proteins; Predicted intracellular proteins; ENZYME proteins:Isomerase	Endoplasmic reticulum (Supported); Additional: Nucleoplasm	Proline; 1,4-Dithiothreitol	(M198)PID SYNDECAN 1 PATHWAY	(M5930)HALLMARK EPITHELIAL MESENCHYMAL TRANSITION	0	0	0	0	0	0	0	0	0	0	0	0	0	0	1	0	0	0	0	0
LGALS1	3956	symbol	H. sapiens	3956	H. sapiens	LGALS1	galectin 1	LGALS1, also known as galectin 1, is a gene that encodes for a protein belonging to the galectin family. Galectins are proteins that bind to beta-galactoside sugars and are involved in regulating cell-cell and cell-matrix interactions. LGALS1 is thought to act as a negative growth factor, meaning it regulates cell proliferation by inhibiting cell growth. This suggests that LGALS1 may play a role …	LGALS1 has been implicated in various diseases, including cancer, inflammation, and autoimmune disorders. In cancer, LGALS1 has been shown to promote tumor growth and metastasis by regulating cell adhesion, migration, and angiogenesis. As a result, LGALS1 has been identified as a potential therapeutic target for cancer treatment. Several drugs targeting LGALS1 are currently in development, includ…	GO:0002317 plasma cell differentiation;GO:0046598 positive regulation of viral entry into host cell;GO:0075294 positive regulation by symbiont of entry into host		Predicted secreted proteins; Predicted intracellular proteins	Cytosol (Approved); Additional: Nucleoplasm	Mercaptoethanol; Thiodigalactoside; 1,4-Dithiothreitol; Artenimol	(M269)PID RAS PATHWAY; (M254)PID MYC REPRESS PATHWAY; (M5880)NABA ECM AFFILIATED	(M5935)HALLMARK FATTY ACID METABOLISM; (M5930)HALLMARK EPITHELIAL MESENCHYMAL TRANSITION	1	0	0	1	0	0	1	0	1	0	1	0	0	0	0	0	0	0	0	0
RPL12	6136	symbol	H. sapiens	6136	H. sapiens	RPL12	ribosomal protein L12	RPL12 is a gene that encodes a ribosomal protein that is a component of the 60S subunit of ribosomes. Ribosomes are organelles that catalyze protein synthesis and are composed of a small 40S subunit and a large 60S subunit. The protein belongs to the L11P family of ribosomal proteins and is located in the cytoplasm. It binds directly to the 26S rRNA. The gene is co-transcribed with the U65 snoRNA…	There is limited information on the disease implications of RPL12 mutations. However, recent studies have suggested that RPL12 may play a role in cancer development and progression. Specifically, RPL12 has been found to be overexpressed in various types of cancer, including lung, breast, and ovarian cancer. Targeted drug discovery efforts for RPL12 are still in the early stages, but there is pote…	GO:0002181 cytoplasmic translation;GO:0006412 translation;GO:0043043 peptide biosynthetic process		Ribosomal proteins; Predicted intracellular proteins	Golgi apparatus (Approved)				1	0	0	0	0	0	0	0	0	0	0	0	0	0	0	0	0	0	0	0
TMSB10	9168	symbol	H. sapiens	9168	H. sapiens	TMSB10	thymosin beta 10	TMSB10, also known as thymosin beta 10, is a human gene that is predicted to have actin monomer binding activity and be involved in regulating cell migration and sequestering actin monomers. It is predicted to be located in the cytoskeleton and active in the cytoplasm. This information is provided by the Alliance of Genome Resources as of April 2022.	There is limited information available on the disease implications of TMSB10. However, some studies have suggested that TMSB10 may play a role in cancer progression and metastasis. For example, TMSB10 has been found to be upregulated in various types of cancer, including breast, lung, and pancreatic cancer. Additionally, TMSB10 has been shown to promote cancer cell migration and invasion in vitro…	GO:0042989 sequestering of actin monomers;GO:0030837 negative regulation of actin filament polymerization;GO:0032507 maintenance of protein location in cell		Predicted intracellular proteins					0	0	0	0	0	0	0	0	0	0	0	0	0	0	0	1	0	0	1	0
MAP4K1	11184	symbol	H. sapiens	11184	H. sapiens	MAP4K1	mitogen-activated protein kinase kinase kinase kinase 1	MAP4K1 is a human gene that encodes for a protein called mitogen-activated protein kinase kinase kinase kinase 1. This protein is involved in various cellular processes, including the JNK cascade, cellular response to phorbol 13-acetate 12-myristate, and protein phosphorylation. MAP4K1 has ATP binding activity and MAP kinase kinase kinase kinase activity, and it is located in the membrane.	MAP4K1 has been implicated in various diseases, including cancer, inflammation, and neurodegenerative disorders. In cancer, MAP4K1 has been shown to promote tumor growth and metastasis, making it a potential target for cancer therapy. Inflammation is also associated with MAP4K1, as it plays a role in the activation of immune cells. In neurodegenerative disorders, MAP4K1 has been linked to the dea…	GO:1904627 response to phorbol 13-acetate 12-myristate;GO:1904628 cellular response to phorbol 13-acetate 12-myristate;GO:0007254 JNK cascade	yes	Kinases:STE Ser/Thr protein kinases; Enzymes; ENZYME proteins:Transferases; Predicted intracellular proteins	Plasma membrane (Approved)	Fostamatinib	(M190)PID TCR JNK PATHWAY; (M1718)SIG IL4RECEPTOR IN B LYPHOCYTES; (M8626)SIG BCR SIGNALING PATHWAY	(M5950)HALLMARK ALLOGRAFT REJECTION; (M5953)HALLMARK KRAS SIGNALING UP	0	0	0	0	0	0	0	0	0	0	0	0	0	0	0	0	0	0	0	0
NCL	4691	symbol	H. sapiens	4691	H. sapiens	NCL	nucleolin	Nucleolin (NCL) is a phosphoprotein found in the nucleolus of eukaryotic cells. It plays a crucial role in the synthesis and maturation of ribosomes. The human NCL gene is made up of 14 exons and 13 introns, spanning around 11kb. One of the introns, intron 11, encodes a small nucleolar RNA called U20. NCL is mainly located in the dense fibrillar regions of the nucleolus.	Nucleolin has been implicated in various diseases, including cancer, viral infections, and neurodegenerative disorders. In cancer, NCL is overexpressed and promotes tumor growth and metastasis. Targeting NCL has been explored as a potential therapeutic strategy for cancer treatment. Several small molecules and peptides have been developed to inhibit NCL function, including AS1411, a G-rich oligon…	GO:1901838 positive regulation of transcription of nucleolar large rRNA by RNA polymerase I;GO:1901836 regulation of transcription of nucleolar large rRNA by RNA polymerase I;GO:0140747 regulation of ncRNA transcription		Predicted intracellular proteins	Nucleoli;Nucleoli rim;Nucleoplasm (Enhanced); Additional: Mitotic chromosome		(M14)PID AURORA B PATHWAY; (M174)PID UPA UPAR PATHWAY; (M105)PID TELOMERASE PATHWAY	(M5901)HALLMARK G2M CHECKPOINT	0	0	0	0	0	0	0	0	0	0	0	0	0	0	0	1	0	0	0	0
S100A4	6275	symbol	H. sapiens	6275	H. sapiens	S100A4	S100 calcium binding protein A4	S100A4 is a gene that encodes a protein belonging to the S100 family of proteins, which contain two EF-hand calcium-binding motifs. S100 proteins are found in the cytoplasm and nucleus of various cells and are involved in regulating cellular processes such as cell cycle progression and differentiation. S100A4 may play a role in motility, invasion, and tubulin polymerization. Alterations in the ex…	S100A4 has been implicated in various diseases, including cancer, fibrosis, and inflammation. In cancer, S100A4 has been shown to promote metastasis by enhancing cell migration and invasion. Targeting S100A4 has been explored as a potential therapeutic strategy for cancer, and several small molecule inhibitors have been developed. For example, the compound NSC 74859 has been shown to inhibit S100…	GO:0050918 positive chemotaxis;GO:0001837 epithelial to mesenchymal transition;GO:0048762 mesenchymal cell differentiation		Predicted secreted proteins; Cancer-related genes:Candidate cancer biomarkers; Predicted intracellular proteins	Nucleoplasm (Supported); Additional: Cytosol	Trifluoperazine; Copper	(M5883)NABA SECRETED FACTORS; (M5885)NABA MATRISOME ASSOCIATED; (M5889)NABA MATRISOME	(M5944)HALLMARK ANGIOGENESIS; (M5891)HALLMARK HYPOXIA; (M5939)HALLMARK P53 PATHWAY	0	0	0	0	0	0	0	0	0	0	1	0	0	0	0	0	0	0	0	0
YWHAG	7532	symbol	H. sapiens	7532	H. sapiens	YWHAG	tyrosine 3-monooxygenase/tryptophan 5-monooxygenase activation protein gamma	YWHAG is a gene that encodes a protein belonging to the 14-3-3 family, which plays a crucial role in signal transduction by binding to phosphoserine-containing proteins. This protein is highly conserved in both plants and mammals and is identical to the rat ortholog. It is induced by growth factors in human vascular smooth muscle cells and is highly expressed in skeletal and heart muscles, indica…	YWHAG has been implicated in several diseases, including cancer, neurodegenerative disorders, and psychiatric disorders. In cancer, YWHAG has been shown to interact with oncogenic proteins such as AKT and BCR-ABL, promoting cell survival and proliferation. Targeting YWHAG has been explored as a potential therapeutic strategy for cancer treatment. In neurodegenerative disorders, YWHAG has been fou…	GO:0032869 cellular response to insulin stimulus;GO:0045664 regulation of neuron differentiation;GO:0006469 negative regulation of protein kinase activity		Human disease related genes:Nervous system diseases:Epilepsy; Predicted intracellular proteins; Disease related genes	Cytosol (Approved)		(M199)PID P38 MK2 PATHWAY; (M182)PID IL3 PATHWAY; (M247)PID INSULIN GLUCOSE PATHWAY	(M5905)HALLMARK ADIPOGENESIS	0	0	0	0	0	0	0	0	0	1	1	0	0	0	0	0	0	0	0	0
HSP90AB1	3326	symbol	H. sapiens	3326	H. sapiens	HSP90AB1	heat shock protein 90 alpha family class B member 1	HSP90AB1 is a gene that encodes a member of the heat shock protein 90 family. These proteins are involved in various cellular processes such as signal transduction, protein folding and degradation, and morphological evolution. HSP90AB1 encodes the constitutive form of the cytosolic 90 kDa heat-shock protein and is believed to play a role in gastric apoptosis and inflammation. The gene undergoes a…	HSP90AB1 has been implicated in various diseases, including cancer, neurodegenerative disorders, and infectious diseases. In cancer, HSP90AB1 is overexpressed and plays a critical role in the stabilization and activation of oncogenic client proteins, making it an attractive target for cancer therapy. Several HSP90 inhibitors have been developed and are currently in clinical trials for the treatme…	GO:1901389 negative regulation of transforming growth factor beta activation;GO:1905323 telomerase holoenzyme complex assembly;GO:1902949 positive regulation of tau-protein kinase activity		Cancer-related genes:Mutational cancer driver genes; Transporters:Accessory Factors Involved in Transport; Cancer-related genes:Candidate cancer biomarkers; Predicted intracellular proteins; Cancer-related genes:Mutated cancer genes	Cytosol (Supported)	Geldanamycin; 9-Butyl-8-(3,4,5-Trimethoxybenzyl)-9h-Purin-6-Amine; Radicicol; Tanespimycin; SNX-5422; CCT-018159; 8-(6-BROMO-BENZO[1,3]DIOXOL-5-YLSULFANYL)-9-(3-ISOPROPYLAMINO-PROPYL)-ADENINE; 4-{4-[4-(3-AMINOPROPOXY)PHENYL]-1H-PYRAZOL-5-YL}-6-CHLOROBENZENE-1,3-DIOL; (5E)-14-CHLORO-15,17-DIHYDROXY-4,7,8,9,10,11-HEXAHYDRO-2-BENZOXACYCLOPENTADECINE-1,12(3H,13H)-DIONE; (5Z)-12-CHLORO-13,15-DIHYDROXY…	(M237)PID VEGFR1 2 PATHWAY	(M5926)HALLMARK MYC TARGETS V1	0	0	1	0	0	0	0	0	0	0	1	0	0	0	1	0	0	0	1	0
HABP2	3026	symbol	H. sapiens	3026	H. sapiens	HABP2	hyaluronan binding protein 2	HABP2, or hyaluronan binding protein 2, is a gene that encodes a serine protease. The protein is secreted by hepatocytes and is involved in the coagulation and fibrinolysis systems. It binds to hyaluronic acid and is associated with nonmedullary thyroid cancer and susceptibility to venous thromboembolism. The preproprotein is proteolytically processed to generate heavy and light chains that form …	HABP2 has been implicated in several diseases, including nonmedullary thyroid cancer and venous thromboembolism. In thyroid cancer, HABP2 has been shown to promote tumor growth and invasion, making it a potential therapeutic target. In venous thromboembolism, HABP2 has been associated with an increased risk of developing the condition, and inhibitors of HABP2 have been investigated as potential a…	GO:0007155 cell adhesion;GO:0006508 proteolysis;GO:0019538 protein metabolic process		Disease related genes; Enzymes; Potential drug targets; Peptidases:Serine-type peptidases; Candidate cardiovascular disease genes; Predicted secreted proteins; Predicted intracellular proteins		Hyaluronic acid	(M3468)NABA ECM REGULATORS; (M5885)NABA MATRISOME ASSOCIATED; (M5889)NABA MATRISOME		0	0	0	0	0	0	0	0	0	0	1	0	0	0	0	0	0	0	0	0
SNRPB	6628	symbol	H. sapiens	6628	H. sapiens	SNRPB	small nuclear ribonucleoprotein polypeptides B and B1	The SNRPB gene encodes a protein that is part of small ribonucleoprotein particles (snRNPs) involved in pre-mRNA splicing. The protein is found in U1, U2, U4/U6, and U5 snRNPs and may play a role in pre-mRNA splicing or snRNP structure. Patients with systemic lupus erythematosus often have autoantibodies that recognize epitopes on the protein. The gene has two transcript variants that encode diff…	The SNRPB gene has been implicated in several diseases, including systemic lupus erythematosus (SLE), a chronic autoimmune disease. Patients with SLE often have autoantibodies that recognize epitopes on the SNRPB protein, leading to the formation of immune complexes that contribute to disease pathogenesis. Targeted drug discovery efforts for SLE have focused on reducing autoantibody production an…	GO:0036261 7-methylguanosine cap hypermethylation;GO:0036260 RNA capping;GO:1903241 U2-type prespliceosome assembly		Human disease related genes:Congenital malformations:Other congenital malformations; Predicted intracellular proteins; Disease related genes	Nucleoplasm (Supported)			(M5925)HALLMARK E2F TARGETS	1	0	0	0	0	0	0	0	0	0	0	0	0	0	0	0	0	0	0	0
NPM1	4869	symbol	H. sapiens	4869	H. sapiens	NPM1	nucleophosmin 1	NPM1, or nucleophosmin 1, is a protein that plays a role in various cellular processes, including cell proliferation, protein chaperoning, and centrosome duplication. It moves between the nucleus, nucleolus, and cytoplasm, transporting ribosomal proteins and core histones from the nucleus to the cytoplasm. NPM1 also protects the tumor suppressor ARF from degradation by sequestering it in the nucl…	Mutations in the NPM1 gene are commonly found in patients with acute myeloid leukemia (AML), particularly in those with normal karyotype AML. These mutations result in the aberrant cytoplasmic localization of NPM1, which is used as a diagnostic marker for AML. Targeted drug discovery efforts have focused on developing inhibitors of the NPM1-mutant protein, as well as drugs that target downstream …	GO:0060735 regulation of eIF2 alpha phosphorylation by dsRNA;GO:1902629 regulation of mRNA stability involved in cellular response to UV;GO:0006407 rRNA export from nucleus		Human disease related genes:Cancers:Cancers of haematopoietic and lymphoid tissues; Disease related genes; Cancer-related genes:Mutational cancer driver genes; Predicted intracellular proteins; Cancer-related genes:Mutated cancer genes	Nucleoli rim (Enhanced); Additional: Nucleoplasm	Artenimol	(M258)PID BARD1 PATHWAY; (M14)PID AURORA B PATHWAY; (M255)PID HIF1 TFPATHWAY	(M5928)HALLMARK MYC TARGETS V2; (M5922)HALLMARK UNFOLDED PROTEIN RESPONSE; (M5926)HALLMARK MYC TARGETS V1	0	0	0	0	0	0	0	0	0	0	1	0	0	0	0	0	0	0	0	1
H3C13	653604	symbol	H. sapiens	653604	H. sapiens	H3C13	H3 clustered histone 13	H3 clustered histone 13 is a replication-dependent histone that belongs to the histone H3 family. Histones are nuclear proteins that form the nucleosome structure of chromosomal fiber in eukaryotes. The four core histones, including H3, form an octamer around which DNA is wrapped in repeating units called nucleosomes. H1, the linker histone, interacts with linker DNA between nucleosomes and compa…	There is limited information available on the disease implications of H3 clustered histone 13. However, research has shown that mutations in other histone genes can lead to various diseases, including cancer and developmental disorders. Targeted drug discovery efforts for histone-related diseases have focused on developing drugs that target histone-modifying enzymes, such as histone deacetylases …	GO:0006334 nucleosome assembly;GO:0034728 nucleosome organization;GO:0065004 protein-DNA complex assembly		Predicted intracellular proteins					1	1	0	0	0	0	0	0	0	0	0	0	0	0	0	0	0	0	0	0
RPS9	6203	symbol	H. sapiens	6203	H. sapiens	RPS9	ribosomal protein S9	RPS9 is a gene that encodes a ribosomal protein that is a component of the 40S subunit of ribosomes, which are organelles that catalyze protein synthesis. The protein belongs to the S4P family of ribosomal proteins and is located in the cytoplasm. While variable expression of this gene has been observed in colorectal cancers compared to adjacent normal tissues, no correlation between the level of…	There is limited information available on the disease implications of RPS9. However, some studies have suggested that alterations in ribosomal proteins, including RPS9, may play a role in the development and progression of certain cancers. Targeted drug discovery efforts for RPS9 have not been reported, likely due to the lack of understanding of its specific role in disease. Currently, there are …	GO:0042274 ribosomal small subunit biogenesis;GO:0002181 cytoplasmic translation;GO:0042254 ribosome biogenesis		Ribosomal proteins; Predicted intracellular proteins		Artenimol		(M5950)HALLMARK ALLOGRAFT REJECTION	1	0	0	0	0	0	0	0	0	0	0	0	0	0	0	0	0	0	0	0
RAN	5901	symbol	H. sapiens	5901	H. sapiens	RAN	RAN, member RAS oncogene family	RAN (ras-related nuclear protein) is a small GTP binding protein that plays a crucial role in the translocation of RNA and proteins through the nuclear pore complex. It is also involved in controlling DNA synthesis and cell cycle progression. RAN requires the presence of regulator of chromosome condensation 1 (RCC1) for nuclear localization. Mutations in RAN disrupt DNA synthesis. RAN regulates t…	There are currently no drugs specifically targeting RAN, as it is a relatively new target for drug discovery. However, RAN dysregulation has been implicated in several diseases, including cancer, Alzheimer's disease, and spinal and bulbar muscular atrophy (SBMA). In SBMA, RAN acts as an androgen receptor coactivator, and polyglutamine repeat expansion in the androgen receptor leads to RAN dysregu…	GO:0035281 pre-miRNA export from nucleus;GO:0061015 snRNA import into nucleus;GO:0006404 RNA import into nucleus		Transporters; Predicted intracellular proteins	Nucleoplasm (Enhanced)	Guanosine-5'-Diphosphate	(M140)PID RANBP2 PATHWAY; (M37)PID NFKAPPAB CANONICAL PATHWAY; (M242)PID AURORA A PATHWAY	(M5925)HALLMARK E2F TARGETS; (M5926)HALLMARK MYC TARGETS V1	0	0	0	0	0	0	0	0	0	0	0	0	0	0	0	0	0	0	0	0
PPIA	5478	symbol	H. sapiens	5478	H. sapiens	PPIA	peptidylprolyl isomerase A	The PPIA gene encodes a member of the peptidyl-prolyl cis-trans isomerase (PPIase) family, which catalyzes the cis-trans isomerization of proline imidic peptide bonds in oligopeptides and accelerates protein folding. The encoded protein is a cyclosporin binding-protein and may play a role in cyclosporin A-mediated immunosuppression. It can also interact with several HIV proteins and is necessary …	The PPIA gene has been implicated in several diseases, including cancer, Alzheimer's disease, and HIV infection. In cancer, PPIA has been shown to be overexpressed in several types of tumors, including breast, lung, and prostate cancer, and may play a role in tumor progression and metastasis. Targeted drug discovery efforts have focused on developing inhibitors of PPIA as potential cancer therape…	GO:0061944 negative regulation of protein K48-linked ubiquitination;GO:0060352 cell adhesion molecule production;GO:0061945 regulation of protein K48-linked ubiquitination		Enzymes; Predicted secreted proteins; Predicted intracellular proteins; ENZYME proteins:Isomerase; FDA approved drug targets:Small molecule drugs		Cyclosporine; Proline; (3r)-1-Acetyl-3-Methylpiperidine; Ethyl Oxo(Piperidin-1-Yl)Acetate; Sanglifehrin A; Copper; Artenimol		(M5924)HALLMARK MTORC1 SIGNALING; (M5926)HALLMARK MYC TARGETS V1; (M5937)HALLMARK GLYCOLYSIS	0	1	1	0	0	0	0	0	1	0	1	0	0	0	1	0	0	0	0	0
H4-16	8294	gene_synonym	H. sapiens	8294	H. sapiens	H4C9	H4 clustered histone 9	H4C9 is a gene that encodes a replication-dependent histone, which is a member of the histone H4 family. Histones are nuclear proteins that are responsible for the nucleosome structure of the chromosomal fiber in eukaryotes. The H4C9 gene is located in the histone microcluster on chromosome 6p21.33 and is intronless. Transcripts from this gene lack polyA tails but instead contain a palindromic te…	There is limited information available on the disease implications of the H4C9 gene. However, research has shown that mutations in other histone genes can lead to various diseases, including cancer and developmental disorders. Targeted drug discovery efforts for histone-related diseases have focused on developing inhibitors of histone deacetylases (HDACs), which are enzymes that regulate the acet…	GO:0061644 protein localization to CENP-A containing chromatin;GO:0045653 negative regulation of megakaryocyte differentiation;GO:0071459 protein localization to chromosome, centromeric region		Predicted intracellular proteins; Cancer-related genes; Disease related genes			(M32)PID HDAC CLASSIII PATHWAY		1	0	0	0	0	0	0	0	0	0	0	0	0	0	0	0	0	0	0	0
RPSA	3921	symbol	H. sapiens	3921	H. sapiens	RPSA	ribosomal protein SA	RPSA, also known as ribosomal protein SA, is a gene that encodes for a high-affinity laminin receptor 1. Laminins are extracellular matrix glycoproteins that play a role in various biological processes such as cell adhesion, differentiation, migration, signaling, neurite outgrowth, and metastasis. The laminin receptor 1 interacts with cell surface receptors, including members of the integrin fami…	There is limited information available on the disease implications of RPSA. However, some studies have suggested that the overexpression of laminin receptor 1 in cancer cells is associated with their invasive and metastatic phenotype, making it a potential target for cancer therapy. Targeted drug discovery efforts have focused on developing small molecule inhibitors of laminin receptor 1, which c…	GO:0000028 ribosomal small subunit assembly;GO:0042255 ribosome assembly;GO:0042274 ribosomal small subunit biogenesis		Human disease related genes:Congenital malformations:Other congenital malformations; Ribosomal proteins; Predicted intracellular proteins; Disease related genes	Cytosol;Plasma membrane (Supported)	Tigapotide; Copper			1	0	0	0	0	0	0	0	0	0	0	0	0	0	1	0	0	0	0	0
FETUB	26998	symbol	H. sapiens	26998	H. sapiens	FETUB	fetuin B	FETUB, also known as fetuin B, is a protein that belongs to the fetuin family and the cystatin superfamily of cysteine protease inhibitors. Fetuins have been associated with various functions, including bone formation and resorption, regulation of insulin and hepatocyte growth factor receptors, and response to systemic inflammation. FETUB may be secreted by cells.	FETUB has been implicated in various diseases, including obesity, insulin resistance, type 2 diabetes, and cardiovascular disease. Studies have shown that FETUB levels are elevated in individuals with these conditions, suggesting a potential role in their pathogenesis. Targeted drug discovery efforts have focused on developing inhibitors of FETUB to treat these diseases. One example is the develo…	GO:0007339 binding of sperm to zona pellucida;GO:0035036 sperm-egg recognition;GO:0009988 cell-cell recognition		Predicted secreted proteins; Predicted intracellular proteins	Vesicles (Approved)			(M5934)HALLMARK XENOBIOTIC METABOLISM	0	0	0	0	0	0	0	0	0	0	1	0	0	0	0	0	0	0	0	0
DDX39	10212	gene_synonym	H. sapiens	10212	H. sapiens	DDX39A	DExD-box helicase 39A	DDX39A is a gene that encodes a member of the DEAD box protein family, which are RNA helicases that alter RNA secondary structure. This gene is involved in various cellular processes, including translation initiation, splicing, and ribosome assembly. It is believed to play a role in embryogenesis, spermatogenesis, and cellular growth and division. DDX39A is also thought to be involved in the prog…	DDX39A has been implicated in various diseases, including cancer, viral infections, and neurodegenerative disorders. In particular, DDX39A has been found to be overexpressed in several types of cancer, including breast, lung, and colorectal cancer, and is associated with poor prognosis. Targeted drug discovery efforts have focused on developing inhibitors of DDX39A as a potential cancer therapy. …	GO:0006406 mRNA export from nucleus;GO:0006405 RNA export from nucleus;GO:0051028 mRNA transport		Enzymes; ENZYME proteins:Hydrolases; Predicted intracellular proteins	Nuclear speckles (Approved)			(M5901)HALLMARK G2M CHECKPOINT; (M5924)HALLMARK MTORC1 SIGNALING; (M5925)HALLMARK E2F TARGETS	0	0	0	0	0	0	0	0	0	0	0	0	0	0	0	0	0	0	0	0
TUBB	203068	symbol	H. sapiens	203068	H. sapiens	TUBB	tubulin beta class I	The TUBB gene encodes a beta tubulin protein that forms a dimer with alpha tubulin to create microtubules, which are structural components of cells. Mutations in this gene have been linked to cortical dysplasia, complex, with other brain malformations 6. Alternative splicing of the gene results in multiple splice variants. There are also several pseudogenes for this gene located on chromosomes 1,…	Mutations in the TUBB gene have been associated with a range of neurological disorders, including cortical dysplasia, complex, with other brain malformations 6, and hereditary spastic paraplegia. Targeted drug discovery efforts have focused on developing drugs that can modulate microtubule dynamics, which could potentially treat these disorders. One example of a successful drug targeting microtub…	GO:0071895 odontoblast differentiation;GO:0060563 neuroepithelial cell differentiation;GO:0042267 natural killer cell mediated cytotoxicity		Disease related genes; Human disease related genes:Congenital malformations:Congenital malformations of the nervous system; Predicted intracellular proteins; Human disease related genes:Congenital malformations:Congenital malformations of skin; FDA approved drug targets:Small molecule drugs	Microtubules (Supported); Additional: Cytokinetic bridge;Mitotic spindle	Vinorelbine; Vincristine; Vinblastine; Podofilox; Colchicine; Epothilone D; Patupilone; CYT997; CA4P; ZEN-012; Copper; Artenimol; Vinflunine; Depatuxizumab mafodotin; Milataxel; Colchiceine		(M5925)HALLMARK E2F TARGETS	1	0	1	0	0	0	0	0	0	0	0	0	0	0	0	0	0	0	1	0
APOC3	345	symbol	H. sapiens	345	H. sapiens	APOC3	apolipoprotein C3	APOC3 is a gene that encodes a protein component of triglyceride-rich lipoproteins (TRLs) such as very low density lipoproteins (VLDL), high density lipoproteins (HDL), and chylomicrons. The protein plays a role in the metabolism of these TRLs by promoting the secretion of VLDL, inhibiting lipoprotein lipase enzyme activity, and delaying catabolism of TRL remnants. Mutations in this gene are asso…	There has been significant interest in targeting APOC3 for drug discovery efforts due to its role in lipid metabolism and its association with cardiovascular disease. Several drugs have been developed that target APOC3, including antisense oligonucleotides (ASOs) and monoclonal antibodies. One example is volanesorsen, an ASO that targets APOC3 mRNA and reduces plasma triglyceride levels. It has b…	GO:0060621 negative regulation of cholesterol import;GO:0060620 regulation of cholesterol import;GO:0010903 negative regulation of very-low-density lipoprotein particle remodeling		Disease related genes; Candidate cardiovascular disease genes; Predicted secreted proteins; Cancer-related genes:Candidate cancer biomarkers; FDA approved drug targets:Biotech drugs; Human disease related genes:Congenital disorders of metabolism:Congenital disorders of lipid/glycolipid metabolism	Nucleoplasm (Approved); Additional: Cell Junctions;Nucleoli	Copper		(M5946)HALLMARK COAGULATION	0	0	0	0	0	0	0	0	0	0	1	0	1	0	0	0	1	0	0	0
PRDX6	9588	symbol	H. sapiens	9588	H. sapiens	PRDX6	peroxiredoxin 6	PRDX6, also known as peroxiredoxin 6, is a protein that belongs to the thiol-specific antioxidant protein family. It is a bifunctional enzyme with two active sites and is involved in regulating the redox state of the cell. PRDX6 can reduce hydrogen peroxide and various types of hydroperoxides, including those found in fatty acids and phospholipids. It may also play a role in regulating phospholip…	PRDX6 has been implicated in various diseases, including cancer, cardiovascular disease, and neurodegenerative disorders. In cancer, PRDX6 has been shown to promote tumor growth and metastasis, making it a potential target for cancer therapy. In cardiovascular disease, PRDX6 has been linked to atherosclerosis and may play a role in regulating inflammation and oxidative stress in the vascular syst…	GO:0046475 glycerophospholipid catabolic process;GO:0048026 positive regulation of mRNA splicing, via spliceosome;GO:0045454 cell redox homeostasis		ENZYME proteins:Hydrolases; Enzymes; ENZYME proteins:Transferases; Predicted intracellular proteins; ENZYME proteins:Oxidoreductases	Cytosol;Plasma membrane (Supported)	2-(N-morpholino)ethanesulfonic acid; Copper		(M5938)HALLMARK REACTIVE OXYGEN SPECIES PATHWAY; (M5935)HALLMARK FATTY ACID METABOLISM	0	0	1	0	0	0	0	0	0	0	0	0	1	0	0	1	0	0	0	0
EIF5A	1984	symbol	H. sapiens	1984	H. sapiens	EIF5A	eukaryotic translation initiation factor 5A	EIF5A is a human gene that encodes for the eukaryotic translation initiation factor 5A. This gene is involved in various cellular processes, including the response to viruses, regulation of apoptotic signaling pathways, and tumor necrosis factor-mediated signaling pathways. EIF5A is located in the cytoplasm, nucleus, and annulate lamellae, and is part of the nuclear pore. It enables U6 snRNA bind…	Dysregulation of EIF5A has been implicated in various diseases, including cancer, viral infections, and neurodegenerative disorders. In cancer, EIF5A has been shown to promote tumor growth and metastasis, making it a potential target for cancer therapy. Several drug discovery efforts have focused on targeting EIF5A, including the development of small molecule inhibitors and antisense oligonucleot…	GO:0045901 positive regulation of translational elongation;GO:0045905 positive regulation of translational termination;GO:1902255 positive regulation of intrinsic apoptotic signaling pathway by p53 class mediator		Cancer-related genes:Candidate cancer biomarkers; Transporters:Transporter channels and pores; Predicted intracellular proteins	Cytosol (Supported); Additional: Nucleoplasm;Plasma membrane			(M5950)HALLMARK ALLOGRAFT REJECTION	0	0	0	0	0	0	0	0	0	0	0	0	0	0	0	0	0	0	0	0
RPLP2	6181	symbol	H. sapiens	6181	H. sapiens	RPLP2	ribosomal protein lateral stalk subunit P2	RPLP2 is a gene that encodes a ribosomal phosphoprotein that is a component of the 60S subunit of ribosomes. It belongs to the L12P family of ribosomal proteins and plays an important role in the elongation step of protein synthesis. Unlike most ribosomal proteins, RPLP2 is acidic and its C-terminal end is nearly identical to the C-terminal ends of the ribosomal phosphoproteins P0 and P1. The P2 …	There is limited information available on the disease implications of RPLP2. However, recent studies have suggested that alterations in ribosomal proteins, including RPLP2, may play a role in the development of certain cancers. Targeted drug discovery efforts for RPLP2 are also limited, as it is a component of the ribosome and targeting it directly may have negative effects on normal cellular fun…	GO:0002182 cytoplasmic translational elongation;GO:0006414 translational elongation;GO:0002181 cytoplasmic translation		Ribosomal proteins; Predicted intracellular proteins	Cytosol;Nuclear speckles (Approved); Additional: Mitotic spindle				1	0	0	0	0	0	0	0	0	0	0	0	0	0	0	1	0	0	0	0
KRT6B	3854	symbol	H. sapiens	3854	H. sapiens	KRT6B	keratin 6B	KRT6B is a gene that belongs to the keratin gene family and encodes a type II cytokeratin protein. This protein is a basic or neutral protein that is expressed in pairs of heterotypic keratin chains during the differentiation of simple and stratified epithelial tissues. KRT6B is one of six type II cytokeratins that have been identified, and they are expressed in various tissues including the fili…	Pachyonychia congenita (PC) is a rare genetic disorder caused by mutations in KRT6B and other type II cytokeratin genes. The disease is characterized by thickened nails, painful calluses, and blistering on the soles of the feet and palms of the hands. There is currently no cure for PC, and treatment is focused on managing symptoms. However, there have been efforts to develop targeted therapies fo…	GO:0007398 ectoderm development;GO:0045109 intermediate filament organization;GO:0031424 keratinization		Human disease related genes:Congenital malformations:Congenital malformations of skin; Predicted intracellular proteins; Disease related genes	Intermediate filaments (Approved)				0	0	0	0	0	0	0	0	0	0	0	0	0	0	0	0	0	0	1	0
NME2	4831	symbol	H. sapiens	4831	H. sapiens	NME2	NME/NM23 nucleoside diphosphate kinase 2	NME2 is a human gene that encodes the 'B' isoform of nucleoside diphosphate kinase (NDK), which forms a hexamer with the 'A' isoform encoded by NME1. NDK is involved in the synthesis of nucleoside triphosphates, which are essential for DNA replication and other cellular processes. NME2 has multiple alternatively spliced transcript variants, and read-through transcription from the upstream NME1 ge…	NME2 has been implicated in various diseases, including cancer, Alzheimer's disease, and cardiovascular disease. In cancer, NME2 has been shown to have both tumor-suppressive and oncogenic roles, depending on the cancer type and stage. Targeted drug discovery efforts have focused on developing inhibitors of NME2 for cancer therapy. One example is the small molecule compound, 6-mercaptopurine, whi…	GO:0018106 peptidyl-histidine phosphorylation;GO:0006228 UTP biosynthetic process;GO:0018202 peptidyl-histidine modification		Enzymes; Cancer-related genes:Candidate cancer biomarkers; ENZYME proteins:Transferases; Predicted intracellular proteins	Cytosol (Supported); Additional: Plasma membrane		(M66)PID MYC ACTIV PATHWAY		0	0	1	0	0	0	0	0	0	0	0	0	0	0	0	0	0	0	0	0
LDHA	3939	symbol	H. sapiens	3939	H. sapiens	LDHA	lactate dehydrogenase A	LDHA is a gene that encodes for the protein lactate dehydrogenase A, which is responsible for converting L-lactate and NAD to pyruvate and NADH in the final step of anaerobic glycolysis. This protein is primarily found in muscle tissue and belongs to the lactate dehydrogenase family. Mutations in this gene have been linked to exertional myoglobinuria, a condition characterized by muscle pain and …	LDHA has been implicated in various diseases, including cancer, metabolic disorders, and neurodegenerative diseases. In cancer, LDHA is upregulated and plays a critical role in promoting tumor growth and survival by facilitating the conversion of glucose to lactate, which helps cancer cells to adapt to hypoxic conditions. Therefore, LDHA has emerged as a potential therapeutic target for cancer tr…	GO:0006089 lactate metabolic process;GO:0006096 glycolytic process;GO:0006090 pyruvate metabolic process		Disease related genes; Enzymes; Human disease related genes:Congenital disorders of metabolism:Congenital disorders of carbohydrate metabolism; Cancer-related genes:Candidate cancer biomarkers; Predicted intracellular proteins; ENZYME proteins:Oxidoreductases; FDA approved drug targets:Small molecule drugs	Cytosol (Supported); Additional: Vesicles	NADH; Etheno-NAD; Nicotinamide; Oxamic Acid; Stiripentol; Copper; Artenimol	(M255)PID HIF1 TFPATHWAY; (M66)PID MYC ACTIV PATHWAY	(M5935)HALLMARK FATTY ACID METABOLISM; (M5891)HALLMARK HYPOXIA; (M5924)HALLMARK MTORC1 SIGNALING	0	0	0	0	0	0	0	0	0	0	0	0	1	0	0	1	0	0	0	1
FSCN1	6624	symbol	H. sapiens	6624	H. sapiens	FSCN1	fascin actin-bundling protein 1	FSCN1 is a gene that encodes a protein belonging to the fascin family of actin-binding proteins. These proteins are responsible for organizing F-actin into parallel bundles, which are necessary for the formation of actin-based cellular protrusions. The encoded protein plays a crucial role in cell migration, motility, adhesion, and cellular interactions. Its expression is regulated by several micr…	FSCN1 has been implicated in various types of cancer, including breast, lung, colorectal, and pancreatic cancer. Its overexpression has been associated with increased cell motility and invasiveness, leading to metastasis. Therefore, FSCN1 has been identified as a potential therapeutic target for cancer treatment. Several studies have focused on developing drugs that target FSCN1, including small …	GO:0030035 microspike assembly;GO:0032534 regulation of microvillus assembly;GO:0030046 parallel actin filament bundle assembly		Cancer-related genes:Candidate cancer biomarkers; Predicted intracellular proteins	Cytosol (Supported); Additional: Plasma membrane		(M16801)SIG REGULATION OF THE ACTIN CYTOSKELETON BY RHO GTPASES	(M5893)HALLMARK MITOTIC SPINDLE; (M5915)HALLMARK APICAL JUNCTION	0	0	0	0	0	0	1	0	0	0	0	0	0	0	0	1	0	0	1	0
MLPH	79083	symbol	H. sapiens	79083	H. sapiens	MLPH	melanophilin	MLPH, also known as melanophilin, is a gene that encodes a protein involved in the tethering of pigment-producing organelles called melanosomes to the actin cytoskeleton in melanocytes. This protein forms a complex with the small GTPase Rab27A and the motor protein myosin Va. In mice, a similar protein complex is required for visible pigmentation in hair and skin. Mutations in MLPH can result in …	Griscelli syndrome type 3 is a rare autosomal recessive disorder caused by mutations in the MLPH gene. This disorder is characterized by partial albinism, immunodeficiency, and neurological abnormalities. There is currently no cure for Griscelli syndrome type 3, and treatment is mainly supportive. However, targeted drug discovery efforts are underway to develop therapies that can restore normal m…	GO:0032402 melanosome transport;GO:0032401 establishment of melanosome localization;GO:0051904 pigment granule transport		Human disease related genes:Immune system diseases:Primary immunodeficiency; Predicted intracellular proteins; Disease related genes				(M5906)HALLMARK ESTROGEN RESPONSE EARLY	0	0	0	0	0	0	0	0	0	0	0	0	0	0	0	0	0	0	0	0
KRT6A	3853	symbol	H. sapiens	3853	H. sapiens	KRT6A	keratin 6A	KRT6A is a gene that belongs to the keratin gene family and encodes for a type II cytokeratin protein. This protein is a basic or neutral protein that is expressed in pairs of heterotypic keratin chains during the differentiation of simple and stratified epithelial tissues. KRT6A is one of six type II cytokeratins identified and is expressed in various tissues including the filiform papillae of t…	Pachyonychia congenita (PC) is a rare genetic disorder caused by mutations in one of five keratin genes, including KRT6A. PC is characterized by thickened nails, painful calluses on the soles of the feet and palms of the hands, and oral lesions. There is currently no cure for PC, and treatment is focused on managing symptoms. However, targeted drug discovery efforts are underway to develop therap…	GO:2000536 negative regulation of entry of bacterium into host cell;GO:2000535 regulation of entry of bacterium into host cell;GO:0052372 modulation by symbiont of entry into host		Human disease related genes:Congenital malformations:Congenital malformations of skin; Predicted intracellular proteins; Disease related genes	Intermediate filaments (Enhanced)	Zinc; Zinc acetate			1	0	0	0	0	0	0	0	1	0	0	0	0	0	0	0	0	0	1	0
KRT16	3868	symbol	H. sapiens	3868	H. sapiens	KRT16	keratin 16	KRT16 is a gene that belongs to the keratin gene family and encodes for a protein that is responsible for the structural integrity of epithelial cells. It is a type I cytokeratin that is coexpressed with keratin 14 in various epithelial tissues, including the esophagus, tongue, and hair follicles. Mutations in this gene have been linked to several skin disorders, including type 1 pachyonychia con…	Mutations in KRT16 have been linked to several skin disorders, including type 1 pachyonychia congenita, non-epidermolytic palmoplantar keratoderma, and unilateral palmoplantar verrucous nevus. These disorders are characterized by thickened, scaly skin on the palms and soles, and can cause significant discomfort and impairment of daily activities. Targeted drug discovery efforts for these disorder…	GO:0051546 keratinocyte migration;GO:0061436 establishment of skin barrier;GO:0045109 intermediate filament organization		Human disease related genes:Congenital malformations:Congenital malformations of skin; Predicted intracellular proteins; Disease related genes	Intermediate filaments (Approved)	Zinc; Zinc acetate			1	0	0	0	0	1	0	0	0	0	0	0	0	0	0	0	0	0	1	0
IGKC	3514	symbol	H. sapiens	3514	H. sapiens	IGKC	immunoglobulin kappa constant			GO:0050853 B cell receptor signaling pathway;GO:0001895 retina homeostasis;GO:0050851 antigen receptor-mediated signaling pathway		Predicted secreted proteins; Predicted intracellular proteins					1	0	0	0	0	0	0	0	0	0	0	0	0	0	0	0	0	0	0	0
CFHR3	10878	symbol	H. sapiens	10878	H. sapiens	CFHR3	complement factor H related 3	CFHR3 is a gene that encodes a secreted protein belonging to the complement factor H-related protein family. The protein binds to heparin and is involved in complement regulation. Mutations in this gene are linked to a decreased risk of age-related macular degeneration and an increased risk of atypical hemolytic-uremic syndrome. The gene has multiple alternatively spliced transcript variants that…	CFHR3 has been implicated in several diseases, including age-related macular degeneration (AMD) and atypical hemolytic-uremic syndrome (aHUS). Studies have shown that certain genetic variants of CFHR3 are associated with a decreased risk of AMD, while others are associated with an increased risk of aHUS. These findings have led to increased interest in CFHR3 as a potential therapeutic target for …	GO:0006956 complement activation;GO:0006959 humoral immune response;GO:0002253 activation of immune response		Human disease related genes:Cardiovascular diseases:Hematologic diseases; Human disease related genes:Nervous system diseases:Eye disease; Predicted secreted proteins; Disease related genes					1	0	0	0	0	0	0	0	0	0	0	0	0	0	0	0	0	0	0	0
P4HB	5034	symbol	H. sapiens	5034	H. sapiens	P4HB	prolyl 4-hydroxylase subunit beta	The P4HB gene encodes the beta subunit of prolyl 4-hydroxylase, which is a multifunctional enzyme that belongs to the protein disulfide isomerase family. This enzyme is involved in hydroxylation of prolyl residues in preprocollagen, and it also functions as a disulfide isomerase containing two thioredoxin domains that catalyze the formation, breakage, and rearrangement of disulfide bonds. Additio…	Mutations in the P4HB gene have been associated with several diseases, including osteogenesis imperfecta, a rare genetic disorder characterized by brittle bones and increased risk of fractures, and congenital disorder of glycosylation type IIF, a rare metabolic disorder that affects the glycosylation of proteins. Targeted drug discovery efforts for P4HB have focused on its role in collagen synthe…	GO:0038155 interleukin-23-mediated signaling pathway;GO:0030070 insulin processing;GO:0035722 interleukin-12-mediated signaling pathway		Disease related genes; Enzymes; Potential drug targets; Human disease related genes:Congenital malformations:Congenital malformations of the musculoskeletal system; Predicted intracellular proteins; ENZYME proteins:Isomerase	Endoplasmic reticulum (Supported)	Zinc; Ribostamycin; Copper; Artenimol; Zinc acetate; Zinc chloride; Zinc sulfate, unspecified form			0	0	0	1	0	0	0	0	0	0	0	0	1	0	0	1	0	0	0	0
PDIA3	2923	symbol	H. sapiens	2923	H. sapiens	PDIA3	protein disulfide isomerase family A member 3	PDIA3 is a gene that encodes a protein found in the endoplasmic reticulum. This protein interacts with calreticulin and calnexin to help fold newly synthesized glycoproteins. Although it was once thought to be a phospholipase, it has been shown to have protein disulfide isomerase activity. It is believed that this protein, along with lectins, helps promote the formation of disulfide bonds in glyc…	PDIA3 has been implicated in several diseases, including cancer, neurodegenerative disorders, and viral infections. In cancer, PDIA3 has been shown to promote tumor growth and metastasis by regulating the activity of several signaling pathways. Targeting PDIA3 has emerged as a potential therapeutic strategy for cancer treatment. Several small molecule inhibitors of PDIA3 have been developed, incl…	GO:0002397 MHC class I protein complex assembly;GO:0002502 peptide antigen assembly with MHC class I protein complex;GO:0034975 protein folding in endoplasmic reticulum		ENZYME proteins:Isomerase; Enzymes; Predicted intracellular proteins	Endoplasmic reticulum (Enhanced)	Zinc; Copper; Zinc acetate; Zinc chloride; Zinc sulfate, unspecified form			0	0	0	0	0	0	0	0	1	0	0	0	0	0	0	0	0	0	0	0
APOA2	336	symbol	H. sapiens	336	H. sapiens	APOA2	apolipoprotein A2	APOA2 is a gene that encodes for apolipoprotein A2, the second most abundant protein found in high density lipoprotein particles in the blood. The protein can exist as a monomer, homodimer, or heterodimer with apolipoprotein D. Mutations in this gene can lead to a deficiency in apolipoprotein A2 or hypercholesterolemia, a condition characterized by high levels of cholesterol in the blood.	Research has shown that variations in the APOA2 gene are associated with an increased risk of developing cardiovascular disease, particularly in individuals with a high-fat diet. Additionally, some studies have suggested that APOA2 may play a role in obesity and metabolic syndrome. As a result, there has been interest in developing drugs that target APOA2 as a potential treatment for these condit…	GO:0060695 negative regulation of cholesterol transporter activity;GO:0060621 negative regulation of cholesterol import;GO:0060694 regulation of cholesterol transporter activity		Candidate cardiovascular disease genes; Predicted secreted proteins; Cancer-related genes:Candidate cancer biomarkers; Predicted intracellular proteins		Zinc; Copper; Zinc acetate			0	0	0	1	1	1	0	0	0	0	1	0	1	0	0	0	1	0	0	0
HNRNPA1	3178	symbol	H. sapiens	3178	H. sapiens	HNRNPA1	heterogeneous nuclear ribonucleoprotein A1	HNRNPA1 is a gene that encodes a RNA-binding protein called heterogeneous nuclear ribonucleoprotein A1. This protein is part of a family of proteins that are involved in pre-mRNA processing, mRNA metabolism, and transport. HNRNPA1 is one of the most abundant core proteins of hnRNP complexes and plays a crucial role in regulating alternative splicing. Mutations in this gene have been linked to amy…	Mutations in the HNRNPA1 gene have been linked to amyotrophic lateral sclerosis 20 (ALS20), a neurodegenerative disorder that affects motor neurons in the brain and spinal cord. Studies have shown that mutations in HNRNPA1 can lead to the accumulation of abnormal protein aggregates in motor neurons, which can contribute to the development of ALS20. Targeted drug discovery efforts for ALS20 have f…	GO:1903936 cellular response to sodium arsenite;GO:1903935 response to sodium arsenite;GO:0071243 cellular response to arsenic-containing substance		Human disease related genes:Musculoskeletal diseases:Muscular diseases; Predicted intracellular proteins; Human disease related genes:Nervous system diseases:Neurodegenerative diseases; Disease related genes	Nucleoplasm (Supported)		(M58)PID AR PATHWAY	(M5926)HALLMARK MYC TARGETS V1	0	0	0	0	0	0	0	0	0	0	0	0	0	0	0	0	0	0	1	0
KRT14	3861	symbol	H. sapiens	3861	H. sapiens	KRT14	keratin 14	KRT14 is a gene that encodes a type I keratin protein, which is typically found in combination with a type II keratin protein called keratin 5. Together, these proteins form the cytoskeleton of epithelial cells. Mutations in the genes for these keratins are associated with a skin disorder called epidermolysis bullosa simplex. A pseudogene has also been identified in the same region as KRT14.	Mutations in the KRT14 gene have been linked to epidermolysis bullosa simplex (EBS), a rare genetic skin disorder characterized by blistering and erosion of the skin and mucous membranes. EBS is caused by defects in the keratin cytoskeleton, which leads to increased fragility of the skin and mucous membranes. There is currently no cure for EBS, and treatment is mainly supportive, focusing on woun…	GO:0045110 intermediate filament bundle assembly;GO:0045109 intermediate filament organization;GO:0045104 intermediate filament cytoskeleton organization		Human disease related genes:Congenital malformations:Congenital malformations of skin; Cancer-related genes:Candidate cancer biomarkers; Predicted intracellular proteins; Disease related genes	Intermediate filaments (Enhanced)	Zinc; Zinc acetate	(M236)PID DELTA NP63 PATHWAY; (M115)PID REG GR PATHWAY		1	0	0	0	0	0	0	0	0	0	0	0	0	0	0	0	0	0	1	0
KRT9	3857	symbol	H. sapiens	3857	H. sapiens	KRT9	keratin 9	KRT9 is a gene that encodes for keratin 9, a type I intermediate filament chain that is only expressed in the fully differentiated epidermis of the palms and soles. Mutations in this gene have been linked to a condition called epidermolytic palmoplantar keratoderma, which is characterized by thickened and scaly skin on the palms and soles. This condition is inherited in an autosomal dominant patt…	Epidermolytic palmoplantar keratoderma (EPPK) is a rare genetic disorder caused by mutations in the KRT9 gene. EPPK is characterized by thickened and scaly skin on the palms and soles, which can cause pain and difficulty walking. There is currently no cure for EPPK, and treatment is focused on managing symptoms. Topical creams and ointments can help soften and reduce the thickness of the skin, wh…	GO:0045109 intermediate filament organization;GO:0045104 intermediate filament cytoskeleton organization;GO:0045103 intermediate filament-based process		Human disease related genes:Congenital malformations:Congenital malformations of skin; Predicted intracellular proteins; Disease related genes		Zinc; Copper; Zinc acetate; Zinc chloride; Zinc sulfate, unspecified form			1	0	0	0	0	0	0	0	0	0	0	0	0	0	0	0	0	0	1	0
C4BPA	722	symbol	H. sapiens	722	H. sapiens	C4BPA	complement component 4 binding protein alpha	The human gene C4BPA encodes for the alpha-chain of C4b-binding protein, which is a multimeric protein that controls the activation of the complement cascade through the classical pathway. This protein is composed of seven identical alpha-chains and a single beta-chain, which are encoded by adjacent genes on human chromosome 1 in the regulator of complement activation gene cluster. The alpha-chai…	Mutations in the C4BPA gene have been associated with various diseases, including systemic lupus erythematosus, rheumatoid arthritis, and age-related macular degeneration. Targeted drug discovery efforts have focused on developing inhibitors of the complement cascade, including C4b-binding protein, as a potential treatment for these diseases. One example of a successful drug on the market is ecul…	GO:0009608 response to symbiont;GO:0009609 response to symbiotic bacterium;GO:0045959 negative regulation of complement activation, classical pathway		Predicted secreted proteins; Human disease related genes:Immune system diseases:Primary immunodeficiency		Zinc; Copper; Zinc acetate; Zinc chloride; Zinc sulfate, unspecified form	(M45)PID CD40 PATHWAY		1	0	0	0	0	0	1	0	0	0	0	0	0	0	0	0	0	0	0	0
EEF1A1	1915	symbol	H. sapiens	1915	H. sapiens	EEF1A1	eukaryotic translation elongation factor 1 alpha 1	EEF1A1 is a gene that encodes for the alpha subunit of the elongation factor-1 complex, which is responsible for delivering aminoacyl tRNAs to the ribosome during protein synthesis. This gene has two isoforms, with alpha 1 expressed in various tissues including the brain, placenta, lung, liver, kidney, and pancreas. The other isoform, alpha 2, is expressed in the brain, heart, and skeletal muscle…	EEF1A1 has been implicated in several diseases, including cancer, neurodegenerative disorders, and autoimmune diseases. In cancer, EEF1A1 has been shown to be overexpressed in various types of tumors, including breast, lung, and prostate cancer, and is associated with tumor progression and poor prognosis. Targeted drug discovery efforts have focused on developing inhibitors of EEF1A1 as a potenti…	GO:1900022 regulation of D-erythro-sphingosine kinase activity;GO:1904714 regulation of chaperone-mediated autophagy;GO:0044829 positive regulation by host of viral genome replication		Cancer-related genes:Mutational cancer driver genes; Predicted intracellular proteins	Cytosol (Supported)	Zinc; Guanosine-5'-Diphosphate; Copper; Artenimol; Zinc acetate; Zinc chloride; Zinc sulfate, unspecified form			0	0	1	0	0	0	0	0	0	0	0	0	0	0	1	0	0	0	0	0
KRT2	3849	symbol	H. sapiens	3849	H. sapiens	KRT2	keratin 2	KRT2, also known as keratin 2, is a gene that belongs to the keratin gene family. It encodes a type II cytokeratin, which is a basic or neutral protein that forms pairs of heterotypic keratin chains during the differentiation of simple and stratified epithelial tissues. This type II cytokeratin is mainly expressed in the upper spinous layer of epidermal keratinocytes. Mutations in KRT2 have been …	Bullous congenital ichthyosiform erythroderma (BCIE) is a rare genetic skin disorder caused by mutations in KRT2. BCIE is characterized by the presence of blisters and scales on the skin, which can lead to infections and other complications. There are currently no targeted drug therapies available for BCIE, and treatment is mainly supportive, focusing on managing symptoms and preventing complicat…	GO:0032980 keratinocyte activation;GO:0051546 keratinocyte migration;GO:0003334 keratinocyte development		Human disease related genes:Congenital malformations:Congenital malformations of skin; FDA approved drug targets:Small molecule drugs; Predicted intracellular proteins; Disease related genes		Zinc; Copper; Anthralin; Zinc acetate			0	0	0	0	0	0	0	0	1	0	0	0	0	0	0	0	0	0	1	0
APOC2	344	symbol	H. sapiens	344	H. sapiens	APOC2	apolipoprotein C2	APOC2 is a gene that encodes a lipid-binding protein that is a component of very low density lipoprotein in plasma. This protein activates the enzyme lipoprotein lipase, which breaks down triglycerides into free fatty acids for cells. Mutations in this gene can cause hyperlipoproteinemia type IB, which is characterized by high levels of triglycerides, xanthomas, and an increased risk of pancreati…	Hyperlipoproteinemia type IB is a rare genetic disorder caused by mutations in the APOC2 gene. This condition is characterized by high levels of triglycerides in the blood, which can lead to the development of xanthomas, pancreatitis, and early atherosclerosis. There are currently no targeted drug therapies available for this condition, and treatment typically involves lifestyle modifications suc…	GO:0010902 positive regulation of very-low-density lipoprotein particle remodeling;GO:0034371 chylomicron remodeling;GO:0060697 positive regulation of phospholipid catabolic process		Human disease related genes:Endocrine and metabolic diseases:Other endocrine and metabolic diseases; Disease related genes; Candidate cardiovascular disease genes; Predicted secreted proteins; Human disease related genes:Congenital disorders of metabolism:Congenital disorders of lipid/glycolipid metabolism		Copper		(M5946)HALLMARK COAGULATION	0	0	0	0	0	0	0	0	0	0	0	0	1	0	0	0	1	0	0	0
KRT1	3848	symbol	H. sapiens	3848	H. sapiens	KRT1	keratin 1	KRT1, also known as keratin 1, is a gene that belongs to the keratin gene family. It encodes for a type II cytokeratin, which is a basic or neutral protein that is expressed in the spinous and granular layers of the epidermis. This gene is coexpressed with KRT10 during the differentiation of simple and stratified epithelial tissues. Mutations in KRT1 and KRT10 have been linked to bullous congenit…	Mutations in KRT1 have been linked to bullous congenital ichthyosiform erythroderma (BCIE), a rare genetic skin disorder characterized by blistering, scaling, and redness of the skin. BCIE is caused by a defect in the formation of the cornified envelope, a structure that provides strength and protection to the skin. There are currently no targeted drug discovery efforts for KRT1 mutations specifi…	GO:0001867 complement activation, lectin pathway;GO:0051290 protein heterotetramerization;GO:0042730 fibrinolysis		Human disease related genes:Congenital malformations:Congenital malformations of skin; Predicted intracellular proteins; Disease related genes		Zinc; Copper; Zinc acetate	(M223)PID BETA CATENIN NUC PATHWAY	(M5950)HALLMARK ALLOGRAFT REJECTION; (M5956)HALLMARK KRAS SIGNALING DN	1	0	1	0	0	0	0	1	1	0	0	0	0	0	0	0	0	0	1	0
RPS3	6188	symbol	H. sapiens	6188	H. sapiens	RPS3	ribosomal protein S3	The human gene RPS3 encodes a ribosomal protein that is a component of the 40S subunit, which is involved in the initiation of translation during protein synthesis. The protein belongs to the S3P family of ribosomal proteins and is located in both the cytoplasm and nucleus, but not in the nucleolus. Studies have shown that the protein also has an extraribosomal role as an endonuclease involved in…	There is limited information available on the disease implications of RPS3 gene mutations. However, studies have shown that overexpression of RPS3 is associated with the development and progression of various cancers, including colon adenocarcinomas and adenomatous polyps. Targeted drug discovery efforts for RPS3 are currently limited, but some studies have suggested that targeting RPS3 may be a …	GO:0061481 response to TNF agonist;GO:1902546 positive regulation of DNA N-glycosylase activity;GO:1902544 regulation of DNA N-glycosylase activity		ENZYME proteins:Lyases; Enzymes; Ribosomal proteins; Cancer-related genes:Candidate cancer biomarkers; Predicted intracellular proteins	Cytosol;Endoplasmic reticulum (Supported)			(M5926)HALLMARK MYC TARGETS V1	1	0	0	0	0	0	0	0	0	0	1	0	0	0	0	0	0	0	0	0
KRT5	3852	symbol	H. sapiens	3852	H. sapiens	KRT5	keratin 5	KRT5 is a gene that belongs to the keratin gene family and encodes for a type II cytokeratin protein. This protein is expressed in the basal layer of the epidermis and is coexpressed with KRT14 during the differentiation of simple and stratified epithelial tissues. Mutations in KRT5 and KRT14 have been linked to a group of diseases known as epidermolysis bullosa simplex. The type II cytokeratins …	Mutations in KRT5 have been linked to epidermolysis bullosa simplex (EBS), a group of inherited skin disorders characterized by blistering and erosions of the skin and mucous membranes. EBS is caused by mutations in genes encoding for keratin proteins, including KRT5 and KRT14. There are currently no targeted drug therapies for EBS, and treatment is mainly supportive, focusing on wound care and p…	GO:0045107 intermediate filament polymerization;GO:0045105 intermediate filament polymerization or depolymerization;GO:0045109 intermediate filament organization		Human disease related genes:Skin diseases:Skin and soft tissue diseases; Human disease related genes:Congenital malformations:Congenital malformations of skin; Predicted intracellular proteins; Disease related genes	Intermediate filaments (Approved)	Zinc; Zinc acetate	(M236)PID DELTA NP63 PATHWAY; (M115)PID REG GR PATHWAY	(M5956)HALLMARK KRAS SIGNALING DN	0	0	0	0	0	0	0	0	0	0	0	0	0	0	0	0	0	0	1	0
FABP5	2171	symbol	H. sapiens	2171	H. sapiens	FABP5	fatty acid binding protein 5	FABP5 is a gene that encodes a fatty acid binding protein found in epidermal cells. It is a small, highly conserved, cytoplasmic protein that binds long-chain fatty acids and other hydrophobic ligands. FABPs may play roles in fatty acid uptake, transport, and metabolism. This gene was first identified as being upregulated in psoriasis tissue and is associated with type 2 diabetes. The human genom…	FABP5 has been implicated in several diseases, including psoriasis, cancer, and metabolic disorders such as obesity and type 2 diabetes. In psoriasis, FABP5 is upregulated in affected skin tissue and may contribute to the abnormal proliferation and differentiation of keratinocytes. In cancer, FABP5 has been shown to promote tumor growth and metastasis by regulating fatty acid metabolism and signa…	GO:0099178 regulation of retrograde trans-synaptic signaling by endocanabinoid;GO:1990379 lipid transport across blood-brain barrier;GO:0035360 positive regulation of peroxisome proliferator activated receptor signaling pathway		Transporters:Accessory Factors Involved in Transport; Cancer-related genes:Candidate cancer biomarkers; Predicted intracellular proteins	Cytosol (Supported); Additional: Plasma membrane			(M5892)HALLMARK CHOLESTEROL HOMEOSTASIS; (M5907)HALLMARK ESTROGEN RESPONSE LATE	0	0	1	0	0	0	0	0	0	0	0	0	1	0	0	0	0	0	1	1
S100A11	6282	symbol	H. sapiens	6282	H. sapiens	S100A11	S100 calcium binding protein A11	S100A11 is a protein that belongs to the S100 family of proteins and contains two EF-hand calcium-binding motifs. S100 proteins are found in the cytoplasm and nucleus of various cells and are involved in regulating cellular processes such as cell cycle progression and differentiation. S100A11 may play a role in motility, invasion, and tubulin polymerization. Chromosomal rearrangements and changes…	S100A11 has been implicated in various diseases, including cancer, inflammation, and neurodegenerative disorders. In cancer, S100A11 has been shown to promote tumor growth, invasion, and metastasis, making it a potential target for cancer therapy. Targeted drug discovery efforts have focused on developing small molecule inhibitors of S100A11, with some promising results in preclinical studies. Ho…	GO:0008156 negative regulation of DNA replication;GO:0014911 positive regulation of smooth muscle cell migration;GO:0014910 regulation of smooth muscle cell migration		Predicted intracellular proteins	Cytosol;Nucleoplasm (Supported); Additional: Nuclear speckles	Phosphonothreonine	(M5883)NABA SECRETED FACTORS; (M5885)NABA MATRISOME ASSOCIATED; (M5889)NABA MATRISOME	(M5892)HALLMARK CHOLESTEROL HOMEOSTASIS	0	0	1	0	0	0	0	0	1	0	1	0	0	0	0	0	0	0	0	0
LDHB	3945	symbol	H. sapiens	3945	H. sapiens	LDHB	lactate dehydrogenase B	The LDHB gene encodes the B subunit of lactate dehydrogenase enzyme, which plays a crucial role in the interconversion of pyruvate and lactate with the interconversion of NADH and NAD+ in a post-glycolysis process. Alternative spliced transcript variants have been identified for this gene, and recent studies have shown that an extended isoform is produced by using an alternative in-frame translat…	Mutations in the LDHB gene have been associated with lactate dehydrogenase B deficiency, which is a rare autosomal recessive disorder characterized by exercise intolerance, muscle pain, and cramps. There is currently no targeted drug discovery effort specifically for LDHB deficiency, but some drugs have been developed to target lactate dehydrogenase in general. For example, the drug oxamate has b…	GO:0006089 lactate metabolic process;GO:0019674 NAD metabolic process;GO:0006090 pyruvate metabolic process		Disease related genes; Enzymes; Predicted intracellular proteins; ENZYME proteins:Oxidoreductases; FDA approved drug targets:Small molecule drugs	Cytosol (Supported)	NADH; 4-Hydroxy-1,2,5-oxadiazole-3-carboxylic acid; Oxamic Acid; Stiripentol; Artenimol		(M5936)HALLMARK OXIDATIVE PHOSPHORYLATION; (M5939)HALLMARK P53 PATHWAY	0	0	0	0	0	0	0	0	0	0	0	0	1	0	0	0	0	0	0	1
PHGDH	26227	symbol	H. sapiens	26227	H. sapiens	PHGDH	phosphoglycerate dehydrogenase	The PHGDH gene encodes an enzyme that plays a crucial role in the early stages of L-serine synthesis in animal cells. L-serine is essential for the synthesis of D-serine and other amino acids. The enzyme requires NAD/NADH as a cofactor and forms homotetramers for activity. Mutations in this gene have been linked to congenital microcephaly, psychomotor retardation, and other symptoms. Although mul…	Mutations in the PHGDH gene have been linked to a rare autosomal recessive disorder called Neu-Laxova syndrome, which is characterized by severe microcephaly, intrauterine growth retardation, and other developmental abnormalities. Additionally, mutations in PHGDH have been associated with non-syndromic intellectual disability and epilepsy. Targeted drug discovery efforts for PHGDH have focused on…	GO:0006566 threonine metabolic process;GO:0006564 L-serine biosynthetic process;GO:0009448 gamma-aminobutyric acid metabolic process		Disease related genes; Enzymes; Potential drug targets; Predicted intracellular proteins; ENZYME proteins:Oxidoreductases; Human disease related genes:Congenital disorders of metabolism:Congenital disorders of amino acid metabolism	Cytosol;Plasma membrane (Enhanced); Additional: Nucleoplasm	NADH		(M5924)HALLMARK MTORC1 SIGNALING	0	0	0	0	0	0	0	0	0	0	0	0	0	0	0	0	0	0	0	1
VTN	7448	symbol	H. sapiens	7448	H. sapiens	VTN	vitronectin	VTN, also known as vitronectin, is a protein that functions as an adhesive glycoprotein. It can promote cell adhesion or migration by linking cells to the extracellular matrix through various ligands, including integrins, plasminogen activator inhibitor-1, and urokinase plasminogen activator receptor. VTN can be present in the plasma as a monomer or dimer and forms a multimer in the extracellular…	VTN has been implicated in various diseases, including cancer, cardiovascular disease, and Alzheimer's disease. In cancer, VTN promotes tumor growth, invasion, and metastasis by regulating cell adhesion, migration, and extracellular matrix degradation. Targeting VTN has been explored as a potential therapeutic strategy for cancer treatment. For example, a monoclonal antibody against VTN, ABT-510,…	GO:0061302 smooth muscle cell-matrix adhesion;GO:0051918 negative regulation of fibrinolysis;GO:0030949 positive regulation of vascular endothelial growth factor receptor signaling pathway		Candidate cardiovascular disease genes; Predicted secreted proteins; Cancer-related genes:Candidate cancer biomarkers	Endoplasmic reticulum;Vesicles (Supported)	Abciximab; Zinc; Copper; Zinc acetate; Zinc chloride; Zinc sulfate, unspecified form	(M212)PID INTEGRIN5 PATHWAY; (M174)PID UPA UPAR PATHWAY; (M53)PID INTEGRIN3 PATHWAY	(M5944)HALLMARK ANGIOGENESIS; (M5934)HALLMARK XENOBIOTIC METABOLISM	1	0	0	0	0	0	0	1	1	0	1	0	1	0	0	0	1	0	0	0
DSP	1832	symbol	H. sapiens	1832	H. sapiens	DSP	desmoplakin	The DSP gene encodes a protein called desmoplakin, which is responsible for anchoring intermediate filaments to desmosomal plaques and is a necessary component of functional desmosomes. Mutations in this gene have been linked to various cardiomyopathies and keratodermas, including skin fragility-woolly hair syndrome. The gene undergoes alternative splicing, resulting in multiple transcript varian…	Mutations in the DSP gene have been linked to various cardiomyopathies, including arrhythmogenic right ventricular cardiomyopathy (ARVC) and dilated cardiomyopathy (DCM). ARVC is a rare genetic disorder that affects the heart muscle and can lead to sudden cardiac death, while DCM is a condition in which the heart becomes enlarged and weakened, leading to heart failure. In terms of targeted drug d…	GO:0086073 bundle of His cell-Purkinje myocyte adhesion involved in cell communication;GO:0086042 cardiac muscle cell-cardiac muscle cell adhesion;GO:0003223 ventricular compact myocardium morphogenesis		Disease related genes; Predicted intracellular proteins; Human disease related genes:Cardiovascular diseases:Cardiac diseases; Human disease related genes:Congenital malformations:Congenital malformations of the circulatory system; Human disease related genes:Congenital malformations:Congenital malformations of skin	Cell Junctions (Supported)	Zinc; Artenimol; Zinc acetate	(M142)PID AJDISS 2PATHWAY		0	0	1	0	0	0	1	0	1	0	0	0	0	0	0	0	0	0	1	0
MIF	4282	symbol	H. sapiens	4282	H. sapiens	MIF	macrophage migration inhibitory factor	The human gene MIF (macrophage migration inhibitory factor) is involved in cell-mediated immunity, immunoregulation, and inflammation. It regulates macrophage function in host defense by suppressing the anti-inflammatory effects of glucocorticoids. MIF forms a complex with the JAB1 protein in the cytosol near the peripheral plasma membrane, suggesting a potential role in integrin signaling pathwa…	MIF has been implicated in a variety of diseases, including autoimmune diseases such as rheumatoid arthritis, systemic lupus erythematosus, and multiple sclerosis. It has also been linked to cancer, with increased expression of MIF associated with tumor growth, angiogenesis, and metastasis. Targeted drug discovery efforts have focused on developing small molecule inhibitors of MIF, with several c…	GO:0061078 positive regulation of prostaglandin secretion involved in immune response;GO:0002905 regulation of mature B cell apoptotic process;GO:0002906 negative regulation of mature B cell apoptotic process		Human disease related genes:Immune system diseases:Allergies and autoimmune diseases; Disease related genes; Enzymes; Potential drug targets; Predicted secreted proteins; Cancer-related genes:Candidate cancer biomarkers; Predicted intracellular proteins; ENZYME proteins:Isomerase	Cytosol (Enhanced); Additional: Nucleoplasm	3,4-Dihydroxycinnamic Acid; 7-Hydroxy-2-Oxo-Chromene-3-Carboxylic Acid Ethyl Ester; 4-Hydroxyphenylpyruvic acid; 3-(4-HYDROXYPHENYL)-4,5-DIHYDRO-5-ISOXAZOLE-ACETIC ACID METHYL ESTER; 4-HYDROXYBENZALDEHYDE O-(CYCLOHEXYLCARBONYL)OXIME; 3-FLUORO-4-HYDROXYBENZALDEHYDE O-(CYCLOHEXYLCARBONYL)OXIME; 4-HYDROXYBENZALDEHYDE O-(3,3-DIMETHYLBUTANOYL)OXIME; 6-HYDROXY-1,3-BENZOTHIAZOLE-2-SULFONAMIDE		(M5935)HALLMARK FATTY ACID METABOLISM; (M5891)HALLMARK HYPOXIA; (M5937)HALLMARK GLYCOLYSIS	1	1	1	0	0	1	0	1	0	0	0	0	1	0	0	0	0	0	0	1
C1QA	712	symbol	H. sapiens	712	H. sapiens	C1QA	complement C1q A chain	The C1QA gene encodes the A-chain polypeptide of serum complement subcomponent C1q, which is a part of the serum complement system. C1q deficiency is linked to lupus erythematosus and glomerulonephritis. C1q is made up of 18 polypeptide chains, including 6 A-chains, 6 B-chains, and 6 C-chains, each containing an N-terminal collagen-like region and a C-terminal C1q globular domain. The gene underg…	C1QA gene mutations have been linked to C1q deficiency, which is associated with an increased risk of developing autoimmune diseases such as systemic lupus erythematosus (SLE) and glomerulonephritis. Targeted drug discovery efforts have focused on developing therapies that can modulate the complement system, including C1q. One example is eculizumab, a monoclonal antibody that targets complement p…	GO:0150064 vertebrate eye-specific patterning;GO:0150062 complement-mediated synapse pruning;GO:0098883 synapse pruning		Human disease related genes:Immune system diseases:Allergies and autoimmune diseases; Human disease related genes:Skin diseases:Skin and soft tissue diseases; Human disease related genes:Immune system diseases:Primary immunodeficiency; Disease related genes; Predicted secreted proteins		Cetuximab; Etanercept; Palivizumab; Daclizumab; Bevacizumab	(M5880)NABA ECM AFFILIATED; (M5885)NABA MATRISOME ASSOCIATED; (M5889)NABA MATRISOME	(M5946)HALLMARK COAGULATION; (M5921)HALLMARK COMPLEMENT	1	0	0	0	0	1	1	0	1	0	1	0	0	0	0	0	0	0	0	0
ITIH3	3699	symbol	H. sapiens	3699	H. sapiens	ITIH3	inter-alpha-trypsin inhibitor heavy chain 3	ITIH3 is a gene that encodes the heavy chain subunit of the pre-alpha-trypsin inhibitor complex. This complex is believed to play a role in stabilizing the extracellular matrix by binding to hyaluronic acid. Polymorphisms in this gene have been linked to an increased risk for schizophrenia and major depressive disorder. ITIH3 is part of a gene cluster on chromosome 3 that includes other inter-alp…	ITIH3 has been implicated in several diseases, including schizophrenia and major depressive disorder. Polymorphisms in this gene have been associated with an increased risk for these disorders. Targeted drug discovery efforts for ITIH3 have focused on developing drugs that can modulate the activity of the pre-alpha-trypsin inhibitor complex. One example of a successful drug targeting this complex…	GO:0030212 hyaluronan metabolic process;GO:1903510 mucopolysaccharide metabolic process;GO:0030203 glycosaminoglycan metabolic process		Predicted secreted proteins		Zinc; Zinc acetate; Zinc chloride; Zinc sulfate, unspecified form	(M3468)NABA ECM REGULATORS; (M5885)NABA MATRISOME ASSOCIATED; (M5889)NABA MATRISOME	(M5956)HALLMARK KRAS SIGNALING DN	0	1	0	0	1	0	0	0	0	0	1	0	0	0	0	0	0	0	0	0
CSTA	1475	symbol	H. sapiens	1475	H. sapiens	CSTA	cystatin A	CSTA is a gene that encodes for a protein called cystatin A, which belongs to the cystatin superfamily. This superfamily includes proteins that contain multiple cystatin-like sequences, some of which are active cysteine protease inhibitors. Cystatin A functions as a cysteine protease inhibitor, forming tight complexes with papain and the cathepsins B, H, and L. It is one of the precursor proteins…	Research has shown that CSTA may play a role in various diseases, including cancer, Alzheimer's disease, and psoriasis. In cancer, CSTA has been found to be overexpressed in several types of tumors, including breast, lung, and ovarian cancer, and has been proposed as a potential biomarker for cancer diagnosis and prognosis. Targeted drug discovery efforts have focused on developing inhibitors of …	GO:0018149 peptide cross-linking;GO:0030216 keratinocyte differentiation;GO:0009913 epidermal cell differentiation		Human disease related genes:Congenital malformations:Congenital malformations of skin; Cancer-related genes:Candidate cancer biomarkers; Predicted intracellular proteins; Disease related genes	Cytosol;Nucleoplasm (Approved)		(M3468)NABA ECM REGULATORS; (M5885)NABA MATRISOME ASSOCIATED; (M5889)NABA MATRISOME		0	0	0	0	0	0	0	0	1	0	1	0	0	0	0	0	0	0	1	0
CALR	811	symbol	H. sapiens	811	H. sapiens	CALR	calreticulin	Calreticulin, also known as CALR, is a chaperone protein that plays a crucial role in various cellular processes, including protein folding quality control, calcium homeostasis, and cell adhesion. It is primarily found in the endoplasmic reticulum but is also present in the nucleus, suggesting a potential role in transcription regulation. Increased autoantibody titers against calreticulin have be…	Mutations in the CALR gene have been linked to various neoplasms, including myeloproliferative neoplasms (MPNs), which are a group of blood cancers that affect the production of blood cells in the bone marrow. Specifically, CALR mutations have been found in a significant proportion of patients with essential thrombocythemia and primary myelofibrosis. These mutations result in the production of a …	GO:0002397 MHC class I protein complex assembly;GO:0002502 peptide antigen assembly with MHC class I protein complex;GO:0051208 sequestering of calcium ion		Cancer-related genes:Candidate cancer biomarkers; Human disease related genes:Cancers:Cancers of haematopoietic and lymphoid tissues; Predicted intracellular proteins; Disease related genes	Endoplasmic reticulum (Supported)	Antihemophilic factor, human recombinant; Tenecteplase; Melatonin; Lanoteplase; Copper; Calcium citrate; Calcium Phosphate; Lonoctocog alfa; Moroctocog alfa; Calcium phosphate dihydrate		(M5923)HALLMARK PI3K AKT MTOR SIGNALING; (M5922)HALLMARK UNFOLDED PROTEIN RESPONSE; (M5924)HALLMARK MTORC1 SIGNALING	1	0	0	0	0	0	1	0	0	1	0	0	0	0	0	1	1	0	0	0
HSP90B1	7184	symbol	H. sapiens	7184	H. sapiens	HSP90B1	heat shock protein 90 beta family member 1	HSP90B1 is a gene that encodes a molecular chaperone protein that helps stabilize and fold other proteins by metabolizing adenosine triphosphate (ATP). This protein is found in melanosomes and the endoplasmic reticulum and is associated with various pathogenic states, including tumor formation. The gene also contains a microRNA gene within its 5' exon and has pseudogenes on chromosomes 1 and 15.	HSP90B1 has been implicated in various diseases, including cancer, neurodegenerative disorders, and autoimmune diseases. In cancer, HSP90B1 has been shown to be overexpressed and associated with tumor progression and drug resistance. Therefore, targeting HSP90B1 has been explored as a potential therapeutic strategy for cancer treatment. Several small molecule inhibitors of HSP90B1 have been devel…	GO:0031247 actin rod assembly;GO:0051208 sequestering of calcium ion;GO:0034975 protein folding in endoplasmic reticulum		Cancer-related genes:Candidate cancer biomarkers; Predicted intracellular proteins	Endoplasmic reticulum (Enhanced)	Rifabutin; 2-Chlorodideoxyadenosine; Geldanamycin; Diglyme; N-Ethyl-5'-Carboxamido Adenosine; Radicicol; METHYL 3-CHLORO-2-{3-[(2,5-DIHYDROXY-4-METHOXYPHENYL)AMINO]-3-OXOPROPYL}-4,6-DIHYDROXYBENZOATE; 2-(3-AMINO-2,5,6-TRIMETHOXYPHENYL)ETHYL 5-CHLORO-2,4-DIHYDROXYBENZOATE; Copper	(M183)PID IL6 7 PATHWAY	(M5923)HALLMARK PI3K AKT MTOR SIGNALING; (M5922)HALLMARK UNFOLDED PROTEIN RESPONSE; (M5924)HALLMARK MTORC1 SIGNALING	0	0	0	1	0	0	0	0	0	1	0	0	0	0	0	0	0	0	1	0
HNRNPA2B1	3181	symbol	H. sapiens	3181	H. sapiens	HNRNPA2B1	heterogeneous nuclear ribonucleoprotein A2/B1	HNRNPA2B1 is a gene that belongs to the A/B subfamily of heterogeneous nuclear ribonucleoproteins (hnRNPs). These RNA binding proteins complex with heterogeneous nuclear RNA (hnRNA) and are associated with pre-mRNAs in the nucleus, influencing pre-mRNA processing and other aspects of mRNA metabolism and transport. HNRNPA2B1 has two repeats of quasi-RRM domains that bind to RNAs and generates two …	HNRNPA2B1 has been implicated in several diseases, including cancer, neurodegenerative disorders, and autoimmune diseases. In cancer, HNRNPA2B1 has been shown to regulate alternative splicing events that contribute to tumor progression and metastasis. Targeting HNRNPA2B1 has been proposed as a potential therapeutic strategy for cancer treatment. Several small molecule inhibitors of HNRNPA2B1 have…	GO:1905663 positive regulation of telomerase RNA reverse transcriptase activity;GO:1905661 regulation of telomerase RNA reverse transcriptase activity;GO:1990428 miRNA transport		Human disease related genes:Musculoskeletal diseases:Muscular diseases; Predicted intracellular proteins; Cancer-related genes; Disease related genes	Nucleoplasm (Supported)	Copper; Artenimol		(M5926)HALLMARK MYC TARGETS V1	0	0	0	0	0	0	0	0	0	0	0	0	0	0	0	0	0	0	0	0
KRT10	3858	symbol	H. sapiens	3858	H. sapiens	KRT10	keratin 10	KRT10 is a gene that encodes a type I cytokeratin protein, which is a structural protein that forms intermediate filaments in epithelial cells. These filaments, along with actin microfilaments and microtubules, make up the cytoskeleton of these cells. Mutations in KRT10 have been linked to a skin disorder called epidermolytic hyperkeratosis. KRT10 is located on chromosome 17q21 and is part of a c…	Epidermolytic hyperkeratosis (EHK) is a rare genetic skin disorder caused by mutations in the KRT10 gene. EHK is characterized by thick, scaly skin that is prone to blistering and cracking. There is currently no cure for EHK, and treatment is focused on managing symptoms. Topical creams and ointments can help to soften and moisturize the skin, while antibiotics may be prescribed to prevent infect…	GO:0051290 protein heterotetramerization;GO:0051291 protein heterooligomerization;GO:0045684 positive regulation of epidermis development		Predicted secreted proteins; Human disease related genes:Congenital malformations:Congenital malformations of skin; Predicted intracellular proteins; Disease related genes		Zinc; Copper; Zinc acetate			1	0	0	0	0	0	0	0	0	0	0	0	0	0	0	0	0	0	1	0
PGAM1	5223	symbol	H. sapiens	5223	H. sapiens	PGAM1	phosphoglycerate mutase 1	The PGAM1 gene encodes a mutase enzyme that catalyzes the conversion of 3-phosphoglycerate to 2-phosphoglycerate in the glycolytic pathway. This reaction is reversible and plays a crucial role in energy production in cells. There are two different isoforms of the protein encoded by this gene, which are produced by alternative splicing of the gene's transcript.	The PGAM1 gene has been implicated in various diseases, including cancer, diabetes, and neurological disorders. In cancer, PGAM1 is overexpressed and promotes tumor growth by enhancing glycolysis and providing energy to cancer cells. Therefore, PGAM1 has been identified as a potential therapeutic target for cancer treatment. Several small molecule inhibitors of PGAM1 have been developed and teste…	GO:0043456 regulation of pentose-phosphate shunt;GO:1902031 regulation of NADP metabolic process;GO:0006735 NADH regeneration		ENZYME proteins:Isomerase; Candidate cardiovascular disease genes; Enzymes; Predicted intracellular proteins	Nucleoplasm (Supported)	Copper; Artenimol		(M5937)HALLMARK GLYCOLYSIS	0	0	1	0	0	0	0	0	0	0	0	0	1	0	0	0	0	0	0	1
PGK1	5230	symbol	H. sapiens	5230	H. sapiens	PGK1	phosphoglycerate kinase 1	PGK1 is a gene that encodes a glycolytic enzyme responsible for converting 1,3-diphosphoglycerate to 3-phosphoglycerate. It may also act as a cofactor for polymerase alpha and is secreted by tumor cells to participate in angiogenesis by reducing disulfide bonds in the serine protease, plasmin, leading to the release of the tumor blood vessel inhibitor angiostatin. The protein has been identified …	Mutations in the PGK1 gene have been associated with PGK1 deficiency, a rare X-linked recessive disorder characterized by hemolytic anemia, myopathy, and neurological impairment. There is currently no targeted drug therapy for PGK1 deficiency, and treatment is mainly supportive with blood transfusions and management of symptoms. However, research efforts are ongoing to identify potential drug tar…	GO:0031639 plasminogen activation;GO:0006735 NADH regeneration;GO:0061621 canonical glycolysis	yes	Disease related genes; Human disease related genes:Cardiovascular diseases:Hematologic diseases; Enzymes; ENZYME proteins:Transferases; Potential drug targets; Predicted intracellular proteins		Adenosine-5'-[Beta, Gamma-Methylene]Triphosphate; 3-phospho-D-glyceric acid; Copper; Artenimol	(M44)PID HIF2PATHWAY; (M255)PID HIF1 TFPATHWAY	(M5891)HALLMARK HYPOXIA; (M5924)HALLMARK MTORC1 SIGNALING; (M5926)HALLMARK MYC TARGETS V1	0	0	0	0	0	0	0	0	0	0	0	0	0	0	0	1	0	0	1	1
S100A9	6280	symbol	H. sapiens	6280	H. sapiens	S100A9	S100 calcium binding protein A9	S100A9 is a protein that belongs to the S100 family of proteins and contains two EF-hand calcium-binding motifs. S100 proteins are involved in regulating various cellular processes such as cell cycle progression and differentiation. S100A9 is found in the cytoplasm and/or nucleus of many different types of cells. It may function in inhibiting casein kinase and has been associated with the disease…	S100A9 has been implicated in various diseases, including cancer, inflammation, and autoimmune disorders. In cancer, S100A9 has been shown to promote tumor growth and metastasis by inducing angiogenesis and suppressing immune responses. Inflammation and autoimmune disorders, such as rheumatoid arthritis and psoriasis, are characterized by elevated levels of S100A9 in affected tissues. Targeted dr…	GO:0035606 peptidyl-cysteine S-trans-nitrosylation;GO:0070488 neutrophil aggregation;GO:0032119 sequestering of zinc ion		Predicted secreted proteins; Cancer-related genes:Candidate cancer biomarkers; Predicted intracellular proteins	Cytosol;Intermediate filaments;Plasma membrane (Supported)	Calcium; Zinc; Zinc acetate; Zinc chloride; Zinc sulfate, unspecified form	(M264)PID TOLL ENDOGENOUS PATHWAY; (M5883)NABA SECRETED FACTORS; (M5885)NABA MATRISOME ASSOCIATED	(M5907)HALLMARK ESTROGEN RESPONSE LATE; (M5921)HALLMARK COMPLEMENT	1	0	1	0	0	1	0	0	1	0	1	0	0	0	0	0	0	0	0	0
APOA1	335	symbol	H. sapiens	335	H. sapiens	APOA1	apolipoprotein A1	APOA1 is a gene that encodes apolipoprotein A-I, the major protein component of high density lipoprotein (HDL) in plasma. The mature protein promotes cholesterol efflux from tissues to the liver for excretion and is a cofactor for lecithin cholesterol acyltransferase (LCAT), an enzyme responsible for the formation of most plasma cholesteryl esters. Defects in this gene are associated with HDL def…	Defects in the APOA1 gene have been associated with various HDL deficiencies, including Tangier disease, familial hypoalphalipoproteinemia, and systemic non-neuropathic amyloidosis. Tangier disease is a rare autosomal recessive disorder characterized by a deficiency of HDL and an accumulation of cholesterol esters in various tissues. Familial hypoalphalipoproteinemia is a common genetic disorder …	GO:1902994 regulation of phospholipid efflux;GO:1902995 positive regulation of phospholipid efflux;GO:0010903 negative regulation of very-low-density lipoprotein particle remodeling		Disease related genes; Candidate cardiovascular disease genes; Predicted secreted proteins; Cancer-related genes:Candidate cancer biomarkers; Human disease related genes:Nervous system diseases:Neurodegenerative diseases; Human disease related genes:Cardiovascular diseases:Vascular diseases; Predicted intracellular proteins; Human disease related genes:Congenital disorders of metabolism:Congenita…	Vesicles (Approved); Additional: Cytosol	Zinc; Copper; Zinc acetate; Zinc chloride; Zinc sulfate, unspecified form	(M106)PID HNF3B PATHWAY	(M5948)HALLMARK BILE ACID METABOLISM; (M5946)HALLMARK COAGULATION	1	1	0	1	1	0	0	1	0	1	1	0	1	0	0	0	1	1	0	1
HRNR	388697	symbol	H. sapiens	388697	H. sapiens	HRNR	hornerin	Hornerin, also known as HRNR, is a human gene that is involved in the organization of the cell envelope and the establishment of the skin barrier. It is predicted to have calcium ion binding and transition metal ion binding activity. Hornerin is located in the cornified envelope, keratohyalin granule, and perinuclear region of the cytoplasm. This gene plays an important role in maintaining the in…	There is limited information available on the disease implications of hornerin. However, studies have suggested that mutations in the HRNR gene may be associated with atopic dermatitis, a chronic inflammatory skin disease. Targeted drug discovery efforts for hornerin are also limited, but some studies have explored the potential of using hornerin as a target for developing new treatments for skin…	GO:0043163 cell envelope organization;GO:0061436 establishment of skin barrier;GO:0031424 keratinization		Predicted intracellular proteins	Mitochondria (Uncertain)	Zinc; Zinc acetate	(M5883)NABA SECRETED FACTORS; (M5885)NABA MATRISOME ASSOCIATED; (M5889)NABA MATRISOME		0	0	1	0	0	0	0	0	0	0	1	0	0	0	0	0	0	0	1	0
HSPE1	3336	symbol	H. sapiens	3336	H. sapiens	HSPE1	heat shock protein family E (Hsp10) member 1	HSPE1 is a gene that encodes a major heat shock protein that acts as a chaperonin. The protein's structure consists of a heptameric ring that binds to another heat shock protein to form a functional heterodimer that enhances protein folding in an ATP-dependent manner. HSPE1 and its co-chaperonin, HSPD1, are located on chromosome 2 in a head-to-head orientation. There is also naturally occurring r…	HSPE1 has been implicated in several diseases, including neurodegenerative disorders such as Alzheimer's disease and Parkinson's disease, as well as cancer and cardiovascular diseases. Targeted drug discovery efforts have focused on developing small molecule inhibitors that can modulate the activity of HSPE1 and its co-chaperonin, HSPD1, to improve protein folding and prevent protein misfolding a…	GO:0051085 chaperone cofactor-dependent protein refolding;GO:0051084 'de novo' post-translational protein folding;GO:0006458 'de novo' protein folding		Cancer-related genes:Candidate cancer biomarkers; Predicted intracellular proteins		Phenethyl Isothiocyanate		(M5928)HALLMARK MYC TARGETS V2; (M5924)HALLMARK MTORC1 SIGNALING; (M5926)HALLMARK MYC TARGETS V1	0	0	0	0	0	0	0	0	0	0	1	0	0	0	0	0	0	0	0	0
TTR	7276	symbol	H. sapiens	7276	H. sapiens	TTR	transthyretin	The TTR gene encodes for transthyretin, a protein that forms a homo-tetrameric carrier protein. It is responsible for transporting thyroid hormones in the plasma and cerebrospinal fluid, as well as retinol (vitamin A) in the plasma by associating with retinol-binding protein. The protein is also involved in other intracellular processes such as proteolysis, nerve regeneration, autophagy, and gluc…	Transthyretin amyloidosis (ATTR) is a group of diseases caused by the deposition of misfolded transthyretin protein in various organs, leading to organ dysfunction and failure. ATTR can be hereditary or acquired, and affects mainly the heart, nerves, and gastrointestinal tract. Several drugs have been developed to target ATTR, including tafamidis, patisiran, and inotersen. Tafamidis stabilizes th…	GO:0006144 purine nucleobase metabolic process;GO:0009112 nucleobase metabolic process;GO:0072521 purine-containing compound metabolic process		Disease related genes; Human disease related genes:Nervous system diseases:Other nervous and sensory system diseases; Predicted secreted proteins; Cancer-related genes:Candidate cancer biomarkers; Human disease related genes:Nervous system diseases:Neurodegenerative diseases; Predicted intracellular proteins; FDA approved drug targets:Small molecule drugs	Golgi apparatus (Approved)	Zinc; Copper; Tafamidis; Zinc acetate; Zinc chloride; Zinc sulfate, unspecified form	(M106)PID HNF3B PATHWAY	(M5949)HALLMARK PEROXISOME; (M5948)HALLMARK BILE ACID METABOLISM	0	0	1	0	0	0	0	0	0	0	0	0	1	0	0	0	0	0	0	0
SRGN	5552	symbol	H. sapiens	5552	H. sapiens	SRGN	serglycin	The SRGN gene encodes a protein called serglycin, which is primarily found in the secretory granules of hematopoietic cells. These granules also contain a protease-resistant peptide core that may help neutralize hydrolytic enzymes. Serglycin has been found to be associated with the macromolecular complex of granzymes and perforin, which may play a role in granule-mediated apoptosis. There are two…	There is limited information on the disease implications of the SRGN gene. However, recent studies have suggested that serglycin may play a role in cancer progression and metastasis. Specifically, high levels of serglycin expression have been associated with poor prognosis in several types of cancer, including breast, lung, and pancreatic cancer. As a result, there is growing interest in developi…	GO:0033371 T cell secretory granule organization;GO:0033367 protein localization to mast cell secretory granule;GO:0033368 protease localization to mast cell secretory granule		Predicted secreted proteins	Golgi apparatus (Supported)		(M5882)NABA PROTEOGLYCANS; (M5884)NABA CORE MATRISOME; (M5889)NABA MATRISOME	(M5950)HALLMARK ALLOGRAFT REJECTION	0	1	0	0	0	0	0	0	0	0	0	0	0	0	0	0	0	0	0	0
KNG1	3827	symbol	H. sapiens	3827	H. sapiens	KNG1	kininogen 1	The KNG1 gene produces two different proteins, high molecular weight kininogen (HMWK) and low molecular weight kininogen (LMWK), through alternative splicing. HMWK is crucial for blood coagulation and the kallikrein-kinin system, and it releases bradykinin, a peptide with various physiological effects and antimicrobial activity. On the other hand, LMWK is not involved in blood coagulation. Infect…	The KNG1 gene has been implicated in various diseases, including hereditary angioedema (HAE), a rare genetic disorder characterized by recurrent episodes of swelling in various parts of the body. Mutations in the KNG1 gene can lead to a deficiency in HMWK, resulting in uncontrolled activation of the kallikrein-kinin system and excessive production of bradykinin, which causes the swelling. Targete…	GO:0030195 negative regulation of blood coagulation;GO:1900047 negative regulation of hemostasis;GO:0042311 vasodilation		Predicted secreted proteins; Disease related genes		Zinc; Copper; Zinc acetate; Zinc chloride; Zinc sulfate, unspecified form	(M169)PID INTEGRIN2 PATHWAY; (M240)PID SYNDECAN 2 PATHWAY; (M3468)NABA ECM REGULATORS		1	1	0	1	0	1	1	1	1	1	1	0	0	1	0	0	0	0	0	0
ENO1	2023	symbol	H. sapiens	2023	H. sapiens	ENO1	enolase 1	ENO1 is a gene that encodes alpha-enolase, which is one of three enolase isoenzymes found in mammals. Enolase is a glycolytic enzyme that functions in the breakdown of glucose. Alpha-enolase also functions as a structural lens protein in its monomeric form. Alternative splicing of this gene results in a shorter isoform that has been shown to bind to the c-myc promoter and function as a tumor supp…	Research has shown that ENO1 is involved in various diseases, including cancer, autoimmune disorders, and neurological disorders. In cancer, alpha-enolase has been identified as a potential therapeutic target due to its role in promoting tumor growth and metastasis. Several studies have shown that targeting alpha-enolase with small molecule inhibitors or monoclonal antibodies can inhibit tumor gr…	GO:1903297 regulation of hypoxia-induced intrinsic apoptotic signaling pathway;GO:1903298 negative regulation of hypoxia-induced intrinsic apoptotic signaling pathway;GO:0010756 positive regulation of plasminogen activation		ENZYME proteins:Lyases; Enzymes; Cancer-related genes:Candidate cancer biomarkers; Predicted intracellular proteins	Cytosol;Plasma membrane (Enhanced)	Zinc; Copper; Artenimol; Zinc acetate; Zinc chloride; Zinc sulfate, unspecified form	(M17)PID NOTCH PATHWAY; (M255)PID HIF1 TFPATHWAY; (M66)PID MYC ACTIV PATHWAY	(M5891)HALLMARK HYPOXIA; (M5924)HALLMARK MTORC1 SIGNALING; (M5937)HALLMARK GLYCOLYSIS	0	0	0	0	0	0	0	1	0	0	1	0	1	0	0	0	0	0	0	1
AMBP	259	symbol	H. sapiens	259	H. sapiens	AMBP	alpha-1-microglobulin/bikunin precursor	The AMBP gene encodes a glycoprotein that is secreted in plasma. The precursor protein is processed into two distinct proteins: alpha-1-microglobulin, which is a lipocalin transport protein that may regulate inflammatory processes, and bikunin, which is a urinary trypsin inhibitor that plays a role in various physiological and pathological processes. The gene is located on chromosome 9 in a clust…	The AMBP gene has been implicated in various diseases, including chronic kidney disease, diabetes, and cancer. In chronic kidney disease, alpha-1-microglobulin levels are elevated and may serve as a biomarker for disease progression. In diabetes, alpha-1-microglobulin has been shown to have a protective effect on pancreatic beta cells, suggesting a potential therapeutic target for diabetes treatm…	GO:0042167 heme catabolic process;GO:0046149 pigment catabolic process;GO:0006787 porphyrin-containing compound catabolic process		Predicted secreted proteins; Predicted intracellular proteins	Vesicles (Approved); Additional: Cytosol;Golgi apparatus		(M3468)NABA ECM REGULATORS; (M5885)NABA MATRISOME ASSOCIATED; (M5889)NABA MATRISOME		0	0	0	0	0	0	0	0	0	1	1	0	0	0	0	0	0	0	0	0
IGLV3-19	28797	symbol	H. sapiens	28797	H. sapiens	IGLV3-19	immunoglobulin lambda variable 3-19			GO:0002377 immunoglobulin production;GO:0002440 production of molecular mediator of immune response;GO:0002250 adaptive immune response		Predicted secreted proteins					1	0	0	0	0	0	0	0	0	0	0	0	0	0	0	0	0	0	0	0
ECM1	1893	symbol	H. sapiens	1893	H. sapiens	ECM1	extracellular matrix protein 1	ECM1 is a gene that encodes a soluble protein involved in various biological processes such as endochondral bone formation, angiogenesis, and tumor biology. The protein interacts with extracellular and structural proteins, contributing to the maintenance of skin integrity and homeostasis. Mutations in this gene are associated with lipoid proteinosis disorder, which is characterized by thickening …	Lipoid proteinosis is a rare autosomal recessive disorder caused by mutations in the ECM1 gene. The disease is characterized by the accumulation of hyaline material in the skin, mucous membranes, and internal organs, leading to thickening and scarring. There is currently no cure for lipoid proteinosis, and treatment is mainly supportive. However, targeted drug discovery efforts are underway to de…	GO:0030502 negative regulation of bone mineralization;GO:0002063 chondrocyte development;GO:0003416 endochondral bone growth		Human disease related genes:Congenital disorders of metabolism:Congenital disorders of lipid/glycolipid metabolism; Predicted secreted proteins; Disease related genes	Cytosol (Approved); Additional: Nucleoplasm		(M3008)NABA ECM GLYCOPROTEINS; (M5884)NABA CORE MATRISOME; (M5889)NABA MATRISOME	(M5947)HALLMARK IL2 STAT5 SIGNALING; (M5930)HALLMARK EPITHELIAL MESENCHYMAL TRANSITION	0	1	0	0	0	1	0	0	0	0	1	0	0	0	0	0	0	0	0	0
F2	2147	symbol	H. sapiens	2147	H. sapiens	F2	coagulation factor II, thrombin	The F2 gene encodes the prothrombin protein, also known as coagulation factor II, which is proteolytically cleaved to form the activated serine protease thrombin. Thrombin plays a crucial role in blood clot formation, platelet aggregation, and activation of other coagulation factors. It also contributes to cell proliferation, tissue repair, angiogenesis, and vascular integrity. Peptides derived f…	Mutations in the F2 gene can lead to various forms of thrombosis and dysprothrombinemia, including prothrombin deficiency, which is a rare bleeding disorder characterized by reduced levels of prothrombin in the blood. Targeted drug discovery efforts have focused on developing anticoagulants that inhibit thrombin activity, such as heparin, warfarin, and direct thrombin inhibitors like dabigatran. …	GO:1900738 positive regulation of phospholipase C-activating G protein-coupled receptor signaling pathway;GO:0070945 neutrophil-mediated killing of gram-negative bacterium;GO:1900736 regulation of phospholipase C-activating G protein-coupled receptor signaling pathway		ENZYME proteins:Hydrolases; Disease related genes; Human disease related genes:Cardiovascular diseases:Hematologic diseases; Enzymes; Peptidases:Serine-type peptidases; Candidate cardiovascular disease genes; Predicted secreted proteins; Cancer-related genes:Candidate cancer biomarkers; Predicted intracellular proteins; FDA approved drug targets:Biotech drugs; FDA approved drug targets:Small mole…		Lepirudin; Bivalirudin; Drotrecogin alfa; Coagulation Factor IX (Recombinant); Menadione; Argatroban; Proflavine; Zinc; 2-{2-hydroxy-[1,1'-biphenyl]-3-yl}-1H-1,3-benzodiazole-5-carboximidamide; Beta-(2-Naphthyl)-Alanine; Hemi-Babim; 2-(2-hydroxy-phenyl)-3H-benzoimidazole-5-carboxamidine; 4-Oxo-2-Phenylmethanesulfonyl-Octahydro-Pyrrolo[1,2-a]Pyrazine-6-Carboxylic Acid [1-(N-Hydroxycarbamimidoyl)-P…	(M138)PID THROMBIN PAR4 PATHWAY; (M165)PID SYNDECAN 4 PATHWAY; (M238)PID THROMBIN PAR1 PATHWAY	(M5946)HALLMARK COAGULATION; (M5902)HALLMARK APOPTOSIS; (M5921)HALLMARK COMPLEMENT	1	1	0	1	0	1	0	1	1	0	1	0	1	1	1	0	0	1	0	0
APOC1	341	symbol	H. sapiens	341	H. sapiens	APOC1	apolipoprotein C1	APOC1 is a gene that belongs to the apolipoprotein C1 family and is primarily expressed in the liver. It plays a crucial role in the metabolism of high density lipoprotein (HDL) and very low density lipoprotein (VLDL). The gene is activated when monocytes differentiate into macrophages. The protein encoded by APOC1 has been shown to inhibit cholesteryl ester transfer protein in plasma. The gene i…	APOC1 has been implicated in several diseases related to lipid metabolism, including atherosclerosis, coronary artery disease, and familial hypercholesterolemia. Studies have shown that APOC1 levels are elevated in patients with these conditions, suggesting that it may be a potential therapeutic target. However, there are currently no drugs on the market that specifically target APOC1. Efforts to…	GO:0010900 negative regulation of phosphatidylcholine catabolic process;GO:0150174 negative regulation of phosphatidylcholine metabolic process;GO:0010899 regulation of phosphatidylcholine catabolic process		Candidate cardiovascular disease genes; Predicted secreted proteins; Cancer-related genes:Candidate cancer biomarkers				(M5946)HALLMARK COAGULATION; (M5921)HALLMARK COMPLEMENT	0	0	0	0	1	0	0	0	0	0	1	0	1	0	0	0	1	0	0	0
ITIH1	3697	symbol	H. sapiens	3697	H. sapiens	ITIH1	inter-alpha-trypsin inhibitor heavy chain 1	ITIH1 is a gene that encodes a protein belonging to the inter-alpha-trypsin inhibitor family. The gene undergoes alternative splicing, resulting in multiple transcript variants. One of these variants encodes a preproprotein that is processed to generate the heavy chain of the inter-alpha-trypsin inhibitor complex. This complex is secreted by hepatocytes into the blood and interacts with hyalurona…	ITIH1 has been implicated in multiple inflammatory diseases, including rheumatoid arthritis, systemic lupus erythematosus, and inflammatory bowel disease. Targeted drug discovery efforts have focused on developing inhibitors of the interaction between the heavy chain of the inter-alpha-trypsin inhibitor complex and hyaluronan. One example of a successful drug targeting this interaction is Adalimu…	GO:0030212 hyaluronan metabolic process;GO:1903510 mucopolysaccharide metabolic process;GO:0030203 glycosaminoglycan metabolic process		Predicted secreted proteins; Predicted intracellular proteins	Vesicles (Approved)	Zinc; Zinc acetate; Zinc chloride; Zinc sulfate, unspecified form	(M3468)NABA ECM REGULATORS; (M5885)NABA MATRISOME ASSOCIATED; (M5889)NABA MATRISOME	(M5946)HALLMARK COAGULATION; (M5921)HALLMARK COMPLEMENT; (M5934)HALLMARK XENOBIOTIC METABOLISM	0	0	0	0	0	0	0	0	0	0	1	0	0	0	0	0	0	0	0	0
YWHAQ	10971	symbol	H. sapiens	10971	H. sapiens	YWHAQ	tyrosine 3-monooxygenase/tryptophan 5-monooxygenase activation protein theta	YWHAQ is a gene that belongs to the 14-3-3 family of proteins, which are involved in signal transduction by binding to phosphoserine-containing proteins. This gene is highly conserved and is found in both plants and mammals. It is 99% identical to the mouse and rat orthologs. YWHAQ is upregulated in patients with amyotrophic lateral sclerosis, a neurodegenerative disease. The gene contains a 6 bp…	YWHAQ has been implicated in several diseases, including cancer, neurodegenerative disorders, and cardiovascular diseases. In cancer, YWHAQ has been shown to be overexpressed in several types of tumors, including breast, ovarian, and lung cancer. Targeting YWHAQ has been proposed as a potential therapeutic strategy for cancer treatment. In neurodegenerative disorders, YWHAQ has been found to be u…	GO:0021762 substantia nigra development;GO:0048857 neural nucleus development;GO:0030901 midbrain development		Predicted intracellular proteins	Cytosol (Supported); Additional: Nucleoplasm	Phenethyl Isothiocyanate	(M199)PID P38 MK2 PATHWAY; (M247)PID INSULIN GLUCOSE PATHWAY; (M249)PID PI3KCI AKT PATHWAY	(M5926)HALLMARK MYC TARGETS V1	0	0	0	0	0	0	0	0	0	1	0	0	1	0	0	0	0	0	0	0
HSP90AA1	3320	symbol	H. sapiens	3320	H. sapiens	HSP90AA1	heat shock protein 90 alpha family class A member 1	HSP90AA1 is a gene that encodes for a heat shock protein 90 alpha family class A member 1, which functions as a molecular chaperone. It helps in the proper folding of specific target proteins by using an ATPase activity that is modulated by co-chaperones. This gene has two transcript variants that encode for different isoforms.	HSP90AA1 has been implicated in various diseases, including cancer, neurodegenerative disorders, and infectious diseases. In cancer, HSP90AA1 is overexpressed and plays a critical role in stabilizing oncogenic proteins, making it an attractive target for cancer therapy. Several HSP90 inhibitors have been developed and are currently in clinical trials for various types of cancer. One example is ga…	GO:1905323 telomerase holoenzyme complex assembly;GO:0043335 protein unfolding;GO:0061684 chaperone-mediated autophagy		ENZYME proteins:Hydrolases; Cancer-related genes:Candidate cancer biomarkers; Enzymes; Predicted intracellular proteins	Cytosol (Enhanced)	Rifabutin; Nedocromil; 9-Butyl-8-(2,5-Dimethoxy-Benzyl)-9h-Purin-6-Ylamine; Geldanamycin; 8-(2-Chloro-3,4,5-Trimethoxy-Benzyl)-2-Fluoro-9-Pent-4-Ylnyl-9h-Purin-6-Ylamine; 9-Butyl-8-(3,4,5-Trimethoxybenzyl)-9h-Purin-6-Amine; 4-(1,3-Benzodioxol-5-Yl)-5-(5-Ethyl-2,4-Dihydroxyphenyl)-2h-Pyrazole-3-Carboxylic Acid; 8-(2,5-Dimethoxy-Benzyl)-2-Fluoro-9h-Purin-6-Ylamine; 8-(2,5-Dimethoxy-Benzyl)-2-Fluoro…	(M201)PID ERBB NETWORK PATHWAY; (M180)PID HIF1A PATHWAY; (M226)PID VEGFR1 PATHWAY	(M5935)HALLMARK FATTY ACID METABOLISM	1	0	1	0	0	0	0	0	0	1	0	0	1	0	0	1	0	0	0	0
PTGES3	10728	symbol	H. sapiens	10728	H. sapiens	PTGES3	prostaglandin E synthase 3	PTGES3 is a gene that encodes an enzyme responsible for converting prostaglandin endoperoxide H2 (PGH2) to prostaglandin E2 (PGE2). This protein acts as a co-chaperone with heat shock protein 90 (HSP90) and is involved in localizing to response elements in DNA and disrupting transcriptional activation complexes. Alternative splicing of this gene results in multiple transcript variants. There are …	PTGES3 has been implicated in various diseases, including inflammation, cancer, and cardiovascular diseases. Inhibition of PTGES3 has been explored as a potential therapeutic strategy for these diseases. Several small molecule inhibitors of PTGES3 have been developed, including ONO-AE3-208, which has shown promising results in preclinical studies for the treatment of inflammation and cancer. Anot…	GO:1905323 telomerase holoenzyme complex assembly;GO:0042921 glucocorticoid receptor signaling pathway;GO:0031958 corticosteroid receptor signaling pathway		ENZYME proteins:Isomerase; Enzymes; Predicted intracellular proteins	Cytosol (Approved); Additional: Nucleoplasm	Acetaminophen; Grn163l; Copper	(M105)PID TELOMERASE PATHWAY	(M5926)HALLMARK MYC TARGETS V1; (M5934)HALLMARK XENOBIOTIC METABOLISM	0	0	0	0	0	0	0	0	0	0	0	0	0	0	0	0	0	0	1	1
IGLC3	3539	symbol	H. sapiens	3539	H. sapiens	IGLC3	immunoglobulin lambda constant 3 (Kern-Oz+ marker)			GO:0050853 B cell receptor signaling pathway;GO:0050851 antigen receptor-mediated signaling pathway;GO:0002429 immune response-activating cell surface receptor signaling pathway		Predicted secreted proteins; Predicted intracellular proteins					1	0	0	0	0	0	0	0	0	0	0	0	0	0	0	0	0	0	0	0
CLU	1191	symbol	H. sapiens	1191	H. sapiens	CLU	clusterin	CLU, also known as clusterin, is a gene that encodes a protein that acts as a chaperone and can be found in both the cell cytosol and secreted outside the cell. It is believed to play a role in various biological processes such as cell death, tumor progression, and neurodegenerative disorders. The gene undergoes alternate splicing, resulting in both coding and non-coding variants.	CLU has been implicated in various diseases, including Alzheimer's disease, cancer, and age-related macular degeneration. In Alzheimer's disease, CLU has been shown to be involved in the clearance of amyloid-beta plaques, which are a hallmark of the disease. In cancer, CLU has been found to be overexpressed in several types of tumors and is associated with tumor progression and resistance to chem…	GO:1902847 regulation of neuronal signal transduction;GO:1902998 positive regulation of neurofibrillary tangle assembly;GO:1902996 regulation of neurofibrillary tangle assembly		Candidate cardiovascular disease genes; Predicted secreted proteins; Cancer-related genes:Candidate cancer biomarkers; Predicted intracellular proteins	Cytosol (Supported)	Zinc; Copper; Zinc acetate; Zinc chloride; Zinc sulfate, unspecified form	(M254)PID MYC REPRESS PATHWAY	(M5892)HALLMARK CHOLESTEROL HOMEOSTASIS; (M5946)HALLMARK COAGULATION; (M5902)HALLMARK APOPTOSIS	1	1	0	0	0	1	0	0	1	0	1	0	1	0	0	0	1	0	0	0
CFL1	1072	symbol	H. sapiens	1072	H. sapiens	CFL1	cofilin 1	Cofilin 1, also known as CFL1, is a human gene that encodes a protein involved in the regulation of the actin cytoskeleton. The protein can bind and depolymerize filamentous F-actin and inhibit the polymerization of monomeric G-actin in a pH-dependent manner. Increased phosphorylation of the protein by LIM kinase aids in Rho-induced reorganization of the actin cytoskeleton. Cofilin 1 is widely di…	Mutations in the CFL1 gene have been associated with various diseases, including Alzheimer's disease, breast cancer, and neurodegenerative disorders. Targeted drug discovery efforts have focused on developing drugs that can modulate the activity of cofilin 1 and its downstream signaling pathways. For example, small molecule inhibitors of LIM kinase, which phosphorylates and activates cofilin 1, h…	GO:0030043 actin filament fragmentation;GO:0030042 actin filament depolymerization;GO:0051014 actin filament severing		Predicted intracellular proteins	Plasma membrane (Supported)	Dodecyldimethylamine N-oxide; Copper; Artenimol	(M5060)SA FAS SIGNALING; (M1529)SA G1 AND S PHASES; (M16801)SIG REGULATION OF THE ACTIN CYTOSKELETON BY RHO GTPASES	(M5923)HALLMARK PI3K AKT MTOR SIGNALING	0	1	0	0	0	0	1	0	0	0	0	0	0	0	1	1	0	0	1	0
HSPA8	3312	symbol	H. sapiens	3312	H. sapiens	HSPA8	heat shock protein family A (Hsp70) member 8	HSPA8 is a member of the heat shock protein 70 family, which includes both heat-inducible and constitutively expressed proteins. This particular protein is a heat-shock cognate protein, meaning it is constitutively expressed and functions as a chaperone to assist in the correct folding of nascent polypeptides. Additionally, HSPA8 acts as an ATPase in the disassembly of clathrin-coated vesicles du…	HSPA8 has been implicated in several diseases, including cancer, neurodegenerative disorders, and viral infections. In cancer, HSPA8 has been shown to promote tumor growth and survival by regulating the stability and activity of oncogenic proteins. Targeting HSPA8 with small molecule inhibitors has been explored as a potential therapeutic strategy for cancer treatment. In neurodegenerative disord…	GO:1904764 chaperone-mediated autophagy translocation complex disassembly;GO:1990832 slow axonal transport;GO:0061740 protein targeting to lysosome involved in chaperone-mediated autophagy		ENZYME proteins:Hydrolases; Enzymes; Cancer-related genes:Mutational cancer driver genes; Cancer-related genes:Candidate cancer biomarkers; Predicted intracellular proteins	Nucleoplasm (Approved); Additional: Vesicles	Dasatinib; (2R,3R,4S,5R)-2-[6-amino-8-[(3,4-dichlorophenyl)methylamino]purin-9-yl]-5-(hydroxymethyl)oxolane-3,4-diol; Copper; Artenimol	(M2)PID SMAD2 3NUCLEAR PATHWAY; (M195)PID CMYB PATHWAY	(M5901)HALLMARK G2M CHECKPOINT	1	0	1	0	1	0	1	0	0	1	0	0	0	0	1	0	0	0	0	0
GC	2638	symbol	H. sapiens	2638	H. sapiens	GC	GC vitamin D binding protein	The GC gene encodes a multifunctional protein that belongs to the albumin gene family. This protein is found in various bodily fluids and on the surface of many cell types. It binds to vitamin D and its metabolites in the plasma and transports them to target tissues. The gene has multiple alternatively spliced transcript variants that encode different isoforms of the protein.	The GC gene has been implicated in several diseases, including chronic kidney disease, cardiovascular disease, and cancer. Low levels of the GC protein have been associated with increased risk of these diseases. Targeted drug discovery efforts have focused on developing drugs that can increase the levels of the GC protein in the body. One such drug is paricalcitol, which is used to treat secondar…	GO:0042359 vitamin D metabolic process;GO:0035461 vitamin transmembrane transport;GO:0006775 fat-soluble vitamin metabolic process		Predicted secreted proteins		Vitamin D		(M5948)HALLMARK BILE ACID METABOLISM	0	0	0	0	0	0	0	0	0	0	0	0	1	0	0	0	0	0	0	0
CDH5	1003	symbol	H. sapiens	1003	H. sapiens	CDH5	cadherin 5	CDH5, also known as cadherin 5, is a gene that encodes a protein involved in cell-cell adhesion. The protein is a classical cadherin, meaning it allows cells to adhere to each other in a homophilic manner. CDH5 plays a role in the assembly and maintenance of endothelial adherens junctions. The protein is comprised of five extracellular cadherin repeats, a transmembrane region, and a conserved cyt…	CDH5 has been implicated in various diseases, including cancer, cardiovascular disease, and neurological disorders. In cancer, CDH5 has been shown to play a role in tumor angiogenesis and metastasis. Targeting CDH5 has been explored as a potential therapeutic strategy for cancer treatment. For example, a monoclonal antibody targeting CDH5, called TRC105, has been developed and is currently being …	GO:1902396 protein localization to bicellular tight junction;GO:1901552 positive regulation of endothelial cell development;GO:1903142 positive regulation of establishment of endothelial barrier		CD markers; Cancer-related genes:Candidate cancer biomarkers; Predicted intracellular proteins	Plasma membrane (Supported); Additional: Nuclear membrane;Nucleoplasm	Lenalidomide; FX06	(M268)PID S1P S1P2 PATHWAY; (M237)PID VEGFR1 2 PATHWAY		0	0	0	0	0	0	1	1	1	0	0	0	0	0	0	1	0	0	0	0
TKT	7086	symbol	H. sapiens	7086	H. sapiens	TKT	transketolase	The TKT gene encodes an enzyme called transketolase, which is dependent on thiamine. This enzyme plays a role in directing excess sugar phosphates to glycolysis in the pentose phosphate pathway. There are multiple isoforms of the enzyme that are produced due to alternative splicing of the gene.	Mutations in the TKT gene have been associated with several diseases, including Wernicke-Korsakoff syndrome, a neurological disorder caused by thiamine deficiency, and cancer. In cancer, TKT has been shown to play a role in promoting tumor growth and survival, making it a potential target for cancer therapy. Several drug discovery efforts have focused on developing inhibitors of TKT, with some pr…	GO:0046166 glyceraldehyde-3-phosphate biosynthetic process;GO:0019682 glyceraldehyde-3-phosphate metabolic process;GO:0009052 pentose-phosphate shunt, non-oxidative branch		Disease related genes; Enzymes; Human disease related genes:Congenital disorders of metabolism:Congenital disorders of carbohydrate metabolism; ENZYME proteins:Transferases; Potential drug targets; Predicted intracellular proteins	Nucleoplasm (Enhanced)	Copper		(M5905)HALLMARK ADIPOGENESIS	0	0	0	0	0	0	0	0	0	0	0	0	0	0	0	1	0	0	0	1
KPRP	448834	symbol	H. sapiens	448834	H. sapiens	KPRP	keratinocyte proline rich protein	The KPRP gene encodes a proline-rich protein found in the skin that may play a role in the differentiation of keratinocytes. Keratinocytes are the main cells found in the epidermis, the outermost layer of the skin. The function of KPRP is not fully understood, but it is thought to be involved in the process of keratinocyte differentiation, which is important for maintaining the integrity of the s…	There is limited information available on the disease implications of the KPRP gene. However, mutations in other genes involved in keratinocyte differentiation have been linked to various skin disorders, such as psoriasis and atopic dermatitis. Therefore, it is possible that mutations in KPRP may also contribute to the development of these or other skin diseases. As of now, there are no targeted …			Predicted intracellular proteins					0	0	0	0	0	0	0	0	0	0	0	0	0	0	0	0	0	0	0	0
APOD	347	symbol	H. sapiens	347	H. sapiens	APOD	apolipoprotein D	APOD is a gene that encodes a glycoprotein component of high density lipoprotein. It is not similar to other apolipoprotein sequences but has a high degree of homology to plasma retinol-binding protein and other members of the alpha 2 microglobulin protein superfamily of carrier proteins. APOD is closely associated with the enzyme lecithin:cholesterol acyltransferase, which is involved in lipopro…	Research on APOD has suggested its potential involvement in various diseases, including Alzheimer's disease, Parkinson's disease, and cancer. Studies have shown that APOD may play a role in the clearance of amyloid-beta, a protein that accumulates in the brains of Alzheimer's patients. Additionally, APOD has been found to be downregulated in Parkinson's disease, and its overexpression has been sh…	GO:0034443 negative regulation of lipoprotein oxidation;GO:0060588 negative regulation of lipoprotein lipid oxidation;GO:0034442 regulation of lipoprotein oxidation		Candidate cardiovascular disease genes; Predicted secreted proteins; Cancer-related genes:Candidate cancer biomarkers	Plasma membrane (Approved)	Vitamin A; Copper		(M5909)HALLMARK MYOGENESIS; (M5953)HALLMARK KRAS SIGNALING UP	0	0	0	0	1	0	0	0	1	0	0	0	1	0	0	0	0	0	0	1
ATP5F1B	506	symbol	H. sapiens	506	H. sapiens	ATP5F1B	ATP synthase F1 subunit beta	ATP5F1B is a gene that encodes a subunit of mitochondrial ATP synthase, which is responsible for catalyzing ATP synthesis using an electrochemical gradient of protons across the inner membrane during oxidative phosphorylation. ATP synthase is composed of two linked multi-subunit complexes: the soluble catalytic core, F1, and the membrane-spanning component, Fo, comprising the proton channel. The …	Mutations in ATP5F1B have been associated with various mitochondrial disorders, including Leigh syndrome, a severe neurological disorder characterized by progressive loss of mental and movement abilities, and mitochondrial complex V deficiency, a rare condition that affects the function of ATP synthase and leads to a wide range of symptoms, such as muscle weakness, developmental delay, and respir…	GO:0006933 negative regulation of cell adhesion involved in substrate-bound cell migration;GO:0098760 response to interleukin-7;GO:0098761 cellular response to interleukin-7		ENZYME proteins; Enzymes; Predicted intracellular proteins	Mitochondria (Enhanced)	Quercetin; 1-ACETYL-2-CARBOXYPIPERIDINE; AUROVERTIN B; Piceatannol; N1-(2-AMINO-4-METHYLPENTYL)OCTAHYDRO-PYRROLO[1,2-A] PYRIMIDINE; Phenethyl Isothiocyanate		(M5936)HALLMARK OXIDATIVE PHOSPHORYLATION	1	0	0	0	0	0	0	0	0	0	0	0	0	0	0	0	0	0	0	0
IGHV3-43	28426	symbol	H. sapiens	28426	H. sapiens	IGHV3-43	immunoglobulin heavy variable 3-43			GO:0002250 adaptive immune response;GO:0006955 immune response;GO:0002376 immune system process		Predicted secreted proteins					1	0	0	0	0	0	0	0	0	0	0	0	0	0	0	0	0	0	0	0
S100A8	6279	symbol	H. sapiens	6279	H. sapiens	S100A8	S100 calcium binding protein A8	S100A8 is a protein that belongs to the S100 family of proteins and contains two EF-hand calcium-binding motifs. S100 proteins are involved in regulating various cellular processes such as cell cycle progression and differentiation. S100A8 is found in the cytoplasm and/or nucleus of many different types of cells. It may function as an inhibitor of casein kinase and as a cytokine. The S100 gene fa…	S100A8 has been implicated in various diseases, including cancer, inflammatory disorders, and infectious diseases. In cancer, S100A8 has been shown to promote tumor growth and metastasis, and its expression is associated with poor prognosis in several types of cancer. In inflammatory disorders, S100A8 is involved in the recruitment and activation of immune cells, leading to tissue damage. In infe…	GO:0070488 neutrophil aggregation;GO:0032119 sequestering of zinc ion;GO:0017014 protein nitrosylation		Predicted secreted proteins; Cancer-related genes:Candidate cancer biomarkers; Predicted intracellular proteins	Intermediate filaments (Supported); Additional: Cytosol	Calcium; Zinc; Copper; Zinc acetate; Zinc chloride; Zinc sulfate, unspecified form	(M264)PID TOLL ENDOGENOUS PATHWAY; (M5883)NABA SECRETED FACTORS; (M5885)NABA MATRISOME ASSOCIATED		1	0	1	0	0	1	0	0	1	0	1	0	0	0	0	0	0	0	0	0
TPM4	7171	symbol	H. sapiens	7171	H. sapiens	TPM4	tropomyosin 4	TPM4 is a gene that encodes a protein called tropomyosin 4, which is part of the tropomyosin family of actin-binding proteins. Tropomyosins are involved in the contractile system of both striated and smooth muscles, as well as the cytoskeleton of non-muscle cells. They are dimers of coiled-coil proteins that polymerize end-to-end along the major groove in most actin filaments, providing stability…	Mutations in the TPM4 gene have been associated with several diseases, including dilated cardiomyopathy, hypertrophic cardiomyopathy, and nemaline myopathy. In dilated cardiomyopathy, mutations in TPM4 have been found to disrupt the normal function of the heart muscle, leading to enlargement and weakening of the heart. In hypertrophic cardiomyopathy, mutations in TPM4 have been linked to abnormal…	GO:0001649 osteoblast differentiation;GO:0006936 muscle contraction;GO:0007015 actin filament organization		Cancer-related genes; Predicted intracellular proteins	Actin filaments (Approved); Additional: Cytosol	Phenethyl Isothiocyanate		(M5930)HALLMARK EPITHELIAL MESENCHYMAL TRANSITION	0	0	0	0	0	0	0	0	0	0	0	0	0	0	0	0	0	0	1	0
IGHG1	3500	symbol	H. sapiens	3500	H. sapiens	IGHG1	immunoglobulin heavy constant gamma 1 (G1m marker)			GO:0097278 complement-dependent cytotoxicity;GO:0001788 antibody-dependent cellular cytotoxicity;GO:0001794 type IIa hypersensitivity		FDA approved drug targets:Biotech drugs; Predicted secreted proteins; Predicted intracellular proteins; Disease related genes			(M28)PID IL4 2PATHWAY		1	0	0	0	0	1	0	0	0	0	0	0	0	0	0	0	0	0	0	0
LCAT	3931	symbol	H. sapiens	3931	H. sapiens	LCAT	lecithin-cholesterol acyltransferase	The LCAT gene encodes an enzyme called lecithin-cholesterol acyltransferase, which is responsible for esterifying cholesterol in order to transport it. Mutations in this gene can lead to two conditions: fish-eye disease and LCAT deficiency. Fish-eye disease is a rare disorder that causes a buildup of cholesterol in the eyes, while LCAT deficiency is a more severe condition that can lead to kidney…	LCAT deficiency is a rare autosomal recessive disorder that can lead to renal failure, anemia, and corneal opacities. There is currently no cure for LCAT deficiency, and treatment is mainly supportive. However, there have been some targeted drug discovery efforts aimed at developing therapies for this condition. One approach has been to develop drugs that mimic the function of LCAT, such as recom…	GO:0090107 regulation of high-density lipoprotein particle assembly;GO:0034372 very-low-density lipoprotein particle remodeling;GO:0034370 triglyceride-rich lipoprotein particle remodeling		ENZYME proteins:Hydrolases; Disease related genes; Enzymes; ENZYME proteins:Transferases; Potential drug targets; Predicted secreted proteins; Human disease related genes:Cardiovascular diseases:Vascular diseases; Predicted intracellular proteins; Human disease related genes:Congenital disorders of metabolism:Congenital disorders of lipid/glycolipid metabolism	Nucleoplasm (Approved)			(M5934)HALLMARK XENOBIOTIC METABOLISM	0	0	0	0	0	0	0	0	0	0	0	0	1	0	0	0	0	0	0	0
ALDOA	226	symbol	H. sapiens	226	H. sapiens	ALDOA	aldolase, fructose-bisphosphate A	ALDOA is a gene that encodes a glycolytic enzyme called aldolase, fructose-bisphosphate A. This enzyme is responsible for converting fructose-1,6-bisphosphate to glyceraldehyde 3-phosphate and dihydroxyacetone phosphate. There are three different aldolase isozymes (A, B, and C) that are encoded by three different genes and are expressed differently during development. Mutations in the ALDOA gene …	Mutations in the ALDOA gene have been linked to Glycogen Storage Disease XII, which is a rare autosomal recessive disorder that causes hemolytic anemia. However, there are currently no targeted drug discovery efforts for this specific disease. On the other hand, disruptions in the ALDOA gene have been associated with the progression of various types of cancers, including lung, breast, and liver c…	GO:0030388 fructose 1,6-bisphosphate metabolic process;GO:0006000 fructose metabolic process;GO:0046716 muscle cell cellular homeostasis		ENZYME proteins:Lyases; Disease related genes; Human disease related genes:Congenital disorders of metabolism:Congenital disorders of carbohydrate metabolism; Enzymes; Potential drug targets; Cancer-related genes:Candidate cancer biomarkers; Predicted intracellular proteins	Cytosol (Approved)	Zinc; 1,6-Fructose Diphosphate (Linear Form); Dihydroxyacetone phosphate; 1,6-DI-O-PHOSPHONO-D-MANNITOL; N-(4-CHLOROPHENYL)-3-(PHOSPHONOOXY)NAPHTHALENE-2-CARBOXAMIDE; Artenimol; Zinc acetate; Zinc chloride; Zinc sulfate, unspecified form	(M255)PID HIF1 TFPATHWAY	(M5935)HALLMARK FATTY ACID METABOLISM; (M5941)HALLMARK UV RESPONSE UP; (M5891)HALLMARK HYPOXIA	0	1	1	0	0	0	0	0	0	0	0	0	0	0	0	1	0	0	1	1
EEF2	1938	symbol	H. sapiens	1938	H. sapiens	EEF2	eukaryotic translation elongation factor 2	EEF2 is a gene that encodes a protein called eukaryotic translation elongation factor 2. This protein is a member of the GTP-binding translation elongation factor family and is essential for protein synthesis. Its main function is to promote the movement of the nascent protein chain from the A-site to the P-site of the ribosome in a GTP-dependent manner. However, this protein can be completely in…	EEF2 has been implicated in several diseases, including cancer, neurodegenerative disorders, and infectious diseases. In cancer, EEF2 has been shown to be overexpressed in several types of tumors, and its inhibition has been proposed as a potential therapeutic strategy. In neurodegenerative disorders, EEF2 has been linked to the regulation of protein synthesis in neurons, and its dysfunction has …	GO:0006414 translational elongation;GO:0002244 hematopoietic progenitor cell differentiation;GO:0045727 positive regulation of translation		Disease related genes; Cancer-related genes:Candidate cancer biomarkers; Human disease related genes:Nervous system diseases:Neurodegenerative diseases; Predicted intracellular proteins; FDA approved drug targets:Biotech drugs	Cytosol;Plasma membrane (Enhanced)	Adenosine-5-Diphosphoribose; Diphthamide; Guanosine-5'-Diphosphate; N~2~,N~2~-DIMETHYL-N~1~-(6-OXO-5,6-DIHYDROPHENANTHRIDIN-2-YL)GLYCINAMIDE; Esketamine; Moxetumomab Pasudotox	(M121)PID MTOR 4PATHWAY	(M5922)HALLMARK UNFOLDED PROTEIN RESPONSE	0	0	1	0	0	0	0	0	0	0	0	0	0	0	0	0	0	0	0	0
IGKV1-5	28299	symbol	H. sapiens	28299	H. sapiens	IGKV1-5	immunoglobulin kappa variable 1-5			GO:0002377 immunoglobulin production;GO:0002440 production of molecular mediator of immune response;GO:0002250 adaptive immune response		Predicted secreted proteins					1	0	0	0	0	0	0	0	0	0	0	0	0	0	0	0	0	0	0	0
IGHV3-38-3	28404	symbol	H. sapiens	28404	H. sapiens	IGHV3-38-3	immunoglobulin heavy variable 3-38-3 (non-functional)			GO:0002250 adaptive immune response;GO:0006955 immune response;GO:0002376 immune system process							1	0	0	0	0	0	0	0	0	0	0	0	0	0	0	0	0	0	0	0
GP5	2814	symbol	H. sapiens	2814	H. sapiens	GP5	glycoprotein V platelet	Human gene GP5 is a glycoprotein that is part of the Ib-V-IX system of surface glycoproteins. This system constitutes the receptor for von Willebrand factor and mediates the adhesion of platelets to injured vascular surfaces in the arterial circulation, which is a critical initiating event in hemostasis. GP5 is a component of the heterodimeric receptor complex that includes the alpha and beta sub…	There are currently no targeted drug discovery efforts specifically for GP5, as it is a component of a larger receptor complex. However, drugs that target platelet function, such as antiplatelet agents, are used to treat bleeding disorders like Bernard-Soulier syndrome. These drugs include aspirin, clopidogrel, and ticagrelor, which inhibit platelet activation and aggregation. In addition, recomb…	GO:0007597 blood coagulation, intrinsic pathway;GO:0010572 positive regulation of platelet activation;GO:0072378 blood coagulation, fibrin clot formation		CD markers	Cytosol (Approved)				0	1	0	0	0	0	0	0	1	0	0	0	0	1	0	0	0	0	0	0
CD44	960	symbol	H. sapiens	960	H. sapiens	CD44	CD44 molecule (Indian blood group)	CD44 is a gene that encodes a cell-surface glycoprotein involved in cell-cell interactions, cell adhesion, and migration. It acts as a receptor for hyaluronic acid and can interact with other ligands such as osteopontin, collagens, and matrix metalloproteinases. CD44 plays a role in various cellular functions including lymphocyte activation, recirculation and homing, hematopoiesis, and tumor meta…	CD44 has been implicated in various diseases including cancer, inflammation, and autoimmune disorders. In cancer, CD44 is involved in tumor growth, invasion, and metastasis, making it a potential target for cancer therapy. Several drugs targeting CD44 are currently in development, including monoclonal antibodies and small molecule inhibitors. One example is the monoclonal antibody, RG7356, which …	GO:0070487 monocyte aggregation;GO:1900623 regulation of monocyte aggregation;GO:1900625 positive regulation of monocyte aggregation		Blood group antigen proteins; Predicted secreted proteins; CD markers; Cancer-related genes:Candidate cancer biomarkers; Predicted intracellular proteins; FDA approved drug targets:Small molecule drugs	Plasma membrane (Supported); Additional: Golgi apparatus	Bivatuzumab; Hyaluronic acid	(M11736)SA MMP CYTOKINE CONNECTION; (M63)PID AVB3 OPN PATHWAY	(M5897)HALLMARK IL6 JAK STAT3 SIGNALING; (M5902)HALLMARK APOPTOSIS; (M5947)HALLMARK IL2 STAT5 SIGNALING	0	1	1	0	0	1	0	0	1	0	1	0	0	0	0	0	0	0	0	1
SERPINA1	5265	symbol	H. sapiens	5265	H. sapiens	SERPINA1	serpin family A member 1	SERPINA1 is a gene that encodes a serine protease inhibitor belonging to the serpin superfamily. The protein produced by this gene targets several enzymes, including elastase, plasmin, thrombin, trypsin, chymotrypsin, and plasminogen activator. It is produced in various tissues, including the liver, bone marrow, lymphoid tissue, and gut. Defects in this gene have been linked to chronic obstructiv…	Defects in the SERPINA1 gene have been linked to several diseases, including alpha-1 antitrypsin deficiency (AATD), which is a genetic disorder that affects the lungs and liver. AATD is characterized by reduced levels of alpha-1 antitrypsin (AAT) in the blood, which leads to the destruction of lung tissue and the development of emphysema. There are currently no targeted drugs available for AATD, …	GO:0006953 acute-phase response;GO:0002526 acute inflammatory response;GO:0010951 negative regulation of endopeptidase activity		Disease related genes; Candidate cardiovascular disease genes; Predicted secreted proteins; Cancer-related genes:Candidate cancer biomarkers; Predicted intracellular proteins; Human disease related genes:Respiratory diseases:Lung diseases; Human disease related genes:Congenital disorders of metabolism:Other congenital disorders of metabolism	Vesicles (Enhanced)	Zinc; 2-[3,4-Dihydroxy-2-Hydroxymethyl-5-(2-Hydroxy-Nonyl)-Tetrahydro-Furan-2-Yloxy]-6-Hydroxymethyl-Tetra Hydro-Pyran-3,4,5-Triol; Mercaptoethanol; Recombinant alpha 1-antitrypsin; PPL-100; Copper; Zinc acetate; Zinc chloride; Zinc sulfate, unspecified form	(M285)PID HNF3A PATHWAY; (M19)PID P73PATHWAY; (M3468)NABA ECM REGULATORS	(M5946)HALLMARK COAGULATION; (M5907)HALLMARK ESTROGEN RESPONSE LATE; (M5921)HALLMARK COMPLEMENT	1	1	1	1	0	1	0	0	1	1	1	0	0	0	0	0	0	0	0	0
AHSG	197	symbol	H. sapiens	197	H. sapiens	AHSG	alpha 2-HS glycoprotein	AHSG is a gene that encodes for a negatively-charged serum glycoprotein synthesized by hepatocytes. The protein consists of two polypeptide chains, both cleaved from a proprotein encoded from a single mRNA. AHSG is involved in various processes, including endocytosis, brain development, and bone tissue formation. Defects in this gene are linked to susceptibility to leanness.	AHSG has been implicated in several diseases, including obesity, type 2 diabetes, and cardiovascular disease. Studies have shown that AHSG levels are elevated in obese individuals and those with insulin resistance, suggesting a potential role in the development of these conditions. Targeted drug discovery efforts have focused on developing inhibitors of AHSG to reduce its levels and potentially i…	GO:0006907 pinocytosis;GO:0030502 negative regulation of bone mineralization;GO:0070168 negative regulation of biomineral tissue development		Human disease related genes:Congenital malformations:Other congenital malformations; Predicted secreted proteins; Cancer-related genes:Candidate cancer biomarkers; Disease related genes	Golgi apparatus (Enhanced)	Zinc; Copper; Zinc acetate; Zinc chloride; Zinc sulfate, unspecified form	(M181)PID BMP PATHWAY		0	1	1	1	0	1	0	0	0	0	1	0	0	0	0	0	1	0	0	0
TUBA1B	10376	symbol	H. sapiens	10376	H. sapiens	TUBA1B	tubulin alpha 1b	TUBA1B is a human gene that encodes for tubulin alpha 1b, a protein that is involved in the organization of the microtubule cytoskeleton and the mitotic cell cycle. It has been predicted to have double-stranded RNA binding activity and ubiquitin protein ligase binding activity. TUBA1B is located in the microtubule and is predicted to act upstream of or within the cellular response to interleukin-…	TUBA1B has been implicated in several diseases, including cancer, neurodegenerative disorders, and developmental disorders. In cancer, TUBA1B has been found to be overexpressed in several types of tumors, including breast, lung, and ovarian cancer, and has been associated with poor prognosis. Targeted drug discovery efforts have focused on developing inhibitors of TUBA1B to disrupt microtubule fu…	GO:0071353 cellular response to interleukin-4;GO:0070670 response to interleukin-4;GO:0030705 cytoskeleton-dependent intracellular transport		Predicted intracellular proteins	Microtubules (Supported)	Epothilone D; Patupilone; CYT997; 2-MERCAPTO-N-[1,2,3,10-TETRAMETHOXY-9-OXO-5,6,7,9-TETRAHYDRO-BENZO[A]HEPTALEN-7-YL]ACETAMIDE	(M11)PID PRL SIGNALING EVENTS PATHWAY; (M32)PID HDAC CLASSIII PATHWAY; (M30)PID HDAC CLASSII PATHWAY		1	1	0	0	0	0	0	0	0	1	0	0	0	0	0	0	0	0	0	0
TAGLN2	8407	symbol	H. sapiens	8407	H. sapiens	TAGLN2	transgelin 2	TAGLN2, also known as transgelin 2, is a gene that encodes a protein similar to transgelin, which is a marker for differentiated smooth muscle. The function of TAGLN2 is not yet fully understood, but it is believed to act as a tumor suppressor. Multiple variants of the gene have been identified, resulting in different isoforms of the protein. Further research is needed to fully understand the rol…	There is limited information available on the disease implications of TAGLN2. However, some studies have suggested that the downregulation of TAGLN2 expression may be associated with the development and progression of certain types of cancer, including breast cancer and gastric cancer. As a result, there is interest in developing targeted drug therapies that can upregulate TAGLN2 expression and p…	GO:0007015 actin filament organization;GO:0030036 actin cytoskeleton organization;GO:0097435 supramolecular fiber organization		Predicted intracellular proteins	Cytosol (Approved); Additional: Actin filaments	Artenimol			0	1	0	0	0	0	0	0	0	0	0	0	0	0	0	0	0	0	1	0
RBP4	5950	symbol	H. sapiens	5950	H. sapiens	RBP4	retinol binding protein 4	RBP4, or retinol binding protein 4, is a protein that belongs to the lipocalin family and acts as a carrier for retinol (vitamin A alcohol) in the blood. Its main function is to transport retinol from liver stores to peripheral tissues. RBP4 forms a complex with transthyretin in plasma, which prevents its loss through the kidney glomeruli. A deficiency of vitamin A can lead to a posttranslational…	RBP4 has been implicated in several diseases, including obesity, insulin resistance, type 2 diabetes, and cardiovascular disease. Elevated levels of RBP4 have been observed in individuals with these conditions, suggesting a potential role in their pathogenesis. As a result, RBP4 has been identified as a potential therapeutic target for these diseases. Several drug discovery efforts have focused o…	GO:0034633 retinol transport;GO:0048807 female genitalia morphogenesis;GO:0060157 urinary bladder development		Disease related genes; Human disease related genes:Congenital malformations:Congenital malformations of eye; Predicted secreted proteins; Cancer-related genes:Candidate cancer biomarkers; Predicted intracellular proteins		Tretinoin		(M5934)HALLMARK XENOBIOTIC METABOLISM; (M5953)HALLMARK KRAS SIGNALING UP	0	0	0	0	0	0	0	0	0	0	0	0	1	0	0	0	0	0	0	1
APOH	350	symbol	H. sapiens	350	H. sapiens	APOH	apolipoprotein H	APOH, also known as apolipoprotein H or beta-2-glycoprotein I, is a protein found in circulating plasma lipoproteins. It plays a role in various physiological pathways, including lipoprotein metabolism, coagulation, hemostasis, and the production of antiphospholipid autoantibodies. APOH may be necessary for anionic phospholipid binding by the antiphospholipid autoantibodies found in the blood of …	APOH has been implicated in various diseases, including cardiovascular disease, thrombosis, and autoimmune disorders such as lupus and antiphospholipid syndrome (APS). In APS, autoantibodies against APOH/beta-2-glycoprotein I can lead to thrombosis and pregnancy complications. Targeted drug discovery efforts have focused on developing drugs that can inhibit the binding of autoantibodies to APOH/b…	GO:0034196 acylglycerol transport;GO:0034197 triglyceride transport;GO:0007597 blood coagulation, intrinsic pathway		Candidate cardiovascular disease genes; Predicted secreted proteins; Predicted intracellular proteins	Golgi apparatus (Supported)	LJP 1082; Copper		(M5944)HALLMARK ANGIOGENESIS	0	1	0	0	1	0	0	1	1	0	0	0	1	0	0	0	0	0	0	0
A1BG	1	symbol	H. sapiens	1	H. sapiens	A1BG	alpha-1-B glycoprotein	The A1BG gene encodes for a plasma glycoprotein with an unknown function. It shares sequence similarities with the variable regions of some immunoglobulin supergene family member proteins. The protein is referred to as alpha-1-B glycoprotein.	The A1BG gene has been implicated in various diseases, including cancer, cardiovascular disease, and Alzheimer's disease. In cancer, A1BG has been shown to be downregulated in several types of tumors, and its expression has been associated with better prognosis in some cases. In cardiovascular disease, A1BG has been linked to atherosclerosis and hypertension. In Alzheimer's disease, A1BG has been…	GO:0008150 biological_process		Predicted secreted proteins; Predicted intracellular proteins		Zinc; Copper; Zinc acetate			0	1	1	0	0	0	0	0	0	0	0	0	0	0	0	0	0	0	0	0
KRT17	3872	symbol	H. sapiens	3872	H. sapiens	KRT17	keratin 17	KRT17 is a gene that encodes for keratin 17, a type I intermediate filament chain found in various parts of the skin such as the nail bed, hair follicle, and sebaceous glands. Mutations in this gene can cause two different skin conditions: Jackson-Lawler type pachyonychia congenita and steatocystoma multiplex. Pachyonychia congenita is a rare genetic disorder that affects the nails, skin, and muc…	There are currently no targeted drug discovery efforts for KRT17-related disorders, as they are rare and often managed symptomatically. However, there are a few drugs on the market that have been used to treat the symptoms of these disorders. For example, retinoids such as isotretinoin have been used to treat steatocystoma multiplex by reducing the production of sebum. Topical keratolytics such a…	GO:0051798 positive regulation of hair follicle development;GO:0051797 regulation of hair follicle development;GO:0042634 regulation of hair cycle		Human disease related genes:Congenital malformations:Congenital malformations of skin; Cancer-related genes:Candidate cancer biomarkers; Predicted intracellular proteins; Disease related genes	Intermediate filaments (Enhanced)		(M115)PID REG GR PATHWAY	(M5939)HALLMARK P53 PATHWAY	1	0	0	0	0	0	0	0	0	0	0	0	0	0	0	0	0	0	1	0
CRTAC1	55118	symbol	H. sapiens	55118	H. sapiens	CRTAC1	cartilage acidic protein 1	CRTAC1 is a gene that encodes a glycosylated extracellular matrix protein found in the interterritorial matrix of articular deep zone cartilage. It is used as a marker to distinguish chondrocytes from osteoblasts and mesenchymal stem cells in culture. The protein contains FG-GAP motifs and an RGD integrin-binding motif, suggesting it may be involved in cell-cell or cell-matrix interactions. Copy …	There is limited information available on the disease implications of CRTAC1. However, copy number alterations in this gene have been observed in neurofibromatosis type 1-associated glomus tumors, suggesting a potential role in tumor development. As of now, there are no targeted drug discovery efforts specifically focused on CRTAC1. However, the protein's involvement in cell-matrix interactions a…	GO:0007413 axonal fasciculation;GO:0106030 neuron projection fasciculation;GO:0008038 neuron recognition		Predicted secreted proteins; Predicted intracellular proteins					0	0	0	0	0	0	0	0	0	0	0	0	0	0	0	0	0	0	0	0
TF	7018	symbol	H. sapiens	7018	H. sapiens	TF	transferrin	The human gene TF encodes a glycoprotein that weighs approximately 76.5 kDa. It was created through an ancient gene duplication event that resulted in two homologous domains, each of which can bind one ion of ferric iron. The protein's main function is to transport iron from the intestine, reticuloendothelial system, and liver parenchymal cells to all proliferating cells in the body. Additionally…	Mutations in the TF gene have been associated with hereditary hemochromatosis, a genetic disorder characterized by excessive iron absorption and deposition in various organs, leading to organ damage and dysfunction. Targeted drug discovery efforts have focused on developing iron chelators, which bind to excess iron in the body and facilitate its excretion. One example of a successful drug on the …	GO:0034756 regulation of iron ion transport;GO:0071281 cellular response to iron ion;GO:0045780 positive regulation of bone resorption		Disease related genes; Human disease related genes:Cardiovascular diseases:Hematologic diseases; Predicted secreted proteins; Cancer-related genes:Candidate cancer biomarkers; Predicted intracellular proteins		Cisplatin; Isoflurophate; Aluminium; Iron; Zinc; Manganese; Copper; Dichlorvos; Zinc acetate; Ferrous gluconate; Ferrous succinate; Ferrous ascorbate; Ferrous fumarate; Ferrous glycine sulfate; Aluminium phosphate; Aluminum acetate; Zinc chloride; Zinc sulfate, unspecified form	(M62)PID EPHB FWD PATHWAY; (M255)PID HIF1 TFPATHWAY	(M5946)HALLMARK COAGULATION	1	1	0	1	1	0	0	0	0	1	0	0	1	0	0	0	1	0	1	1
IGHV5-51	28388	symbol	H. sapiens	28388	H. sapiens	IGHV5-51	immunoglobulin heavy variable 5-51			GO:0002250 adaptive immune response;GO:0006955 immune response;GO:0002376 immune system process		Predicted secreted proteins					1	0	0	0	0	0	0	0	0	0	0	0	0	0	0	0	0	0	0	0
HBA2	3040	symbol	H. sapiens	3040	H. sapiens	HBA2	hemoglobin subunit alpha 2	HBA2 is a gene that codes for the alpha-2 subunit of hemoglobin, a protein found in red blood cells that carries oxygen throughout the body. The human alpha globin gene cluster, which includes HBA2, is located on chromosome 16 and contains seven loci. HBA2 and HBA1 are nearly identical in their coding sequences, but differ in their untranslated regions and introns. Two alpha chains and two beta c…	Alpha thalassemias are a group of genetic disorders that result from reduced or absent production of alpha globin chains, which can lead to anemia and other complications. Deletions of HBA2 and HBA1 are the most common causes of alpha thalassemia. There are currently no targeted drugs available for the treatment of alpha thalassemia, and management typically involves supportive care such as blood…	GO:0030185 nitric oxide transport;GO:0015671 oxygen transport;GO:0015670 carbon dioxide transport		Disease related genes; Human disease related genes:Cardiovascular diseases:Hematologic diseases; Transporters:Transporter channels and pores; Predicted intracellular proteins; FDA approved drug targets:Small molecule drugs		Iron Dextran; Iron; Zinc; 4-Carboxycinnamic Acid; Pentaerythritol tetranitrate; 2-[(2-methoxy-5-methylphenoxy)methyl]pyridine; 4-[(5-methoxy-2-methylphenoxy)methyl]pyridine; Sebacic acid; 2-[4-({[(3,5-DICHLOROPHENYL)AMINO]CARBONYL}AMINO)PHENOXY]-2-METHYLPROPANOIC ACID; 2,6-dicarboxynaphthalene; Efaproxiral; Trimesic acid; Nitrous acid; Copper; Ferric pyrophosphate; Sodium ferric gluconate complex…			0	0	0	0	0	0	0	0	0	1	0	0	1	0	0	0	0	0	0	0
SERPING1	710	symbol	H. sapiens	710	H. sapiens	SERPING1	serpin family G member 1	SERPING1 is a gene that encodes a plasma protein called C1 inhibitor, which plays a crucial role in regulating the complement cascade. The complement system is a part of the immune system that helps to identify and eliminate pathogens. However, if it becomes overactive, it can cause damage to healthy tissues. C1 inhibitor inhibits the activation of the first complement component, C1r and C1s, and…	Hereditary angioneurotic oedema (HANE) is a rare genetic disorder caused by mutations in the SERPING1 gene, resulting in a deficiency of C1 inhibitor. HANE is characterized by recurrent episodes of swelling in various parts of the body, including the face, limbs, and gastrointestinal tract. These episodes can be life-threatening if they involve the airway. Treatment options for HANE include proph…	GO:0001868 regulation of complement activation, lectin pathway;GO:0001869 negative regulation of complement activation, lectin pathway;GO:0045916 negative regulation of complement activation		Human disease related genes:Immune system diseases:Primary immunodeficiency; Disease related genes; Candidate cardiovascular disease genes; Predicted secreted proteins; Human disease related genes:Cardiovascular diseases:Vascular diseases; Predicted intracellular proteins		PPL-100; Copper	(M3468)NABA ECM REGULATORS; (M5885)NABA MATRISOME ASSOCIATED; (M5889)NABA MATRISOME	(M5946)HALLMARK COAGULATION; (M5913)HALLMARK INTERFERON GAMMA RESPONSE; (M5921)HALLMARK COMPLEMENT	1	1	0	0	0	0	1	1	1	0	1	0	0	1	0	0	0	0	0	0
PLTP	5360	symbol	H. sapiens	5360	H. sapiens	PLTP	phospholipid transfer protein	PLTP (phospholipid transfer protein) is a gene that encodes a protein found in human plasma that transfers phospholipids from triglyceride-rich lipoproteins to high density lipoprotein (HDL). This protein is involved in regulating the size of HDL particles and may also play a role in cholesterol metabolism. There are at least two different isoforms of the protein encoded by this gene.	Research has shown that variations in the PLTP gene may be associated with an increased risk of developing cardiovascular disease, including atherosclerosis and coronary artery disease. Additionally, PLTP has been implicated in the development of metabolic disorders such as obesity and type 2 diabetes. As a result, there has been interest in developing drugs that target PLTP as a potential therap…	GO:0010189 vitamin E biosynthetic process;GO:0042360 vitamin E metabolic process;GO:0046836 glycolipid transport		Predicted secreted proteins; Transporters:Transporter channels and pores; Predicted intracellular proteins					0	0	0	0	0	0	0	0	0	0	0	0	1	0	0	0	0	0	0	1
C3	718	symbol	H. sapiens	718	H. sapiens	C3	complement C3	Complement component C3 is a gene that plays a crucial role in the activation of the complement system, which is required for both classical and alternative complement activation pathways. The preproprotein encoded by this gene is proteolytically processed to generate alpha and beta subunits that form the mature protein, which is then further processed to generate numerous peptide products. One o…	Mutations in the C3 gene have been associated with several diseases, including atypical hemolytic uremic syndrome (aHUS) and age-related macular degeneration (AMD). In aHUS, mutations in C3 lead to uncontrolled activation of the complement system, resulting in damage to red blood cells and kidney failure. In AMD, C3 is involved in the formation of drusen, which are deposits that accumulate in the…	GO:0001970 positive regulation of activation of membrane attack complex;GO:0150064 vertebrate eye-specific patterning;GO:0001798 positive regulation of type IIa hypersensitivity		Human disease related genes:Immune system diseases:Primary immunodeficiency; Disease related genes; Human disease related genes:Cardiovascular diseases:Hematologic diseases; Human disease related genes:Nervous system diseases:Eye disease; Candidate cardiovascular disease genes; Predicted secreted proteins; Predicted intracellular proteins; FDA approved drug targets:Biotech drugs		Human immunoglobulin G; Zinc; S-Hydroxycysteine; Mirococept; Copper; Zinc acetate; Zinc chloride; Zinc sulfate, unspecified form	(M119)PID ERB GENOMIC PATHWAY; (M169)PID INTEGRIN2 PATHWAY; (M200)PID ERA GENOMIC PATHWAY	(M5946)HALLMARK COAGULATION; (M5905)HALLMARK ADIPOGENESIS; (M5921)HALLMARK COMPLEMENT	1	0	1	1	0	1	1	0	0	0	0	1	1	0	0	0	1	0	0	1
TXN	7295	symbol	H. sapiens	7295	H. sapiens	TXN	thioredoxin	The TXN gene encodes a protein that acts as a homodimer and is involved in many redox reactions. It is active in the reversible S-nitrosylation of cysteines in certain proteins, which is part of the response to intracellular nitric oxide. The protein is found in the cytoplasm and two transcript variants encoding different isoforms have been found for this gene.	The TXN gene has been implicated in several diseases, including cancer, neurodegenerative disorders, and cardiovascular diseases. In cancer, TXN has been shown to be overexpressed in many types of tumors, and its inhibition has been proposed as a potential therapeutic strategy. In neurodegenerative disorders, TXN has been found to be involved in the regulation of oxidative stress, which is a key …	GO:2000170 positive regulation of peptidyl-cysteine S-nitrosylation;GO:0046826 negative regulation of protein export from nucleus;GO:2000169 regulation of peptidyl-cysteine S-nitrosylation		Predicted intracellular proteins	Cytosol;Nucleoplasm (Enhanced)	Phenethyl Isothiocyanate	(M20)PID P38 MKK3 6PATHWAY; (M128)PID TNF PATHWAY; (M50)PID PTP1B PATHWAY	(M5938)HALLMARK REACTIVE OXYGEN SPECIES PATHWAY; (M5937)HALLMARK GLYCOLYSIS	1	0	0	0	0	0	0	0	0	0	0	0	1	0	0	1	0	1	0	0
ALB	213	symbol	H. sapiens	213	H. sapiens	ALB	albumin	The human gene ALB encodes for the most abundant protein in human blood, known as albumin. Albumin plays a crucial role in regulating blood plasma colloid osmotic pressure and acts as a carrier protein for various endogenous molecules such as hormones, fatty acids, and metabolites, as well as exogenous drugs. Additionally, albumin exhibits an esterase-like activity with broad substrate specificit…	Mutations in the ALB gene have been associated with various diseases, including familial dysalbuminemic hyperthyroxinemia, analbuminemia, and nephrotic syndrome. In drug discovery efforts, albumin has been targeted as a drug delivery system due to its ability to bind to a wide range of molecules and its long half-life in circulation. One example is the use of albumin-bound paclitaxel (Abraxane) f…	GO:0051659 maintenance of mitochondrion location;GO:0051657 maintenance of organelle location;GO:0051646 mitochondrion localization		Disease related genes; Candidate cardiovascular disease genes; Predicted secreted proteins; Cancer-related genes:Candidate cancer biomarkers; Predicted intracellular proteins; FDA approved drug targets:Small molecule drugs	Golgi apparatus (Enhanced); Additional: Endoplasmic reticulum	Amsacrine; Cefotaxime; Pyridostigmine; Phenol; Norelgestromin; Aniline; Guaiacol; Artenimol; Silver; Patent Blue	(M106)PID HNF3B PATHWAY	(M5949)HALLMARK PEROXISOME	1	1	0	1	1	0	0	0	0	1	0	0	1	0	0	1	0	1	0	0
C4BPB	725	symbol	H. sapiens	725	H. sapiens	C4BPB	complement component 4 binding protein beta	The human gene C4BPB encodes a beta-chain protein that assembles with seven identical alpha-chains to form the predominant isoform of C4b-binding protein. This multimeric protein regulates the activation of the complement cascade through the classical pathway and also has a regulatory role in the coagulation system by binding to protein S, a cofactor of activated protein C. The alpha and beta cha…	Mutations in the C4BPB gene have been associated with several diseases, including systemic lupus erythematosus, atypical hemolytic uremic syndrome, and age-related macular degeneration. Targeted drug discovery efforts have focused on developing inhibitors of the complement system, which is dysregulated in many of these diseases. Eculizumab, a monoclonal antibody that targets complement protein C5…	GO:0009608 response to symbiont;GO:0009609 response to symbiotic bacterium;GO:0045959 negative regulation of complement activation, classical pathway		Predicted secreted proteins; Human disease related genes:Immune system diseases:Primary immunodeficiency	Golgi apparatus (Uncertain)	Zinc; Zinc acetate; Zinc chloride; Zinc sulfate, unspecified form	(M285)PID HNF3A PATHWAY	(M5941)HALLMARK UV RESPONSE UP; (M5921)HALLMARK COMPLEMENT	1	0	0	0	0	0	1	0	1	0	0	0	0	0	0	0	0	0	0	0
PGLYRP2	114770	symbol	H. sapiens	114770	H. sapiens	PGLYRP2	peptidoglycan recognition protein 2	PGLYRP2 is a gene that encodes a peptidoglycan recognition protein. This protein belongs to the N-acetylmuramoyl-L-alanine amidase 2 family and is responsible for breaking the link between N-acetylmuramoyl residues and L-amino acid residues in bacterial cell wall glycopeptides. By doing so, it may play a role in digesting biologically active peptidoglycan into biologically inactive fragments, thu…	Research on PGLYRP2 has suggested its potential involvement in various diseases, including inflammatory bowel disease, sepsis, and periodontitis. Inflammatory bowel disease (IBD) is a chronic inflammatory disorder of the gastrointestinal tract, and PGLYRP2 has been found to be upregulated in the intestinal mucosa of patients with IBD. In sepsis, PGLYRP2 has been shown to play a role in the host d…	GO:0001519 peptide amidation;GO:0032824 negative regulation of natural killer cell differentiation;GO:0032827 negative regulation of natural killer cell differentiation involved in immune response		Predicted secreted proteins; Enzymes; ENZYME proteins:Hydrolases	Cell Junctions (Approved)	Zinc; Copper; Zinc acetate; Zinc chloride; Zinc sulfate, unspecified form			1	0	0	0	0	0	0	0	0	0	0	0	0	0	1	0	0	0	0	0
ACTB	60	symbol	H. sapiens	60	H. sapiens	ACTB	actin beta	ACTB, also known as actin beta, is a gene that encodes one of six different actin proteins. Actins are highly conserved proteins that play a crucial role in cell motility, structure, integrity, and intercellular signaling. The encoded protein is a major component of the contractile apparatus and is one of the two nonmuscle cytoskeletal actins that are expressed ubiquitously. Mutations in this gen…	Baraitser-Winter syndrome 1 is a rare genetic disorder caused by mutations in the ACTB gene. This syndrome is characterized by intellectual disability, epilepsy, and a distinctive facial appearance, including a small head size, a high forehead, and widely spaced eyes. There are currently no targeted drug discovery efforts for this specific syndrome, as treatment is mainly supportive and focused o…	GO:0051623 positive regulation of norepinephrine uptake;GO:0072749 cellular response to cytochalasin B;GO:1901328 response to cytochalasin B		Human disease related genes:Congenital malformations:Other congenital malformations; Human disease related genes:Immune system diseases:Primary immunodeficiency; Predicted intracellular proteins; Disease related genes		Quercetin; Phenethyl Isothiocyanate	(M5493)WNT SIGNALING	(M5915)HALLMARK APICAL JUNCTION	0	1	0	0	1	0	1	0	1	1	0	0	0	0	0	0	1	0	0	0
IGKV6D-21	28870	symbol	H. sapiens	28870	H. sapiens	IGKV6D-21	immunoglobulin kappa variable 6D-21 (non-functional)			GO:0002377 immunoglobulin production;GO:0002440 production of molecular mediator of immune response;GO:0002250 adaptive immune response		Predicted secreted proteins					1	0	0	0	0	0	0	0	0	0	0	0	0	0	0	0	0	0	0	0
H1-2	3006	symbol	H. sapiens	3006	H. sapiens	H1-2	H1.2 linker histone, cluster member	H1-2 is a gene that encodes a replication-dependent histone, which is a member of the histone H1 family. Histones are nuclear proteins that are responsible for the nucleosome structure of the chromosomal fiber in eukaryotes. H1-2 interacts with linker DNA between nucleosomes and functions in the compaction of chromatin into higher order structures. This gene is intronless and is found in the larg…	There is limited information available on the disease implications of H1-2 gene mutations. However, research has shown that alterations in histone proteins, including H1-2, can lead to changes in chromatin structure and gene expression, which can contribute to the development of various diseases, including cancer. Targeted drug discovery efforts for H1-2 are also limited, as it is a relatively un…	GO:0098532 histone H3-K27 trimethylation;GO:0070734 histone H3-K27 methylation;GO:0080182 histone H3-K4 trimethylation		Predicted intracellular proteins	Nucleoli rim;Nucleoplasm (Supported)			(M5939)HALLMARK P53 PATHWAY	0	0	0	0	0	0	0	0	0	0	0	0	0	0	0	0	0	0	0	0
GPX3	2878	symbol	H. sapiens	2878	H. sapiens	GPX3	glutathione peroxidase 3	GPX3 is a gene that encodes for the glutathione peroxidase 3 protein, which belongs to a family of proteins that protect cells against oxidative damage by reducing organic hydroperoxides and hydrogen peroxide using glutathione. This isozyme is secreted and found in abundance in plasma. The gene is also a selenoprotein, containing the rare amino acid selenocysteine at its active site. Downregulati…	GPX3 has been implicated in various diseases, including cancer, cardiovascular disease, and neurological disorders. In cancer, downregulation of GPX3 expression has been associated with tumor progression and poor prognosis. Therefore, GPX3 has been proposed as a potential biomarker for cancer diagnosis and prognosis. In cardiovascular disease, GPX3 has been shown to protect against oxidative stre…	GO:0006982 response to lipid hydroperoxide;GO:0033194 response to hydroperoxide;GO:0042744 hydrogen peroxide catabolic process		ENZYME proteins:Oxidoreductases; Predicted secreted proteins; Enzymes; Predicted intracellular proteins		Glutathione		(M5938)HALLMARK REACTIVE OXYGEN SPECIES PATHWAY; (M5941)HALLMARK UV RESPONSE UP; (M5902)HALLMARK APOPTOSIS	0	0	0	0	0	0	0	0	0	0	0	0	0	0	0	0	0	1	0	0
CALML5	51806	symbol	H. sapiens	51806	H. sapiens	CALML5	calmodulin like 5	CALML5 is a gene that encodes a calcium binding protein that is expressed in the epidermis and is related to the calmodulin family of calcium binding proteins. The protein is able to bind calcium and undergoes a conformational change when it does so. The gene is abundantly expressed only in reconstructed epidermis and is restricted to differentiating keratinocytes. It has been shown to associate …	There is limited information available on the disease implications of CALML5. However, some studies have suggested that mutations in this gene may be associated with skin disorders such as psoriasis and atopic dermatitis. Targeted drug discovery efforts for CALML5 are also limited, as the function of this gene is not well understood. However, some studies have suggested that targeting the interac…	GO:0008544 epidermis development;GO:0009888 tissue development;GO:0007165 signal transduction		RAS pathway related proteins; Predicted intracellular proteins	Cytosol;Plasma membrane (Approved)			(M5956)HALLMARK KRAS SIGNALING DN	0	0	1	0	0	0	1	0	0	0	0	0	0	0	0	0	0	0	1	0
SERPINF2	5345	symbol	H. sapiens	5345	H. sapiens	SERPINF2	serpin family F member 2	SERPINF2 is a gene that encodes a protein belonging to the serpin family of serine protease inhibitors. The protein is a crucial inhibitor of plasmin, which is responsible for breaking down fibrin and other proteins. The proper functioning of this gene is essential for regulating the blood clotting pathway. Mutations in this gene lead to alpha-2-plasmin inhibitor deficiency, which is characterize…	Mutations in the SERPINF2 gene have been linked to alpha-2-plasmin inhibitor deficiency, a rare autosomal recessive disorder characterized by severe bleeding episodes. Patients with this disorder have a deficiency in the alpha-2-plasmin inhibitor protein, which leads to an increased risk of bleeding and impaired wound healing. There are currently no targeted drug discovery efforts for this disord…	GO:0002034 maintenance of blood vessel diameter homeostasis by renin-angiotensin;GO:0003072 renal control of peripheral vascular resistance involved in regulation of systemic arterial blood pressure;GO:0010757 negative regulation of plasminogen activation		Human disease related genes:Cardiovascular diseases:Hematologic diseases; Candidate cardiovascular disease genes; Predicted secreted proteins; Disease related genes	Golgi apparatus (Approved)	Ocriplasmin; Copper	(M3468)NABA ECM REGULATORS; (M5885)NABA MATRISOME ASSOCIATED; (M5889)NABA MATRISOME		1	1	0	0	0	1	0	1	1	0	1	0	0	0	0	0	0	0	1	0
SERPINA6	866	symbol	H. sapiens	866	H. sapiens	SERPINA6	serpin family A member 6	SERPINA6 is a gene that encodes an alpha-globulin protein with corticosteroid-binding properties. It is the primary transport protein for glucocorticoids and progestins in the blood of most vertebrates. The gene is located in a chromosomal region that contains several closely related serine protease inhibitors that may have evolved through duplication events.	SERPINA6 has been implicated in several diseases, including chronic obstructive pulmonary disease (COPD), asthma, and liver disease. In COPD, decreased levels of alpha-1 antitrypsin (AAT), the protein encoded by SERPINA6, can lead to lung tissue damage due to uncontrolled protease activity. AAT augmentation therapy, which involves intravenous infusion of purified AAT, is an effective treatment fo…	GO:0008211 glucocorticoid metabolic process;GO:0010951 negative regulation of endopeptidase activity;GO:0010466 negative regulation of peptidase activity		Predicted secreted proteins; Human disease related genes:Endocrine and metabolic diseases:Adrenal gland diseases; Disease related genes		Zinc; Copper; Zinc acetate; Zinc chloride; Zinc sulfate, unspecified form	(M3468)NABA ECM REGULATORS; (M5885)NABA MATRISOME ASSOCIATED; (M5889)NABA MATRISOME	(M5949)HALLMARK PEROXISOME; (M5948)HALLMARK BILE ACID METABOLISM; (M5934)HALLMARK XENOBIOTIC METABOLISM	0	0	0	0	0	0	0	0	0	0	1	0	1	0	0	0	0	0	0	0
CFB	629	symbol	H. sapiens	629	H. sapiens	CFB	complement factor B	The CFB gene encodes complement factor B, which is a component of the alternative pathway of complement activation. It circulates in the blood as a single chain polypeptide and is cleaved by complement factor D upon activation of the alternative pathway, yielding the noncatalytic chain Ba and the catalytic subunit Bb. Bb is a serine protease that associates with C3b to form the alternative pathwa…	Complement factor B (CFB) has been implicated in several diseases, including age-related macular degeneration (AMD), atypical hemolytic uremic syndrome (aHUS), and membranoproliferative glomerulonephritis (MPGN). In AMD, genetic variants in CFB have been associated with a reduced risk of disease, suggesting that targeting CFB could be a potential therapeutic strategy. In aHUS and MPGN, dysregulat…	GO:0006957 complement activation, alternative pathway;GO:0006956 complement activation;GO:0006959 humoral immune response		Human disease related genes:Immune system diseases:Primary immunodeficiency; ENZYME proteins:Hydrolases; Disease related genes; Human disease related genes:Cardiovascular diseases:Hematologic diseases; Enzymes; Potential drug targets; Peptidases:Serine-type peptidases; Predicted secreted proteins; Predicted intracellular proteins; Human disease related genes:Nervous system diseases:Eye disease	Endoplasmic reticulum;Vesicles (Approved); Additional: Cell Junctions	Zinc; 4-guanidinobenzoic acid; Diisopropylphosphono Group; MLN2222; Zinc acetate		(M5946)HALLMARK COAGULATION; (M5913)HALLMARK INTERFERON GAMMA RESPONSE; (M5921)HALLMARK COMPLEMENT	1	0	0	0	1	0	1	0	0	0	0	1	0	0	0	0	0	0	0	0
SBSN	374897	symbol	H. sapiens	374897	H. sapiens	SBSN	suprabasin	SBSN, also known as suprabasin, is a human gene that is located in extracellular exosomes. It is involved in the regulation of epidermal differentiation and is expressed in the skin, hair follicles, and sweat glands. SBSN has been found to play a role in the formation of the skin barrier and in the maintenance of skin hydration. Mutations in this gene have been associated with various skin disord…	There is limited information available on targeted drug discovery efforts for SBSN, as it is a relatively newly discovered gene. However, mutations in SBSN have been associated with various skin disorders, including atopic dermatitis and psoriasis. These findings suggest that targeting SBSN could be a potential therapeutic strategy for these conditions. Currently, there are no drugs on the market…	GO:0008150 biological_process		Predicted secreted proteins; Predicted intracellular proteins	Vesicles (Approved)				0	0	0	0	0	0	0	0	0	0	0	0	0	0	0	0	0	0	0	0
PFN1	5216	symbol	H. sapiens	5216	H. sapiens	PFN1	profilin 1	The PFN1 gene encodes a small actin-binding protein called profilin 1, which plays a crucial role in regulating actin polymerization in response to signals from outside the cell. Deletion of this gene has been linked to Miller-Dieker syndrome, a rare genetic disorder characterized by abnormal brain development and seizures. Additionally, the protein encoded by PFN1 may also be involved in the dev…	PFN1 has been implicated in several diseases, including Alzheimer's disease, amyotrophic lateral sclerosis (ALS), and cancer. In Alzheimer's disease, PFN1 has been shown to be involved in the formation of amyloid-beta plaques, a hallmark of the disease. In ALS, mutations in PFN1 have been identified in some patients, suggesting a role in the disease pathogenesis. In cancer, PFN1 has been shown to…	GO:0098885 modification of postsynaptic actin cytoskeleton;GO:0099010 modification of postsynaptic structure;GO:0060074 synapse maturation		Predicted intracellular proteins; Human disease related genes:Nervous system diseases:Neurodegenerative diseases; Disease related genes	Cytosol (Approved)	7-HYDROXY-4-METHYL-3-(2-HYDROXY-ETHYL)COUMARIN; Artenimol	(M16801)SIG REGULATION OF THE ACTIN CYTOSKELETON BY RHO GTPASES	(M5923)HALLMARK PI3K AKT MTOR SIGNALING; (M5915)HALLMARK APICAL JUNCTION; (M5921)HALLMARK COMPLEMENT	0	1	0	0	0	0	1	0	0	0	0	0	0	0	0	1	0	0	0	0
VWF	7450	symbol	H. sapiens	7450	H. sapiens	VWF	von Willebrand factor	The VWF gene encodes a glycoprotein that plays a crucial role in hemostasis, the process of stopping bleeding. The protein is processed into large multimeric complexes that help platelets adhere to sites of vascular injury and transport various proteins in the blood. Mutations in this gene can cause von Willebrand disease, an inherited bleeding disorder. A pseudogene, which is an inactive copy of…	Von Willebrand disease (VWD) is a bleeding disorder caused by mutations in the VWF gene. The severity of the disease varies depending on the type of mutation and the amount of functional von Willebrand factor (VWF) produced. Symptoms can range from mild bruising and nosebleeds to severe bleeding episodes that require medical intervention. Treatment options include desmopressin, which stimulates t…	GO:0030168 platelet activation;GO:0007596 blood coagulation;GO:0050817 coagulation		Disease related genes; Human disease related genes:Cardiovascular diseases:Hematologic diseases; Candidate cardiovascular disease genes; Predicted secreted proteins; Cancer-related genes:Candidate cancer biomarkers; FDA approved drug targets:Biotech drugs		Antihemophilic factor, human recombinant; Egaptivon pegol; Caplacizumab; Simoctocog alfa; Antihemophilic Factor (Recombinant), PEGylated; Susoctocog alfa; Efmoroctocog alfa; Lonoctocog alfa; Moroctocog alfa	(M3008)NABA ECM GLYCOPROTEINS; (M5884)NABA CORE MATRISOME; (M5889)NABA MATRISOME	(M5946)HALLMARK COAGULATION; (M5915)HALLMARK APICAL JUNCTION	1	1	0	0	0	0	0	0	1	0	0	0	0	1	0	0	0	0	0	0
IGLV1-47	28822	symbol	H. sapiens	28822	H. sapiens	IGLV1-47	immunoglobulin lambda variable 1-47			GO:0002377 immunoglobulin production;GO:0002440 production of molecular mediator of immune response;GO:0002250 adaptive immune response		Predicted secreted proteins					1	0	0	0	0	0	0	0	0	0	0	0	0	0	0	0	0	0	0	0
CFHR5	81494	symbol	H. sapiens	81494	H. sapiens	CFHR5	complement factor H related 5	CFHR5 is a gene located on chromosome 1 that belongs to a small complement factor H (CFH) gene cluster. The protein encoded by this gene contains nine short consensus repeats (SCRs) that regulate complement activation. The first two repeats have heparin binding properties, while a region within repeats 5-7 has both heparin binding and C reactive protein binding properties. The C-terminal repeats …	CFHR5 gene variations have been associated with two different forms of kidney disease: membranoproliferative glomerulonephritis type II (MPGNII) and hemolytic uremic syndrome (HUS). MPGNII is a rare autoimmune disorder that affects the kidneys and can lead to kidney failure. HUS is a rare but serious condition that can cause kidney failure, anemia, and low platelet count. There are currently no t…	GO:0051838 cytolysis by host of symbiont cells;GO:0006957 complement activation, alternative pathway;GO:0051873 killing by host of symbiont cells		Human disease related genes:Immune system diseases:Allergies and autoimmune diseases; Predicted secreted proteins; Human disease related genes:Urinary system diseases:Kidney diseases; Disease related genes					1	0	0	0	0	0	0	0	0	0	0	1	0	0	1	0	0	0	0	0
HSPA9	3313	symbol	H. sapiens	3313	H. sapiens	HSPA9	heat shock protein family A (Hsp70) member 9	HSPA9 is a gene that belongs to the heat shock protein 70 family. The protein encoded by this gene is mainly present in the mitochondria but can also be found in other parts of the cell such as the endoplasmic reticulum, plasma membrane, and cytoplasmic vesicles. It is a heat-shock cognate protein that is involved in various cellular processes including cell proliferation, stress response, and ma…	HSPA9 has been implicated in various diseases, including cancer, neurodegenerative disorders, and cardiovascular diseases. In cancer, HSPA9 has been shown to play a role in tumor growth and metastasis, making it a potential target for cancer therapy. Several drug discovery efforts have focused on targeting HSPA9, including the development of small molecule inhibitors and monoclonal antibodies. On…	GO:1902037 negative regulation of hematopoietic stem cell differentiation;GO:0045647 negative regulation of erythrocyte differentiation;GO:1901533 negative regulation of hematopoietic progenitor cell differentiation		Human disease related genes:Congenital malformations:Congenital malformations of the musculoskeletal system; Predicted intracellular proteins; Disease related genes	Mitochondria (Supported)			(M5922)HALLMARK UNFOLDED PROTEIN RESPONSE; (M5924)HALLMARK MTORC1 SIGNALING; (M5936)HALLMARK OXIDATIVE PHOSPHORYLATION	0	0	0	0	0	0	0	0	0	0	0	0	0	0	0	0	0	0	0	0
RNF19A	25897	symbol	H. sapiens	25897	H. sapiens	RNF19A	ring finger protein 19A, RBR E3 ubiquitin protein ligase	RNF19A is a gene that encodes a protein belonging to the RBR protein family. The protein contains two RING-finger motifs and an in-between RING fingers motif. It is an E3 ubiquitin ligase that is found in Lewy bodies and is responsible for ubiquitylating synphilin-1, which interacts with alpha synuclein in neurons. The protein may be involved in the development of Parkinson's disease and amyotrop…	RNF19A has been implicated in the development of Parkinson's disease and amyotrophic lateral sclerosis (ALS). In Parkinson's disease, RNF19A is found in Lewy bodies, which are protein aggregates that accumulate in the brains of patients with the disease. RNF19A is responsible for ubiquitylating synphilin-1, which interacts with alpha synuclein in neurons. This suggests that RNF19A may play a role…	GO:0099576 regulation of protein catabolic process at postsynapse, modulating synaptic transmission;GO:0099170 postsynaptic modulation of chemical synaptic transmission;GO:0032436 positive regulation of proteasomal ubiquitin-dependent protein catabolic process		Enzymes; ENZYME proteins:Transferases; Predicted intracellular proteins				(M5945)HALLMARK HEME METABOLISM	0	0	0	0	0	0	0	0	0	0	1	0	0	0	0	0	0	0	0	0
SYT7	9066	symbol	H. sapiens	9066	H. sapiens	SYT7	synaptotagmin 7	SYT7 is a gene that belongs to the synaptotagmin family and is involved in regulating membrane trafficking in synaptic transmission. It is similar to other family members that mediate calcium-dependent regulation. In rodents, a similar protein mediates hormone secretion and lysosome exocytosis. In humans, the expression of this gene has been linked to prostate cancer. Multiple isoforms of the gen…	Research on SYT7 has suggested its involvement in various diseases, including neurological disorders such as epilepsy and Parkinson's disease, as well as cancer. In particular, SYT7 has been identified as a potential therapeutic target for prostate cancer, as its expression is upregulated in prostate cancer cells. Targeted drug discovery efforts have focused on developing small molecule inhibitor…	GO:1990926 short-term synaptic potentiation;GO:1990927 calcium ion regulated lysosome exocytosis;GO:0090119 vesicle-mediated cholesterol transport		Predicted intracellular proteins					0	0	0	0	0	0	0	0	1	0	0	0	1	0	0	0	1	0	0	0
C1QB	713	symbol	H. sapiens	713	H. sapiens	C1QB	complement C1q B chain	The C1QB gene encodes the B-chain polypeptide of serum complement subcomponent C1q, which is a part of the serum complement system. C1q is made up of 18 polypeptide chains, including 6 A-chains, 6 B-chains, and 6 C-chains, each containing an N-terminal collagen-like region and a C-terminal C1q globular domain. C1q deficiency has been linked to lupus erythematosus and glomerulonephritis.	C1QB gene mutations have been associated with increased susceptibility to autoimmune diseases such as systemic lupus erythematosus (SLE) and glomerulonephritis. Targeted drug discovery efforts have focused on developing therapies that modulate the complement system, including C1q. Eculizumab, a monoclonal antibody that targets complement protein C5, has been approved for the treatment of paroxysm…	GO:0098883 synapse pruning;GO:0150146 cell junction disassembly;GO:0006958 complement activation, classical pathway		Predicted secreted proteins; Human disease related genes:Immune system diseases:Primary immunodeficiency		Cetuximab; Palivizumab; Daclizumab; Bevacizumab; Zinc; Zinc acetate; Zinc chloride; Zinc sulfate, unspecified form	(M5880)NABA ECM AFFILIATED; (M5885)NABA MATRISOME ASSOCIATED; (M5889)NABA MATRISOME		1	0	0	0	0	0	1	0	0	0	1	0	0	0	0	0	0	0	0	0
C1S	716	symbol	H. sapiens	716	H. sapiens	C1S	complement C1s	The C1S gene encodes a serine protease that is a key component of the human complement subcomponent C1. C1s works together with C1r and C1q to form the first component of the serum complement system. Defects in the C1S gene can lead to selective C1s deficiency.	Selective C1s deficiency is a rare genetic disorder that affects the complement system, which is a part of the immune system that helps to defend the body against infections. Individuals with this condition have a reduced ability to activate the complement system, which can lead to an increased risk of infections, particularly with encapsulated bacteria. There are currently no targeted drug disco…	GO:0006958 complement activation, classical pathway;GO:0002455 humoral immune response mediated by circulating immunoglobulin;GO:0006956 complement activation		Human disease related genes:Immune system diseases:Primary immunodeficiency; ENZYME proteins:Hydrolases; Disease related genes; Enzymes; Peptidases:Serine-type peptidases; Predicted secreted proteins; Predicted intracellular proteins; FDA approved drug targets:Biotech drugs; Human disease related genes:Congenital malformations:Congenital malformations of skin	Nucleoplasm (Approved); Additional: Cytosol	Zinc; 2-(2-Hydroxy-1,1-Dihydroxymethyl-Ethylamino)-Ethanesulfonic Acid; Human C1-esterase inhibitor; Copper; Conestat alfa; Zinc acetate; Zinc chloride; Zinc sulfate, unspecified form		(M5911)HALLMARK INTERFERON ALPHA RESPONSE; (M5946)HALLMARK COAGULATION; (M5913)HALLMARK INTERFERON GAMMA RESPONSE	1	0	0	0	1	0	1	0	0	0	0	0	0	0	0	0	0	0	0	0
HSPB1	3315	symbol	H. sapiens	3315	H. sapiens	HSPB1	heat shock protein family B (small) member 1	HSPB1 is a gene that encodes a small heat shock protein (HSP20) that functions as a molecular chaperone to promote the correct folding of other proteins in response to environmental stress. It plays a crucial role in the differentiation of various cell types and is associated with poor clinical outcomes in multiple human cancers. The encoded protein may promote cancer cell proliferation and metas…	HSPB1 has been implicated in several diseases, including cancer, neurodegenerative disorders, and cardiovascular diseases. In cancer, HSPB1 has been shown to promote tumor growth, metastasis, and resistance to chemotherapy. Therefore, targeting HSPB1 has emerged as a potential therapeutic strategy for cancer treatment. Several small molecule inhibitors of HSPB1 have been developed, including KRIB…	GO:0038033 positive regulation of endothelial cell chemotaxis by VEGF-activated vascular endothelial growth factor receptor signaling pathway;GO:0038089 positive regulation of cell migration by vascular endothelial growth factor signaling pathway;GO:0099640 axo-dendritic protein transport		Predicted intracellular proteins; Cancer-related genes:Candidate cancer biomarkers; Human disease related genes:Nervous system diseases:Neurodegenerative diseases; Disease related genes	Cytosol;Plasma membrane (Enhanced)	Apatorsen; Artenimol; Phenethyl Isothiocyanate	(M199)PID P38 MK2 PATHWAY; (M229)PID P38 ALPHA BETA DOWNSTREAM PATHWAY	(M5916)HALLMARK APICAL SURFACE; (M5902)HALLMARK APOPTOSIS	1	0	0	0	0	0	0	0	1	0	1	0	0	0	0	1	0	0	0	0
HSPD1	3329	symbol	H. sapiens	3329	H. sapiens	HSPD1	heat shock protein family D (Hsp60) member 1	HSPD1 is a gene that encodes a mitochondrial protein belonging to the chaperonin family. This protein plays a crucial role in the folding and assembly of newly imported proteins in the mitochondria. Additionally, it may function as a signaling molecule in the innate immune system. The gene is located adjacent to a related family member, and the region between the two genes functions as a bidirect…	Mutations in the HSPD1 gene have been linked to several diseases, including autosomal recessive spastic paraplegia 13 (SPG13), which is a rare neurological disorder characterized by progressive muscle stiffness and weakness in the lower limbs. There are currently no targeted drug discovery efforts specifically for HSPD1, but drugs that target mitochondrial function may have potential therapeutic …	GO:0048291 isotype switching to IgG isotypes;GO:0034514 mitochondrial unfolded protein response;GO:0045041 protein import into mitochondrial intermembrane space		Disease related genes; Enzymes; Potential drug targets; Human disease related genes:Nervous system diseases:Other nervous and sensory system diseases; Cancer-related genes:Candidate cancer biomarkers; Predicted intracellular proteins; ENZYME proteins:Isomerase; Human disease related genes:Congenital disorders of metabolism:Congenital disorders of lipid/glycolipid metabolism	Mitochondria (Enhanced)	Copper	(M264)PID TOLL ENDOGENOUS PATHWAY; (M66)PID MYC ACTIV PATHWAY	(M5928)HALLMARK MYC TARGETS V2; (M5924)HALLMARK MTORC1 SIGNALING; (M5926)HALLMARK MYC TARGETS V1	1	0	0	0	0	0	0	0	1	0	1	0	0	0	1	0	0	0	0	0
VIM	7431	symbol	H. sapiens	7431	H. sapiens	VIM	vimentin	VIM, also known as vimentin, is a gene that encodes a type III intermediate filament protein. This protein is responsible for maintaining cell shape and integrity of the cytoplasm, and stabilizing cytoskeletal interactions. It is involved in neuritogenesis and cholesterol transport and functions as an organizer of a number of other critical proteins involved in cell attachment, migration, and sig…	Mutations in the VIM gene have been associated with several diseases, including congenital cataracts, Charcot-Marie-Tooth disease, and Alzheimer's disease. In terms of drug discovery efforts, there have been studies investigating the potential of targeting vimentin as a therapeutic strategy for cancer treatment. For example, a small molecule inhibitor of vimentin has been shown to inhibit tumor g…	GO:0071225 cellular response to muramyl dipeptide;GO:0060020 Bergmann glial cell differentiation;GO:0070307 lens fiber cell development		Human disease related genes:Nervous system diseases:Eye disease; Predicted intracellular proteins; Disease related genes	Intermediate filaments (Supported)	Artenimol; Phenethyl Isothiocyanate	(M14)PID AURORA B PATHWAY; (M220)PID CASPASE PATHWAY	(M5930)HALLMARK EPITHELIAL MESENCHYMAL TRANSITION	1	0	0	0	0	0	0	0	0	0	0	0	0	0	0	0	0	0	1	0
C4B_2	100293534	symbol	H. sapiens	100293534	H. sapiens	C4B_2	complement component 4B (Chido blood group), copy 2	The C4B_2 gene encodes complement factor 4, which is part of the classical activation pathway. The protein is expressed as a single chain precursor that is cleaved into alpha, beta, and gamma chains before secretion. The trimer formed by these chains provides a surface for interaction between the antigen-antibody complex and other complement components. The alpha chain may be cleaved to release C…	Deficiency of complement factor 4B_2 is associated with systemic lupus erythematosus (SLE), an autoimmune disease characterized by chronic inflammation and tissue damage. Targeted drug discovery efforts for SLE have focused on modulating the complement system, including inhibition of C4 activation. Eculizumab, a monoclonal antibody that targets complement protein C5, has been approved for the tre…								1	0	0	0	0	0	1	0	0	0	0	1	0	0	0	0	0	0	0	0
APOC4	346	symbol	H. sapiens	346	H. sapiens	APOC4	apolipoprotein C4	APOC4 is a gene that encodes a lipid-binding protein belonging to the apolipoprotein gene family. This protein is believed to play a role in lipid metabolism, and variations in the gene may affect circulating lipid levels and increase the risk of coronary artery disease. APOC4 is located on chromosome 19 and is part of a cluster of related apolipoprotein genes. There is also a naturally occurring…	Variations in the APOC4 gene have been associated with an increased risk of developing coronary artery disease, as well as other cardiovascular diseases. Studies have also suggested that APOC4 may play a role in the development of Alzheimer's disease, as it has been found to be present in amyloid plaques in the brains of Alzheimer's patients. Targeted drug discovery efforts have focused on develo…	GO:0010890 positive regulation of sequestering of triglyceride;GO:0010889 regulation of sequestering of triglyceride;GO:0010884 positive regulation of lipid storage		Predicted secreted proteins					0	0	0	0	0	0	0	0	0	0	0	0	1	0	0	0	0	0	0	0
C6	729	symbol	H. sapiens	729	H. sapiens	C6	complement C6	The human gene C6 encodes a protein that is a part of the complement cascade. This protein is involved in the formation of the membrane attack complex, which can cause cell lysis. Mutations in this gene can lead to complement component-6 deficiency. Different variants of the gene have been identified, but they all encode the same protein.	Complement component-6 deficiency is a rare genetic disorder that can lead to an increased susceptibility to infections, particularly by Neisseria bacteria. There are currently no targeted drug discovery efforts for this specific gene, but there are drugs on the market that target the complement cascade as a whole. For example, eculizumab is a monoclonal antibody that targets complement component…	GO:0006958 complement activation, classical pathway;GO:0002455 humoral immune response mediated by circulating immunoglobulin;GO:0006956 complement activation		Human disease related genes:Immune system diseases:Primary immunodeficiency; Disease related genes; Potential drug targets; Predicted secreted proteins; Cancer-related genes:Candidate cancer biomarkers; Transporters:Transporter channels and pores					1	0	0	0	0	0	0	0	0	0	0	0	0	0	0	0	0	0	0	0
ITIH2	3698	symbol	H. sapiens	3698	H. sapiens	ITIH2	inter-alpha-trypsin inhibitor heavy chain 2	ITIH2 is a gene that encodes for the inter-alpha-trypsin inhibitor heavy chain 2, which is a protein involved in stabilizing the extracellular matrix and preventing tumor metastasis. The inter-alpha-trypsin inhibitors are a family of plasma serine protease inhibitors that consist of a light chain and a variable number of heavy chains. ITIH2 is one of the heavy chains in this family. The function …	Mutations in ITIH2 have been associated with various diseases, including liver cirrhosis and schizophrenia. In liver cirrhosis, ITIH2 has been found to be downregulated, suggesting a potential role in the development and progression of the disease. In schizophrenia, ITIH2 has been identified as a potential biomarker for the disease, as it is upregulated in the cerebrospinal fluid of patients with…	GO:0030212 hyaluronan metabolic process;GO:1903510 mucopolysaccharide metabolic process;GO:0030203 glycosaminoglycan metabolic process		Predicted secreted proteins	Golgi apparatus (Approved)	Zinc; Copper; Zinc acetate; Zinc chloride; Zinc sulfate, unspecified form	(M3468)NABA ECM REGULATORS; (M5885)NABA MATRISOME ASSOCIATED; (M5889)NABA MATRISOME		0	0	0	1	0	0	0	0	0	0	1	0	0	0	0	0	0	0	0	0
DCD	117159	symbol	H. sapiens	117159	H. sapiens	DCD	dermcidin	DCD, also known as dermcidin, is an antimicrobial gene that produces a secreted protein that is processed into mature peptides with distinct biological activities. The C-terminal peptide is expressed in sweat and has antibacterial and antifungal properties. The N-terminal peptide, also called diffusible survival evasion peptide, promotes neural cell survival during severe oxidative stress. A glyc…	There is limited information on the disease implications of DCD, but some studies have suggested that it may play a role in cancer cachexia, a condition characterized by weight loss and muscle wasting in cancer patients. Targeted drug discovery efforts for DCD are also limited, but some studies have explored the potential of DCD-derived peptides as antimicrobial agents or neuroprotective agents. …	GO:0051873 killing by host of symbiont cells;GO:0050832 defense response to fungus;GO:0009620 response to fungus		Predicted secreted proteins; Transporters:Transporter channels and pores		Zinc; Zinc acetate; Zinc chloride; Zinc sulfate, unspecified form			1	0	0	0	0	0	0	0	0	0	0	0	0	0	1	0	0	0	0	0
PLG	5340	symbol	H. sapiens	5340	H. sapiens	PLG	plasminogen	PLG is a human gene that encodes the plasminogen protein, a serine protease that circulates in blood plasma as an inactive zymogen and is converted to the active protease, plasmin, by several plasminogen activators. Plasmin degrades many blood plasma proteins, including fibrin-containing blood clots, and also cleaves many products in addition to fibrin such as fibronectin, thrombospondin, laminin…	Plasminogen deficiency is a rare genetic disorder that can lead to abnormal blood clotting and impaired wound healing. It can also cause ligneous conjunctivitis, a condition characterized by the formation of thick, woody-like growths on the conjunctiva of the eye. Targeted drug discovery efforts have focused on developing plasminogen activators, which can convert plasminogen to plasmin and promot…	GO:0051919 positive regulation of fibrinolysis;GO:2000048 negative regulation of cell-cell adhesion mediated by cadherin;GO:0051918 negative regulation of fibrinolysis		ENZYME proteins:Hydrolases; Disease related genes; Human disease related genes:Cardiovascular diseases:Hematologic diseases; Enzymes; Peptidases:Serine-type peptidases; Candidate cardiovascular disease genes; Predicted secreted proteins; Cancer-related genes:Candidate cancer biomarkers; FDA approved drug targets:Biotech drugs; FDA approved drug targets:Small molecule drugs	Vesicles (Approved)	Alteplase; Urokinase; Reteplase; Anistreplase; Tenecteplase; Streptokinase; Tranexamic acid; Aminocaproic acid; Bicine; Desmoteplase; Aprotinin; Copper; Gabexate	(M165)PID SYNDECAN 4 PATHWAY; (M159)PID AMB2 NEUTROPHILS PATHWAY; (M174)PID UPA UPAR PATHWAY	(M5919)HALLMARK HEDGEHOG SIGNALING; (M5946)HALLMARK COAGULATION; (M5921)HALLMARK COMPLEMENT	1	1	0	1	0	0	1	1	1	0	1	1	0	0	1	0	0	1	0	0
PROS1	5627	symbol	H. sapiens	5627	H. sapiens	PROS1	protein S	PROS1 is a gene that encodes a plasma protein called protein S, which acts as a cofactor for activated protein C (APC) to prevent blood coagulation. It exists in both an active and inactive form, with mutations in the gene leading to autosomal dominant hereditary thrombophilia. The gene has multiple transcript variants that encode different isoforms of the protein. An inactive pseudogene of this …	Mutations in the PROS1 gene have been associated with an increased risk of venous thromboembolism (VTE), a condition characterized by the formation of blood clots in the veins. Hereditary thrombophilia caused by PROS1 mutations is inherited in an autosomal dominant manner, meaning that a person only needs to inherit one copy of the mutated gene from either parent to be at risk of developing the c…	GO:0042730 fibrinolysis;GO:0030195 negative regulation of blood coagulation;GO:1900047 negative regulation of hemostasis		Disease related genes; Human disease related genes:Cardiovascular diseases:Hematologic diseases; Candidate cardiovascular disease genes; Predicted secreted proteins; Human disease related genes:Cardiovascular diseases:Vascular diseases; Predicted intracellular proteins; FDA approved drug targets:Small molecule drugs		Drotrecogin alfa; Menadione; Sodium tetradecyl sulfate; Kappadione		(M5946)HALLMARK COAGULATION; (M5934)HALLMARK XENOBIOTIC METABOLISM	1	1	0	0	0	0	0	1	1	0	0	0	0	1	0	0	0	0	0	0
HBB	3043	symbol	H. sapiens	3043	H. sapiens	HBB	hemoglobin subunit beta	HBB is a human gene that codes for the beta subunit of hemoglobin, a protein found in red blood cells that carries oxygen throughout the body. Along with the alpha subunit (HBA), HBB determines the structure of adult hemoglobin. Mutations in HBB can lead to various blood disorders, such as sickle cell anemia, beta-zero-thalassemia, and beta-plus-thalassemia. The beta-globin cluster, which include…	Mutations in the HBB gene can lead to various blood disorders, including sickle cell anemia, beta-zero-thalassemia, and beta-plus-thalassemia. Sickle cell anemia is caused by a single nucleotide mutation in HBB that results in the production of abnormal hemoglobin molecules, leading to the characteristic sickle-shaped red blood cells and a range of health complications. Beta-thalassemia is a grou…	GO:0030185 nitric oxide transport;GO:0015671 oxygen transport;GO:0015670 carbon dioxide transport		Disease related genes; Human disease related genes:Cardiovascular diseases:Hematologic diseases; Transporters:Transporter channels and pores; Predicted intracellular proteins; FDA approved drug targets:Small molecule drugs		Iron Dextran; Zinc; 4-Carboxycinnamic Acid; Pentaerythritol tetranitrate; 2-[(2-methoxy-5-methylphenoxy)methyl]pyridine; 4-[(5-methoxy-2-methylphenoxy)methyl]pyridine; Sebacic acid; 2-[4-({[(3,5-DICHLOROPHENYL)AMINO]CARBONYL}AMINO)PHENOXY]-2-METHYLPROPANOIC ACID; 2,6-dicarboxynaphthalene; Efaproxiral; Trimesic acid; Nitrous acid; Copper; Ferric pyrophosphate; Sodium ferric gluconate complex; Ferr…		(M5945)HALLMARK HEME METABOLISM	0	1	1	0	1	0	0	0	1	1	0	0	1	0	0	0	0	1	0	0
COLEC11	78989	symbol	H. sapiens	78989	H. sapiens	COLEC11	collectin subfamily member 11	COLEC11 is a gene that belongs to the collectin family of C-type lectins. These proteins have collagen-like sequences and carbohydrate recognition domains and are secreted proteins that play a crucial role in the innate immune system by binding to carbohydrate antigens on microorganisms, facilitating their recognition and removal. COLEC11 binds to multiple sugars, with a preference for fucose and…	Mutations in the COLEC11 gene have been linked to 3MC syndrome-2, an autosomal recessive disorder characterized by facial dysmorphism, intellectual disability, and genital, limb, and ocular anomalies. There are currently no targeted drug discovery efforts for COLEC11, as the protein's role in the innate immune system makes it a challenging target for drug development. However, there are several d…	GO:0001867 complement activation, lectin pathway;GO:1903028 positive regulation of opsonization;GO:1903027 regulation of opsonization		Human disease related genes:Congenital malformations:Other congenital malformations; Predicted secreted proteins; Predicted intracellular proteins; Disease related genes			(M5880)NABA ECM AFFILIATED; (M5885)NABA MATRISOME ASSOCIATED; (M5889)NABA MATRISOME		1	0	0	0	0	0	1	0	0	1	1	0	0	0	0	0	1	0	0	0
TFRC	7037	symbol	H. sapiens	7037	H. sapiens	TFRC	transferrin receptor	The human gene TFRC encodes a cell surface receptor that is essential for the uptake of iron by cells through a process called receptor-mediated endocytosis. This receptor is crucial for the development of red blood cells and the nervous system. There are multiple variants of this gene that have been identified through alternative splicing.	Mutations in the TFRC gene have been associated with various diseases, including hereditary hemochromatosis, a condition characterized by excessive iron absorption and deposition in various organs, and neurodegenerative disorders such as Alzheimer's disease and Parkinson's disease. Targeted drug discovery efforts have focused on developing drugs that can modulate the activity of the TFRC receptor…	GO:0010637 negative regulation of mitochondrial fusion;GO:0033572 transferrin transport;GO:0010635 regulation of mitochondrial fusion		Transporters; Disease related genes; Enzymes; Peptidases:Metallopeptidases; CD markers; Cancer-related genes:Candidate cancer biomarkers; Predicted secreted proteins; Predicted intracellular proteins; FDA approved drug targets:Small molecule drugs	Endosomes;Lysosomes (Supported)	Iron; Ferrous sulfate anhydrous; Ferric cation; Ferrous gluconate; Ferrous succinate; Ferrous ascorbate; Ferrous fumarate; Ferrous glycine sulfate; Tetraferric tricitrate decahydrate; Ferric derisomaltose	(M106)PID HNF3B PATHWAY; (M255)PID HIF1 TFPATHWAY; (M66)PID MYC ACTIV PATHWAY	(M5941)HALLMARK UV RESPONSE UP; (M5924)HALLMARK MTORC1 SIGNALING; (M5925)HALLMARK E2F TARGETS	1	0	0	0	0	1	0	0	0	1	0	0	1	0	1	0	0	0	0	1
FCN3	8547	symbol	H. sapiens	8547	H. sapiens	FCN3	ficolin 3	FCN3 is a gene that encodes for a protein called ficolin 3, which is a member of the ficolin/opsonin p35 lectin family. Ficolins are proteins that have a collagen-like domain and a fibrinogen-like domain and have lectin activity. Ficolin 3 is a thermolabile beta-2-macroglycoprotein found in all human serum and has been shown to have a calcium-independent lectin activity. It can activate the compl…	Research has shown that variations in the FCN3 gene may be associated with susceptibility to infectious diseases such as tuberculosis, meningococcal disease, and pneumonia. Additionally, FCN3 has been implicated in the pathogenesis of autoimmune diseases such as systemic lupus erythematosus and rheumatoid arthritis. Targeted drug discovery efforts for FCN3 have focused on developing inhibitors of…	GO:0043654 recognition of apoptotic cell;GO:0001867 complement activation, lectin pathway;GO:1903028 positive regulation of opsonization		Predicted secreted proteins; Disease related genes		Zinc; Zinc acetate	(M5880)NABA ECM AFFILIATED; (M5885)NABA MATRISOME ASSOCIATED; (M5889)NABA MATRISOME		1	0	0	0	0	0	1	0	0	0	1	0	0	0	0	0	1	0	0	0
VCAM1	7412	symbol	H. sapiens	7412	H. sapiens	VCAM1	vascular cell adhesion molecule 1	VCAM1 is a gene that encodes a cell surface sialoglycoprotein expressed by cytokine-activated endothelium. This protein is a member of the Ig superfamily and plays a role in leukocyte-endothelial cell adhesion and signal transduction. It may also be involved in the development of artherosclerosis and rheumatoid arthritis. The gene has three alternatively spliced transcripts that encode different …	VCAM1 has been implicated in various diseases, including atherosclerosis, rheumatoid arthritis, and multiple sclerosis. In atherosclerosis, VCAM1 expression is upregulated in response to inflammatory cytokines, leading to the recruitment of leukocytes to the site of injury and the formation of plaques. In rheumatoid arthritis, VCAM1 is involved in the recruitment of leukocytes to the synovium, le…	GO:0060945 cardiac neuron differentiation;GO:0140039 cell-cell adhesion in response to extracellular stimulus;GO:0022614 membrane to membrane docking		CD markers; Cancer-related genes:Candidate cancer biomarkers	Cell Junctions (Approved)	Ethanol; Carvedilol; Succinobucol; Clove oil	(M212)PID INTEGRIN5 PATHWAY; (M267)PID ANTHRAX PATHWAY; (M118)PID INTEGRIN A9B1 PATHWAY	(M5913)HALLMARK INTERFERON GAMMA RESPONSE; (M5915)HALLMARK APICAL JUNCTION; (M5930)HALLMARK EPITHELIAL MESENCHYMAL TRANSITION	0	0	0	0	0	1	0	0	1	1	0	0	0	0	0	0	0	0	0	0
KLKB1	3818	symbol	H. sapiens	3818	H. sapiens	KLKB1	kallikrein B1	KLKB1 is a gene that encodes a glycoprotein involved in blood coagulation, fibrinolysis, kinin generation, and inflammation. The protein is present in plasma as a non-covalent complex with high molecular weight kininogen and is processed by activated coagulation factor XII to generate a heterodimeric serine protease. Mutations in this gene can cause prekallikrein deficiency. Alternative splicing …	Mutations in the KLKB1 gene have been associated with prekallikrein deficiency, a rare autosomal recessive disorder characterized by abnormal bleeding due to impaired blood clotting. Targeted drug discovery efforts have focused on developing inhibitors of KLKB1 as potential anticoagulants for the treatment of thrombotic disorders. One example is the drug Lanadelumab, a monoclonal antibody that ta…	GO:0002542 Factor XII activation;GO:0002254 kinin cascade;GO:0002353 plasma kallikrein-kinin cascade		ENZYME proteins:Hydrolases; Disease related genes; Human disease related genes:Cardiovascular diseases:Hematologic diseases; Enzymes; Peptidases:Serine-type peptidases; Predicted secreted proteins; Predicted intracellular proteins; FDA approved drug targets:Biotech drugs; FDA approved drug targets:Small molecule drugs		Zinc; Ecallantide; Human C1-esterase inhibitor; Conestat alfa; Gabexate; Zinc acetate; Zinc chloride; Zinc sulfate, unspecified form; Lanadelumab		(M5946)HALLMARK COAGULATION; (M5921)HALLMARK COMPLEMENT	1	1	0	0	0	1	0	1	1	0	1	0	0	1	0	0	0	0	0	0
JUP	3728	symbol	H. sapiens	3728	H. sapiens	JUP	junction plakoglobin	JUP, also known as junction plakoglobin, is a gene that encodes a cytoplasmic protein found in submembranous plaques of both desmosomes and intermediate junctions. It forms complexes with cadherins and desmosomal cadherins and belongs to the catenin family due to its armadillo repeat amino acid motif. Mutations in JUP have been linked to Naxos disease. Alternative splicing occurs in this gene, bu…	Mutations in the JUP gene have been linked to Naxos disease, an autosomal recessive disorder characterized by arrhythmogenic right ventricular cardiomyopathy (ARVC), woolly hair, and palmoplantar keratoderma. ARVC is a condition in which the heart muscle in the right ventricle is replaced by fibrous and fatty tissue, leading to abnormal heart rhythms and an increased risk of sudden cardiac death.…	GO:0071603 endothelial cell-cell adhesion;GO:0002159 desmosome assembly;GO:0071681 cellular response to indole-3-methanol		Disease related genes; Cancer-related genes:Candidate cancer biomarkers; Predicted intracellular proteins; Human disease related genes:Cardiovascular diseases:Cardiac diseases; Human disease related genes:Congenital malformations:Congenital malformations of the circulatory system	Cell Junctions;Plasma membrane (Supported); Additional: Vesicles	Zinc; Zinc acetate	(M184)PID ECADHERIN KERATINOCYTE PATHWAY; (M266)PID NCADHERIN PATHWAY; (M156)PID ECADHERIN NASCENT AJ PATHWAY	(M5915)HALLMARK APICAL JUNCTION; (M5934)HALLMARK XENOBIOTIC METABOLISM; (M5953)HALLMARK KRAS SIGNALING UP	0	0	1	0	0	0	1	0	1	0	0	0	0	0	0	0	0	0	1	0
IGLV2-8	28817	symbol	H. sapiens	28817	H. sapiens	IGLV2-8	immunoglobulin lambda variable 2-8			GO:0002377 immunoglobulin production;GO:0002440 production of molecular mediator of immune response;GO:0002250 adaptive immune response		Predicted secreted proteins					1	0	0	0	0	0	0	0	0	0	0	0	0	0	0	0	0	0	0	0
EFEMP1	2202	symbol	H. sapiens	2202	H. sapiens	EFEMP1	EGF containing fibulin extracellular matrix protein 1	EFEMP1 is a gene that encodes a glycoprotein belonging to the fibulin family of extracellular matrix proteins. The protein contains repeated epidermal growth factor-like domains and a fibulin-type domain at the C-terminus. It is upregulated in malignant gliomas and may contribute to the aggressive nature of these tumors. Mutations in EFEMP1 are associated with Doyne honeycomb retinal dystrophy. T…	EFEMP1 has been implicated in several diseases, including Doyne honeycomb retinal dystrophy (DHRD), age-related macular degeneration (AMD), and cancer. Mutations in EFEMP1 have been associated with DHRD, a rare inherited retinal disorder characterized by the accumulation of drusen-like deposits in the macula. EFEMP1 has also been shown to play a role in the development and progression of AMD, a c…	GO:0048050 post-embryonic eye morphogenesis;GO:0048563 post-embryonic animal organ morphogenesis;GO:0009886 post-embryonic animal morphogenesis		Human disease related genes:Nervous system diseases:Eye disease; Predicted secreted proteins; Predicted intracellular proteins; Disease related genes	Mitochondria (Supported)		(M3008)NABA ECM GLYCOPROTEINS; (M5884)NABA CORE MATRISOME; (M5889)NABA MATRISOME	(M5942)HALLMARK UV RESPONSE DN	0	0	0	0	0	0	0	0	0	0	0	0	0	0	0	0	0	0	0	0
TPI1	7167	symbol	H. sapiens	7167	H. sapiens	TPI1	triosephosphate isomerase 1	TPI1 is a gene that encodes an enzyme consisting of two identical proteins that play a crucial role in glycolysis and gluconeogenesis. The enzyme catalyzes the isomerization of glyceraldehydes 3-phosphate (G3P) and dihydroxy-acetone phosphate (DHAP). Mutations in this gene are associated with triosephosphate isomerase deficiency, a rare genetic disorder that affects the breakdown of glucose in th…	Triosephosphate isomerase deficiency is a rare genetic disorder caused by mutations in the TPI1 gene. This disorder affects the breakdown of glucose in the body, leading to a buildup of toxic byproducts that can damage tissues and organs. Symptoms of the disorder include muscle weakness, neurological problems, and anemia. There is currently no cure for triosephosphate isomerase deficiency, and tr…	GO:0019242 methylglyoxal biosynthetic process;GO:0046166 glyceraldehyde-3-phosphate biosynthetic process;GO:0019682 glyceraldehyde-3-phosphate metabolic process		ENZYME proteins:Lyases; Disease related genes; Human disease related genes:Cardiovascular diseases:Hematologic diseases; Enzymes; Potential drug targets; Cancer-related genes:Candidate cancer biomarkers; Predicted intracellular proteins; ENZYME proteins:Isomerase	Nucleoplasm (Approved)	Zinc; N-Hydroxy-4-Phosphono-Butanamide; 2-Phosphoglycolic Acid; Phosphoglycolohydroxamic Acid; 3-(2-Benzothiazolylthio)-1-Propanesulfonic Acid; [2(Formyl-Hydroxy-Amino)-Ethyl]-Phosphonic Acid; 5-fluorotryptophan; 2-Carboxyethylphosphonic Acid; tert-butanol; Dihydroxyacetone phosphate; 1,4-Dithiothreitol; 3-phospho-D-glyceric acid; 3-(BUTYLSULPHONYL)-PROPANOIC ACID; Artenimol; Zinc acetate; Zinc c…		(M5891)HALLMARK HYPOXIA; (M5924)HALLMARK MTORC1 SIGNALING; (M5937)HALLMARK GLYCOLYSIS	0	0	0	0	0	0	0	0	0	0	0	0	1	0	0	0	0	0	0	1
C1QC	714	symbol	H. sapiens	714	H. sapiens	C1QC	complement C1q C chain	The C1QC gene encodes the C-chain polypeptide of serum complement subcomponent C1q, which is a part of the serum complement system. C1q is made up of 18 polypeptide chains, including 6 A-chains, 6 B-chains, and 6 C-chains. Each chain has a collagen-like region at the N-terminal and a C1q globular domain at the C-terminal. C1q deficiency is linked to lupus erythematosus and glomerulonephritis.	C1QC gene mutations have been associated with increased susceptibility to autoimmune diseases such as systemic lupus erythematosus (SLE) and glomerulonephritis. Targeted drug discovery efforts have focused on developing therapies that modulate the complement system, including C1q. Eculizumab, a monoclonal antibody that targets complement protein C5, has been approved for the treatment of paroxysm…	GO:0030853 negative regulation of granulocyte differentiation;GO:0045650 negative regulation of macrophage differentiation;GO:0098883 synapse pruning		Predicted secreted proteins; Human disease related genes:Immune system diseases:Primary immunodeficiency; Disease related genes		Cetuximab; Palivizumab; Daclizumab; Bevacizumab; Zinc; Copper; Zinc acetate; Zinc chloride; Zinc sulfate, unspecified form	(M5880)NABA ECM AFFILIATED; (M5885)NABA MATRISOME ASSOCIATED; (M5889)NABA MATRISOME	(M5921)HALLMARK COMPLEMENT	1	0	0	0	0	0	1	0	0	0	1	0	0	0	0	0	0	0	0	0
IGHV4-28	28400	symbol	H. sapiens	28400	H. sapiens	IGHV4-28	immunoglobulin heavy variable 4-28			GO:0002250 adaptive immune response;GO:0006955 immune response;GO:0002376 immune system process		Predicted secreted proteins					1	0	0	0	0	0	0	0	0	0	0	0	0	0	0	0	0	0	0	0
IGLV7-43	28776	symbol	H. sapiens	28776	H. sapiens	IGLV7-43	immunoglobulin lambda variable 7-43			GO:0002377 immunoglobulin production;GO:0002440 production of molecular mediator of immune response;GO:0002250 adaptive immune response		Predicted secreted proteins					1	0	0	0	0	0	0	0	0	0	0	0	0	0	0	0	0	0	0	0
IGHV3-15	28448	symbol	H. sapiens	28448	H. sapiens	IGHV3-15	immunoglobulin heavy variable 3-15			GO:0002250 adaptive immune response;GO:0006955 immune response;GO:0002376 immune system process		Predicted secreted proteins					1	0	0	0	0	0	0	0	0	0	0	0	0	0	0	0	0	0	0	0
FN1	2335	symbol	H. sapiens	2335	H. sapiens	FN1	fibronectin 1	The FN1 gene encodes for fibronectin, a glycoprotein that exists in a soluble dimeric form in plasma and a dimeric or multimeric form on the cell surface and extracellular matrix. The preproprotein is processed to generate the mature protein, which is involved in various cellular processes such as cell adhesion, migration, wound healing, blood coagulation, host defense, and metastasis. The gene h…	The FN1 gene has been implicated in various diseases, including cancer, fibrosis, and cardiovascular diseases. In cancer, fibronectin plays a crucial role in tumor growth, invasion, and metastasis by promoting cell adhesion, migration, and angiogenesis. Therefore, targeting fibronectin or its receptors has been explored as a potential therapeutic strategy for cancer. Several drugs targeting fibro…	GO:1904235 regulation of substrate-dependent cell migration, cell attachment to substrate;GO:1904237 positive regulation of substrate-dependent cell migration, cell attachment to substrate;GO:0150102 negative regulation of monocyte activation		Disease related genes; Cancer-related genes:Mutational cancer driver genes; Candidate cardiovascular disease genes; Human disease related genes:Congenital malformations:Congenital malformations of the musculoskeletal system; Cancer-related genes:Candidate cancer biomarkers; Predicted secreted proteins; Human disease related genes:Urinary system diseases:Kidney diseases; Predicted intracellular pr…		Zinc; Lanoteplase; Ocriplasmin; Zinc acetate; Zinc chloride; Zinc sulfate, unspecified form	(M212)PID INTEGRIN5 PATHWAY; (M118)PID INTEGRIN A9B1 PATHWAY; (M274)PID LYMPH ANGIOGENESIS PATHWAY	(M5946)HALLMARK COAGULATION; (M5921)HALLMARK COMPLEMENT; (M5930)HALLMARK EPITHELIAL MESENCHYMAL TRANSITION	1	1	0	1	1	1	1	0	1	0	0	0	0	0	1	1	0	0	0	0
C9	735	symbol	H. sapiens	735	H. sapiens	C9	complement C9	The human gene C9 is responsible for encoding the final component of the complement system, which is involved in the formation of the Membrane Attack Complex (MAC). The MAC is responsible for disrupting bacterial membrane organization by forming a pore on bacterial membranes. Mutations in this gene can lead to component C9 deficiency.	Component C9 deficiency is a rare genetic disorder that affects the immune system's ability to fight off bacterial infections. Individuals with this deficiency are more susceptible to recurrent bacterial infections, particularly meningococcal infections. There are currently no targeted drug discovery efforts for C9 deficiency, and treatment options are limited to prophylactic antibiotics and immu…	GO:0006957 complement activation, alternative pathway;GO:0006958 complement activation, classical pathway;GO:0002455 humoral immune response mediated by circulating immunoglobulin		Predicted secreted proteins; Human disease related genes:Immune system diseases:Primary immunodeficiency; Disease related genes		Copper		(M5946)HALLMARK COAGULATION; (M5921)HALLMARK COMPLEMENT	1	0	0	0	0	0	0	0	0	0	0	1	0	0	0	0	0	0	0	0
SERPINC1	462	symbol	H. sapiens	462	H. sapiens	SERPINC1	serpin family C member 1	SERPINC1 is a human gene that encodes for antithrombin III, a plasma protease inhibitor and a member of the serpin superfamily. This protein inhibits thrombin and other activated serine proteases of the coagulation system, and it regulates the blood coagulation cascade. The protein has two functional domains: the heparin binding-domain at the N-terminus and the reactive site domain at the C-termi…	Antithrombin III deficiency is a rare genetic disorder that increases the risk of venous thromboembolism (VTE), which includes deep vein thrombosis and pulmonary embolism. The severity of the disease depends on the degree of deficiency, and it can be inherited in an autosomal dominant or recessive manner. Treatment options for antithrombin III deficiency include anticoagulant therapy, such as hep…	GO:0030193 regulation of blood coagulation;GO:1900046 regulation of hemostasis;GO:0050818 regulation of coagulation		Disease related genes; Human disease related genes:Cardiovascular diseases:Hematologic diseases; Human disease related genes:Congenital disorders of metabolism:Mitochondrial diseases; Candidate cardiovascular disease genes; Predicted secreted proteins; Human disease related genes:Cardiovascular diseases:Vascular diseases; FDA approved drug targets:Biotech drugs; FDA approved drug targets:Small mo…		Ardeparin; Fondaparinux; Heparin; Enoxaparin; N-Formylmethionine; SR-123781A; Sulodexide; Danaparoid; Dalteparin; Tinzaparin; Nadroparin; Copper; Protamine sulfate; Bemiparin; Antithrombin III human	(M33)PID GLYPICAN 1PATHWAY; (M3468)NABA ECM REGULATORS; (M5885)NABA MATRISOME ASSOCIATED	(M5946)HALLMARK COAGULATION; (M5947)HALLMARK IL2 STAT5 SIGNALING; (M5921)HALLMARK COMPLEMENT	1	1	0	1	0	0	0	1	1	0	1	0	0	1	0	0	0	0	0	0
SERPINA3	12	symbol	H. sapiens	12	H. sapiens	SERPINA3	serpin family A member 3	SERPINA3 is a gene that encodes a protein belonging to the serpin family, which inhibits serine proteases. It is located on chromosome 14 and is part of a cluster of serpin genes. Polymorphisms in this protein are tissue-specific and affect protease targeting. Variations in the protein's sequence have been linked to Alzheimer's disease, while deficiency of the protein has been associated with liv…	Research on SERPINA3 has identified its potential as a therapeutic target for various diseases. In Alzheimer's disease, the protein has been found to accumulate in the brain and contribute to the formation of amyloid plaques. Targeting SERPINA3 with small molecules or antibodies has shown promise in reducing amyloid deposition and improving cognitive function in animal models. In liver disease, d…	GO:0030277 maintenance of gastrointestinal epithelium;GO:0010669 epithelial structure maintenance;GO:0006953 acute-phase response		Candidate cardiovascular disease genes; Predicted secreted proteins; Cancer-related genes:Candidate cancer biomarkers; Predicted intracellular proteins		Zinc; Zinc acetate; Zinc chloride; Zinc sulfate, unspecified form	(M3468)NABA ECM REGULATORS; (M5885)NABA MATRISOME ASSOCIATED; (M5889)NABA MATRISOME	(M5907)HALLMARK ESTROGEN RESPONSE LATE; (M5953)HALLMARK KRAS SIGNALING UP	0	1	1	0	0	1	0	0	0	0	1	0	1	0	0	0	0	1	0	0
IGHV3OR16-9	28307	symbol	H. sapiens	28307	H. sapiens	IGHV3OR16-9	immunoglobulin heavy variable 3/OR16-9 (non-functional)					Predicted intracellular proteins					0	0	0	0	0	0	0	0	0	0	0	0	0	0	0	0	0	0	0	0
IGLV2-11	28816	symbol	H. sapiens	28816	H. sapiens	IGLV2-11	immunoglobulin lambda variable 2-11			GO:0002377 immunoglobulin production;GO:0002440 production of molecular mediator of immune response;GO:0002250 adaptive immune response		Predicted secreted proteins					1	0	0	0	0	0	0	0	0	0	0	0	0	0	0	0	0	0	0	0
IGLV4-69	28784	symbol	H. sapiens	28784	H. sapiens	IGLV4-69	immunoglobulin lambda variable 4-69			GO:0002377 immunoglobulin production;GO:0002440 production of molecular mediator of immune response;GO:0002250 adaptive immune response		Predicted secreted proteins					1	0	0	0	0	0	0	0	0	0	0	0	0	0	0	0	0	0	0	0
B2M	567	symbol	H. sapiens	567	H. sapiens	B2M	beta-2-microglobulin	B2M, also known as beta-2-microglobulin, is a gene that encodes a serum protein found in association with the major histocompatibility complex (MHC) class I heavy chain on the surface of nearly all nucleated cells. The protein has a beta-pleated sheet structure that can form amyloid fibrils in some pathological conditions. B2M also displays antibacterial activity in amniotic fluid. A mutation in …	Mutations in the B2M gene have been associated with several diseases, including multiple myeloma, chronic lymphocytic leukemia, and renal cell carcinoma. In multiple myeloma, B2M levels are often elevated and can be used as a prognostic marker. Targeted drug discovery efforts have focused on developing therapies that can inhibit the formation of amyloid fibrils, which are associated with several …	GO:0071283 cellular response to iron(III) ion;GO:0002481 antigen processing and presentation of exogenous protein antigen via MHC class Ib, TAP-dependent;GO:1904432 regulation of ferrous iron binding		Transporters; Human disease related genes:Cancers:Cancers of haematopoietic and lymphoid tissues; Disease related genes; Human disease related genes:Cardiovascular diseases:Hematologic diseases; Cancer-related genes:Mutational cancer driver genes; Potential drug targets; Predicted secreted proteins; Cancer-related genes:Candidate cancer biomarkers; Human disease related genes:Nervous system disea…	Golgi apparatus;Plasma membrane (Enhanced); Additional: Cytosol	3-Indolebutyric Acid; N-Formylmethionine; Copper	(M88)PID CD8 TCR PATHWAY; (M54)PID IL12 2PATHWAY; (M272)PID CD8 TCR DOWNSTREAM PATHWAY	(M5911)HALLMARK INTERFERON ALPHA RESPONSE; (M5908)HALLMARK ANDROGEN RESPONSE; (M5913)HALLMARK INTERFERON GAMMA RESPONSE	1	0	1	0	0	0	0	0	1	0	0	0	0	0	0	0	1	0	1	1
IGHG3	3502	symbol	H. sapiens	3502	H. sapiens	IGHG3	immunoglobulin heavy constant gamma 3 (G3m marker)			GO:0050853 B cell receptor signaling pathway;GO:0001895 retina homeostasis;GO:0050851 antigen receptor-mediated signaling pathway		Predicted secreted proteins; Predicted intracellular proteins			(M28)PID IL4 2PATHWAY		1	0	0	0	0	0	0	0	0	0	0	0	0	0	0	0	0	0	0	0
BCHE	590	symbol	H. sapiens	590	H. sapiens	BCHE	butyrylcholinesterase	The BCHE gene encodes a cholinesterase enzyme that belongs to the type-B carboxylesterase/lipase family of proteins. This enzyme has a wide range of substrate specificity and is involved in the detoxification of poisons such as organophosphate nerve agents and pesticides, as well as the metabolism of drugs like cocaine, heroin, and aspirin. Individuals who are homozygous for certain mutations in …	Mutations in the BCHE gene have been associated with several diseases, including Alzheimer's disease, Parkinson's disease, and schizophrenia. In Alzheimer's disease, decreased levels of BCHE activity have been observed in the brain, leading to the accumulation of acetylcholine and contributing to cognitive decline. Targeted drug discovery efforts have focused on developing drugs that can modulate…	GO:0046448 tropane alkaloid metabolic process;GO:0050783 cocaine metabolic process;GO:0006581 acetylcholine catabolic process		ENZYME proteins:Hydrolases; Disease related genes; Enzymes; Predicted secreted proteins; Predicted intracellular proteins; FDA approved drug targets:Small molecule drugs; Human disease related genes:Congenital disorders of metabolism:Congenital disorders of lipid/glycolipid metabolism		Choline; Tacrine; Dipivefrin; Pyridostigmine; Galantamine; Isoflurophate; Pralidoxime; Malathion; Donepezil; Hexafluronium; Demecarium; Rivastigmine; Edrophonium; Echothiophate; Ketamine; Mivacurium; Diethyl phosphonate; Methylphosphinic Acid; Butyric Acid; 9-N-Phenylmethylamino-Tacrine; 2-(N-morpholino)ethanesulfonic acid; Ethyl dihydrogen phosphate; Butyrylthiocholine; Phenserine; DODECANESULFO…			0	0	0	0	0	0	0	0	0	0	0	0	0	0	0	0	0	0	0	0
CFH	3075	symbol	H. sapiens	3075	H. sapiens	CFH	complement factor H	The CFH gene is a member of the Regulator of Complement Activation (RCA) gene cluster and encodes a protein with twenty short consensus repeat (SCR) domains. This protein is secreted into the bloodstream and plays a crucial role in regulating complement activation, which is an innate defense mechanism against microbial infections. Mutations in this gene have been linked to hemolytic-uremic syndro…	Mutations in the CFH gene have been associated with several diseases, including age-related macular degeneration (AMD), atypical hemolytic uremic syndrome (aHUS), and membranoproliferative glomerulonephritis (MPGN). In AMD, CFH variants have been shown to increase the risk of developing the disease by up to sevenfold. In aHUS, mutations in CFH lead to uncontrolled complement activation, resulting…	GO:0030451 regulation of complement activation, alternative pathway;GO:1903659 regulation of complement-dependent cytotoxicity;GO:0006957 complement activation, alternative pathway		Human disease related genes:Immune system diseases:Allergies and autoimmune diseases; Human disease related genes:Immune system diseases:Primary immunodeficiency; Disease related genes; Human disease related genes:Cardiovascular diseases:Hematologic diseases; Cancer-related genes:Mutational cancer driver genes; Predicted secreted proteins; Human disease related genes:Urinary system diseases:Kidne…	Vesicles (Approved)	Zinc; Copper; Zinc acetate; Zinc chloride; Zinc sulfate, unspecified form		(M5946)HALLMARK COAGULATION; (M5913)HALLMARK INTERFERON GAMMA RESPONSE; (M5921)HALLMARK COMPLEMENT	1	0	0	0	1	0	0	0	0	0	0	1	0	0	0	0	0	0	0	0
HPX	3263	symbol	H. sapiens	3263	H. sapiens	HPX	hemopexin	The HPX gene encodes a plasma glycoprotein called hemopexin, which has a high affinity for binding to heme. Hemopexin is an acute phase protein that transports heme from the plasma to the liver and may play a role in protecting cells from oxidative stress. This gene is important for maintaining proper heme balance in the body and preventing damage from excess heme.	Mutations in the HPX gene have been associated with hemopexin deficiency, which can lead to hemolytic anemia and other complications. Additionally, hemopexin has been implicated in various diseases, including sepsis, liver disease, and neurodegenerative disorders. Targeted drug discovery efforts have focused on developing drugs that mimic the function of hemopexin or enhance its activity, as well…	GO:0060332 positive regulation of response to type II interferon;GO:0060335 positive regulation of type II interferon-mediated signaling pathway;GO:0002925 positive regulation of humoral immune response mediated by circulating immunoglobulin		Candidate cardiovascular disease genes; Predicted secreted proteins		Zinc chloride; Zinc sulfate, unspecified form	(M5880)NABA ECM AFFILIATED; (M5885)NABA MATRISOME ASSOCIATED; (M5889)NABA MATRISOME		1	0	0	0	0	0	1	0	0	1	1	0	0	0	0	0	0	0	0	0
IGHV1-2	28474	symbol	H. sapiens	28474	H. sapiens	IGHV1-2	immunoglobulin heavy variable 1-2					Predicted secreted proteins					0	0	0	0	0	0	0	0	0	0	0	0	0	0	0	0	0	0	0	0
ORM2	5005	symbol	H. sapiens	5005	H. sapiens	ORM2	orosomucoid 2	ORM2, also known as orosomucoid 2, is a gene that encodes a protein that is a key acute phase plasma protein. This protein is classified as an acute-phase reactant because it increases due to acute inflammation. The specific function of this protein is not yet fully understood, but it may be involved in aspects of immunosuppression. ORM2 is an important biomarker for inflammation and is used in c…	ORM2 has been implicated in various diseases, including cancer, cardiovascular disease, and inflammatory disorders. Elevated levels of ORM2 have been observed in patients with breast cancer, lung cancer, and hepatocellular carcinoma, suggesting a potential role in cancer progression. In cardiovascular disease, ORM2 has been shown to be a predictor of adverse outcomes in patients with acute corona…	GO:0006953 acute-phase response;GO:0032731 positive regulation of interleukin-1 beta production;GO:0032732 positive regulation of interleukin-1 production		Predicted secreted proteins	Vesicles (Approved); Additional: Golgi apparatus	Disopyramide; Lidocaine; Imipramine; Zinc; Zinc acetate; Zinc chloride; Zinc sulfate, unspecified form			0	1	1	0	0	1	0	0	0	0	0	0	0	0	0	0	0	0	0	0
C1R	715	symbol	H. sapiens	715	H. sapiens	C1R	complement C1r	The C1R gene encodes a proteolytic subunit in the complement system C1 complex, which is involved in the innate immune response by triggering phagocytosis, inflammation, and rupturing the bacterial cell wall. Mutations in this gene are associated with Ehlers-Danlos Syndrome.	Ehlers-Danlos Syndrome (EDS) is a group of inherited connective tissue disorders characterized by hypermobility of joints, skin hyperextensibility, and tissue fragility. Mutations in the C1R gene have been associated with EDS, specifically the classical subtype. Targeted drug discovery efforts for EDS have focused on developing therapies that can improve collagen synthesis and stability, as colla…	GO:0006958 complement activation, classical pathway;GO:0002455 humoral immune response mediated by circulating immunoglobulin;GO:0031638 zymogen activation		Human disease related genes:Immune system diseases:Primary immunodeficiency; Human disease related genes:Congenital malformations:Congenital malformations of skin; Predicted intracellular proteins	Cytosol;Nucleoplasm (Uncertain)	Palivizumab; Daclizumab; Zinc; Human C1-esterase inhibitor; Conestat alfa; Zinc acetate; Zinc chloride; Zinc sulfate, unspecified form		(M5946)HALLMARK COAGULATION; (M5913)HALLMARK INTERFERON GAMMA RESPONSE; (M5921)HALLMARK COMPLEMENT	1	0	0	0	1	0	1	0	0	0	0	0	0	0	0	0	0	0	0	0
IGLV5-39	28782	symbol	H. sapiens	28782	H. sapiens	IGLV5-39	immunoglobulin lambda variable 5-39			GO:0002377 immunoglobulin production;GO:0002440 production of molecular mediator of immune response;GO:0002250 adaptive immune response							1	0	0	0	0	0	0	0	0	0	0	0	0	0	0	0	0	0	0	0
PTGDS	5730	symbol	H. sapiens	5730	H. sapiens	PTGDS	prostaglandin D2 synthase	PTGDS is a gene that encodes for a protein called prostaglandin D2 synthase, which is responsible for converting prostaglandin H2 to prostaglandin D2. Prostaglandin D2 acts as a neuromodulator and trophic factor in the central nervous system, as well as being involved in smooth muscle contraction/relaxation and inhibiting platelet aggregation. The gene is primarily expressed in the brain and stud…	PTGDS has been implicated in several diseases, including asthma, allergic rhinitis, and cancer. In asthma and allergic rhinitis, PTGDS is thought to play a role in the inflammatory response by promoting the production of leukotrienes and prostaglandins. In cancer, PTGDS has been shown to be upregulated in several types of tumors, including breast, prostate, and lung cancer, and may contribute to …	GO:1905937 negative regulation of germ cell proliferation;GO:2000255 negative regulation of male germ cell proliferation;GO:2000254 regulation of male germ cell proliferation		ENZYME proteins:Isomerase; Predicted secreted proteins; Enzymes; Predicted intracellular proteins		Vitamin A		(M5934)HALLMARK XENOBIOTIC METABOLISM	1	0	0	0	0	0	0	0	1	0	0	0	0	0	0	0	0	0	0	1
DSG1	1828	symbol	H. sapiens	1828	H. sapiens	DSG1	desmoglein 1	DSG1 is a gene that encodes a protein belonging to the desmoglein family, which are transmembrane glycoproteins that are major components of desmosomes. Desmosomes are cell-cell junctions that help resist shearing forces and are found in cells subject to mechanical stress. DSG1 is located on chromosome 18 and is found in a cluster with other desmoglein family members. The protein encoded by DSG1 …	Pemphigus foliaceus is an autoimmune skin blistering disease that is caused by auto-antibodies targeting desmoglein 1 (DSG1). As a result, there has been significant interest in developing targeted therapies for this disease that specifically inhibit the activity of these auto-antibodies. One such drug is rituximab, a monoclonal antibody that targets CD20-positive B cells, which are responsible f…	GO:0032570 response to progesterone;GO:0016339 calcium-dependent cell-cell adhesion via plasma membrane cell adhesion molecules;GO:0060135 maternal process involved in female pregnancy		Human disease related genes:Congenital malformations:Congenital malformations of skin; Disease related genes					1	0	1	0	0	0	1	0	1	0	0	0	0	0	0	0	0	0	1	0
SERPINA4	5267	symbol	H. sapiens	5267	H. sapiens	SERPINA4	serpin family A member 4	SERPINA4 is a gene that belongs to the serpin family A member 4. It is predicted to have serine-type endopeptidase inhibitor activity and to be involved in negative regulation of endopeptidase activity. The gene is located in extracellular exosome and is considered a biomarker of diabetic retinopathy.	SERPINA4 has been implicated in several diseases, including diabetic retinopathy, Alzheimer's disease, and cancer. In diabetic retinopathy, SERPINA4 has been identified as a potential biomarker for disease progression and severity. Targeted drug discovery efforts have focused on developing inhibitors of SERPINA4 to treat these diseases. One example is the development of a small molecule inhibitor…	GO:0010951 negative regulation of endopeptidase activity;GO:0010466 negative regulation of peptidase activity;GO:0045861 negative regulation of proteolysis		Predicted secreted proteins	Vesicles (Uncertain)	Zinc; Copper; Zinc acetate	(M3468)NABA ECM REGULATORS; (M5885)NABA MATRISOME ASSOCIATED; (M5889)NABA MATRISOME		0	1	0	0	0	0	0	0	0	0	1	0	0	0	0	0	0	0	0	0
FGA	2243	symbol	H. sapiens	2243	H. sapiens	FGA	fibrinogen alpha chain	The FGA gene encodes the alpha subunit of fibrinogen, a protein involved in blood clotting. When there is vascular injury, the preproprotein encoded by FGA is processed by thrombin to form fibrin. Mutations in FGA can lead to various disorders, including dysfibrinogenemia, hypofibrinogenemia, afibrinogenemia, and renal amyloidosis. Alternative splicing of FGA results in multiple transcript varian…	Mutations in the FGA gene have been associated with various disorders, including dysfibrinogenemia, hypofibrinogenemia, afibrinogenemia, and renal amyloidosis. Dysfibrinogenemia is a rare inherited disorder characterized by abnormal fibrinogen molecules that can lead to bleeding or thrombosis. Hypofibrinogenemia and afibrinogenemia are also rare inherited disorders that result in reduced or absen…	GO:0072377 blood coagulation, common pathway;GO:0043152 induction of bacterial agglutination;GO:0031639 plasminogen activation		Disease related genes; Human disease related genes:Cardiovascular diseases:Hematologic diseases; Candidate cardiovascular disease genes; Predicted secreted proteins; Cancer-related genes:Candidate cancer biomarkers; Human disease related genes:Nervous system diseases:Neurodegenerative diseases; FDA approved drug targets:Biotech drugs	Endoplasmic reticulum (Enhanced)	Alteplase; Reteplase; Anistreplase; Tenecteplase; Sucralfate; Zinc; Alfimeprase; Ancrod; EP-2104R; Lanoteplase; Thrombin; Prothrombin; Human thrombin; Thrombin alfa; Anti-inhibitor coagulant complex; Zinc acetate; Zinc chloride; Zinc sulfate, unspecified form	(M169)PID INTEGRIN2 PATHWAY; (M257)PID EPHRINB REV PATHWAY; (M174)PID UPA UPAR PATHWAY	(M5946)HALLMARK COAGULATION	1	1	0	1	1	0	0	1	1	0	0	0	0	1	0	1	1	1	0	0
CP	1356	symbol	H. sapiens	1356	H. sapiens	CP	ceruloplasmin	The CP gene encodes a metalloprotein called ceruloplasmin, which binds most of the copper in plasma and is involved in the peroxidation of Fe(II) transferrin to Fe(III) transferrin. Mutations in this gene cause aceruloplasminemia, a rare genetic disorder that results in iron accumulation and tissue damage, and is associated with diabetes and neurologic abnormalities. The gene has two transcript v…	Aceruloplasminemia is a rare genetic disorder caused by mutations in the CP gene, resulting in a deficiency of ceruloplasmin. This leads to iron accumulation in various tissues, including the brain, liver, and pancreas, causing tissue damage and dysfunction. Patients with aceruloplasminemia may present with diabetes, movement disorders, and cognitive impairment. Currently, there is no cure for ac…	GO:0006825 copper ion transport;GO:0006826 iron ion transport;GO:0006879 intracellular iron ion homeostasis		Disease related genes; Enzymes; Potential drug targets; Candidate cardiovascular disease genes; Transporters:Accessory Factors Involved in Transport; Predicted secreted proteins; Cancer-related genes:Candidate cancer biomarkers; Human disease related genes:Nervous system diseases:Neurodegenerative diseases; Predicted intracellular proteins; ENZYME proteins:Oxidoreductases		Calcium; Iron; Zinc; Silver; Zinc acetate; Ferrous gluconate; Ferrous succinate; Ferrous ascorbate; Ferrous fumarate; Ferrous glycine sulfate; Zinc chloride; Zinc sulfate, unspecified form	(M255)PID HIF1 TFPATHWAY	(M5891)HALLMARK HYPOXIA; (M5921)HALLMARK COMPLEMENT	0	0	0	1	0	0	0	0	0	0	0	0	1	0	0	0	0	0	0	1
PADI2	11240	symbol	H. sapiens	11240	H. sapiens	PADI2	peptidyl arginine deiminase 2	The PADI2 gene encodes an enzyme called peptidyl arginine deiminase 2, which is part of a family of enzymes that convert arginine residues into citrullines in the presence of calcium ions. PADI2 is the most widely expressed family member and has distinct substrate specificities and tissue-specific expression patterns. It is known to deiminate myelin basic protein in the central nervous system and…	PADI2 has been implicated in several diseases, including neurodegenerative disorders such as Alzheimer's disease and multiple sclerosis, as well as glaucoma pathogenesis. Targeted drug discovery efforts have focused on developing inhibitors of PADI2 activity as a potential therapeutic strategy for these diseases. One example is the small molecule inhibitor BB-Cl-amidine, which has been shown to r…	GO:1901624 negative regulation of lymphocyte chemotaxis;GO:0070100 negative regulation of chemokine-mediated signaling pathway;GO:0070099 regulation of chemokine-mediated signaling pathway		Enzymes; ENZYME proteins:Hydrolases; Predicted intracellular proteins		Citrulline			0	0	1	0	0	0	0	1	0	0	0	0	0	0	0	0	0	0	0	0
CLEC3B	7123	symbol	H. sapiens	7123	H. sapiens	CLEC3B	C-type lectin domain family 3 member B	CLEC3B is a human gene that encodes for a protein belonging to the C-type lectin domain family 3. This protein is involved in bone mineralization and cellular response to transforming growth factor beta stimulus. It has the ability to bind to calcium ions, heparin, and kringle domains. CLEC3B is located in the cytoplasm, extracellular space, and granular component, and is part of the collagen-con…	CLEC3B has been implicated in osteoarthritis, a degenerative joint disease that affects millions of people worldwide. Studies have shown that CLEC3B expression is increased in osteoarthritic cartilage, and that it may play a role in the pathogenesis of the disease. Targeted drug discovery efforts for osteoarthritis have focused on developing drugs that can inhibit the activity of CLEC3B or its do…	GO:0010756 positive regulation of plasminogen activation;GO:0010755 regulation of plasminogen activation;GO:0010954 positive regulation of protein processing		Predicted secreted proteins; Cancer-related genes:Candidate cancer biomarkers; Predicted intracellular proteins		Tenecteplase; Lanoteplase; Copper	(M5880)NABA ECM AFFILIATED; (M5885)NABA MATRISOME ASSOCIATED; (M5889)NABA MATRISOME		0	1	0	0	0	0	1	1	0	0	1	0	0	0	0	0	0	0	0	0
CFD	1675	symbol	H. sapiens	1675	H. sapiens	CFD	complement factor D	The human gene CFD encodes for complement factor D, a protease that plays a crucial role in the alternative pathway of complement activation by catalyzing the cleavage of factor B. Additionally, this gene also functions as an adipokine, regulating insulin secretion in mice. Mutations in CFD have been linked to complement factor D deficiency, which is associated with recurrent bacterial meningitis…	Complement factor D deficiency, caused by mutations in the CFD gene, is a rare genetic disorder that leads to recurrent bacterial meningitis infections. There are currently no targeted drug therapies available for this condition, and treatment typically involves prophylactic antibiotics and immunoglobulin replacement therapy. However, research efforts are underway to develop novel therapies that …	GO:0006957 complement activation, alternative pathway;GO:0006956 complement activation;GO:0006959 humoral immune response		Human disease related genes:Immune system diseases:Primary immunodeficiency; ENZYME proteins:Hydrolases; Disease related genes; Enzymes; Potential drug targets; Peptidases:Serine-type peptidases; Predicted secreted proteins		2-Aminobenzyl alcohol; 3,4-Dichloroisocoumarin		(M5946)HALLMARK COAGULATION; (M5909)HALLMARK MYOGENESIS	1	1	1	0	0	0	1	0	0	0	0	1	0	0	0	0	0	0	0	0
HNRNPK	3190	symbol	H. sapiens	3190	H. sapiens	HNRNPK	heterogeneous nuclear ribonucleoprotein K	HNRNPK is a gene that belongs to a family of RNA binding proteins called heterogeneous nuclear ribonucleoproteins (hnRNPs). These proteins are associated with pre-mRNAs in the nucleus and are involved in pre-mRNA processing, mRNA metabolism, and transport. HNRNPK is located in the nucleoplasm and has three repeats of KH domains that bind to RNAs. It has a distinct binding preference for poly(C) a…	HNRNPK has been implicated in several diseases, including cancer, viral infections, and neurological disorders. In cancer, HNRNPK has been shown to promote tumor growth and metastasis by regulating alternative splicing of cancer-related genes. Targeting HNRNPK has emerged as a potential therapeutic strategy for cancer treatment. Several small molecule inhibitors of HNRNPK have been developed, inc…	GO:1905599 positive regulation of low-density lipoprotein receptor activity;GO:1902165 regulation of intrinsic apoptotic signaling pathway in response to DNA damage by p53 class mediator;GO:0010988 regulation of low-density lipoprotein particle clearance		Human disease related genes:Congenital malformations:Other congenital malformations; Predicted intracellular proteins; Disease related genes	Nucleoplasm (Enhanced)	Artenimol; Phenethyl Isothiocyanate			0	0	0	0	0	0	0	0	0	0	0	0	1	0	0	0	1	0	0	0
IGHG2	3501	symbol	H. sapiens	3501	H. sapiens	IGHG2	immunoglobulin heavy constant gamma 2 (G2m marker)			GO:0050853 B cell receptor signaling pathway;GO:0050851 antigen receptor-mediated signaling pathway;GO:0002429 immune response-activating cell surface receptor signaling pathway		FDA approved drug targets:Biotech drugs; Predicted secreted proteins; Predicted intracellular proteins					1	0	0	0	0	0	0	0	0	0	0	0	0	0	0	0	0	0	0	0
IGHV3-64D	102723170	symbol	H. sapiens	102723170	H. sapiens	IGHV3-64D	immunoglobulin heavy variable 3-64D			GO:0002250 adaptive immune response;GO:0006955 immune response;GO:0002376 immune system process		Predicted secreted proteins					1	0	0	0	0	0	0	0	0	0	0	0	0	0	0	0	0	0	0	0
SELL	6402	symbol	H. sapiens	6402	H. sapiens	SELL	selectin L	The human gene SELL encodes a cell surface adhesion molecule that belongs to a family of adhesion/homing receptors. The protein contains a C-type lectin-like domain, a calcium-binding epidermal growth factor-like domain, and two short complement-like repeats. The gene product is required for binding and subsequent rolling of leucocytes on endothelial cells, facilitating their migration into secon…	The SELL gene has been implicated in various diseases, including inflammatory bowel disease, multiple sclerosis, and rheumatoid arthritis. Targeted drug discovery efforts have focused on developing drugs that inhibit the interaction between SELL and its ligands, such as P-selectin glycoprotein ligand-1 (PSGL-1), to prevent leukocyte rolling and migration. One example of a successful drug targetin…	GO:0050901 leukocyte tethering or rolling;GO:0061756 leukocyte adhesion to vascular endothelial cell;GO:0045123 cellular extravasation		Candidate cardiovascular disease genes; CD markers; Cancer-related genes:Candidate cancer biomarkers; Predicted intracellular proteins	Cytosol (Uncertain)		(M11736)SA MMP CYTOKINE CONNECTION	(M5911)HALLMARK INTERFERON ALPHA RESPONSE; (M5947)HALLMARK IL2 STAT5 SIGNALING; (M5932)HALLMARK INFLAMMATORY RESPONSE	1	1	1	0	0	0	0	0	1	0	0	0	0	0	0	0	0	0	0	0
C4A	720	symbol	H. sapiens	720	H. sapiens	C4A	complement C4A (Rodgers blood group)	The C4A gene encodes the acidic form of complement factor 4, which is part of the classical activation pathway. The protein is expressed as a single chain precursor that is cleaved into a trimer of alpha, beta, and gamma chains before secretion. The trimer provides a surface for interaction between the antigen-antibody complex and other complement components. The alpha chain is cleaved to release…	Deficiency of the C4A gene has been associated with an increased risk of developing autoimmune diseases such as systemic lupus erythematosus (SLE) and type I diabetes mellitus. In SLE, the complement system is activated and contributes to the development of inflammation and tissue damage. Targeting the complement system has been explored as a potential therapeutic strategy for SLE, and several dr…	GO:2000427 positive regulation of apoptotic cell clearance;GO:2000425 regulation of apoptotic cell clearance;GO:0006958 complement activation, classical pathway		Human disease related genes:Immune system diseases:Allergies and autoimmune diseases; Blood group antigen proteins; Human disease related genes:Immune system diseases:Primary immunodeficiency; Human disease related genes:Other diseases:Mental and behavioural disorders; Disease related genes; Predicted secreted proteins; FDA approved drug targets:Biotech drugs					1	0	0	1	0	1	1	0	0	0	0	1	0	0	0	0	1	0	0	0
C7	730	symbol	H. sapiens	730	H. sapiens	C7	complement C7	The human gene C7 encodes a serum glycoprotein that plays a crucial role in the innate immune system by forming a membrane attack complex with complement components C5b, C6, C8, and C9. This protein contains a CDC/MACPF domain and belongs to a family of molecules that form pores involved in host immunity and bacterial pathogenesis. C7 deficiency is a rare disorder associated with mutations in thi…	C7 deficiency is a rare autosomal recessive disorder that affects the innate immune system and increases susceptibility to bacterial infections. Patients with C7 deficiency may experience recurrent infections, particularly with Neisseria species, which can lead to meningitis, sepsis, and other life-threatening conditions. There are currently no targeted drug discovery efforts for C7 deficiency, a…	GO:0006957 complement activation, alternative pathway;GO:0006958 complement activation, classical pathway;GO:0002455 humoral immune response mediated by circulating immunoglobulin		Predicted secreted proteins; Human disease related genes:Immune system diseases:Primary immunodeficiency; Cancer-related genes:Candidate cancer biomarkers; Disease related genes					1	0	0	0	0	0	0	0	0	0	0	1	0	0	0	0	0	0	0	0
APOL1	8542	symbol	H. sapiens	8542	H. sapiens	APOL1	apolipoprotein L1	APOL1 is a gene that encodes a secreted high density lipoprotein that binds to apolipoprotein A-I, the major apoprotein of HDL. It is involved in the formation of most cholesteryl esters in plasma and promotes efflux of cholesterol from cells. This apolipoprotein L family member may play a role in lipid exchange and transport throughout the body, as well as in reverse cholesterol transport from p…	APOL1 has been linked to several diseases, including chronic kidney disease (CKD), focal segmental glomerulosclerosis (FSGS), and hypertension-attributed end-stage kidney disease (ESKD) in African Americans. The APOL1 gene variants G1 and G2 have been associated with an increased risk of developing these diseases. The G1 and G2 variants are found almost exclusively in individuals of African desce…	GO:0051838 cytolysis by host of symbiont cells;GO:0051873 killing by host of symbiont cells;GO:1902476 chloride transmembrane transport		Disease related genes; Potential drug targets; Candidate cardiovascular disease genes; Predicted secreted proteins; Transporters:Transporter channels and pores; Human disease related genes:Urinary system diseases:Kidney diseases		Zinc; Zinc acetate; Zinc chloride; Zinc sulfate, unspecified form			1	0	0	1	1	0	0	0	0	1	0	0	1	0	1	0	0	0	0	0
APMAP	57136	symbol	H. sapiens	57136	H. sapiens	APMAP	adipocyte plasma membrane associated protein	APMAP, or adipocyte plasma membrane associated protein, is a gene that encodes a protein involved in arylesterase activity and biosynthetic processes. The protein is located in the cell surface and membrane. This information is provided by the Alliance of Genome Resources as of April 2022.	There is limited information available on the disease implications of APMAP. However, some studies have suggested that APMAP may play a role in the development of obesity and metabolic disorders. For example, a study published in the journal PLOS ONE in 2015 found that APMAP expression was significantly higher in adipose tissue from obese individuals compared to lean individuals. Additionally, a …	GO:0009058 biosynthetic process;GO:0008152 metabolic process;GO:0008150 biological_process		Predicted intracellular proteins	Plasma membrane (Approved)				0	0	0	0	0	0	0	0	0	0	0	0	0	0	0	0	0	0	0	0
PCYOX1	51449	symbol	H. sapiens	51449	H. sapiens	PCYOX1	prenylcysteine oxidase 1	PCYOX1 is a human gene that encodes for the enzyme prenylcysteine oxidase 1. This enzyme is responsible for breaking down prenylcysteine, a molecule that is released during the degradation of prenylated proteins. The breakdown of prenylcysteine by PCYOX1 results in the production of free cysteines and a hydrophobic isoprenoid product. This gene is important for maintaining proper protein degradat…	There is limited information available on the disease implications of PCYOX1 mutations. However, recent studies have suggested that mutations in this gene may be associated with certain types of cancer, including breast and lung cancer. Targeted drug discovery efforts for PCYOX1 are still in the early stages, but there is potential for the development of drugs that target this enzyme for cancer t…	GO:0030328 prenylcysteine catabolic process;GO:0030329 prenylcysteine metabolic process;GO:0030327 prenylated protein catabolic process		ENZYME proteins:Oxidoreductases; Enzymes; Predicted intracellular proteins					0	0	0	0	0	0	0	0	0	0	0	0	1	0	0	0	0	0	0	0
IGLV10-54	28772	symbol	H. sapiens	28772	H. sapiens	IGLV10-54	immunoglobulin lambda variable 10-54			GO:0002377 immunoglobulin production;GO:0002440 production of molecular mediator of immune response;GO:0002250 adaptive immune response		Predicted secreted proteins					1	0	0	0	0	0	0	0	0	0	0	0	0	0	0	0	0	0	0	0
CAT	847	symbol	H. sapiens	847	H. sapiens	CAT	catalase	The human gene CAT encodes for the enzyme catalase, which plays a crucial role in the body's defense against oxidative stress. Catalase is present in the peroxisome of almost all aerobic cells and converts hydrogen peroxide into water and oxygen, thereby reducing the toxic effects of hydrogen peroxide. Oxidative stress is believed to contribute to the development of various chronic diseases, incl…	As mentioned earlier, the only known disease caused by the CAT gene is acatalasemia, which is a rare autosomal recessive disorder characterized by the absence or very low levels of catalase activity in red blood cells. This condition can lead to oral ulcerations, gum infections, and a higher risk of developing diabetes, as well as an increased susceptibility to oxidative stress-related diseases. …	GO:0061692 cellular detoxification of hydrogen peroxide;GO:0061691 detoxification of hydrogen peroxide;GO:0080184 response to phenylpropanoid		Disease related genes; Enzymes; Cancer-related genes:Candidate cancer biomarkers; Human disease related genes:Congenital disorders of metabolism:Peroxisomal diseases; Predicted intracellular proteins; ENZYME proteins:Oxidoreductases; FDA approved drug targets:Small molecule drugs	Vesicles (Enhanced)	Fomepizole; Cannabidiol; Medical Cannabis; Nabiximols	(M136)PID FOXO PATHWAY	(M5938)HALLMARK REACTIVE OXYGEN SPECIES PATHWAY; (M5949)HALLMARK PEROXISOME; (M5948)HALLMARK BILE ACID METABOLISM	0	0	1	0	0	0	0	0	0	0	0	0	1	0	0	0	0	1	0	1
ACTG1	71	symbol	H. sapiens	71	H. sapiens	ACTG1	actin gamma 1	ACTG1 is a gene that encodes for actin gamma 1, a cytoplasmic actin found in all cell types. Actins are proteins involved in various types of cell motility and in maintaining the cytoskeleton. ACTG1 mutations are associated with DFNA20/26, a subtype of autosomal dominant non-syndromic sensorineural progressive hearing loss, and Baraitser-Winter syndrome. Alternative splicing results in multiple t…	DFNA20/26 is a subtype of autosomal dominant non-syndromic sensorineural progressive hearing loss caused by mutations in the ACTG1 gene. The mutations affect the structure and function of actin gamma 1, leading to degeneration of hair cells in the inner ear. There are currently no targeted drug discovery efforts for DFNA20/26, and treatment options are limited to hearing aids and cochlear implant…	GO:0150111 regulation of transepithelial transport;GO:1902396 protein localization to bicellular tight junction;GO:0098974 postsynaptic actin cytoskeleton organization		Human disease related genes:Congenital malformations:Other congenital malformations; Human disease related genes:Nervous system diseases:Ear disease; Predicted intracellular proteins; Disease related genes		Copper; Artenimol	(M16801)SIG REGULATION OF THE ACTIN CYTOSKELETON BY RHO GTPASES	(M5892)HALLMARK CHOLESTEROL HOMEOSTASIS; (M5915)HALLMARK APICAL JUNCTION	1	0	0	0	1	0	1	1	1	1	0	0	0	0	0	1	1	0	1	0
EIF4A1	1973	symbol	H. sapiens	1973	H. sapiens	EIF4A1	eukaryotic translation initiation factor 4A1	EIF4A1 is a human gene that encodes for the eukaryotic translation initiation factor 4A1. This protein is involved in the initiation of protein synthesis in the cytoplasm of cells. It has the ability to bind to double-stranded RNA, which is important for the regulation of gene expression. EIF4A1 is located in the cytoplasm and is predicted to play a role in cytoplasmic translational initiation. O…	EIF4A1 has been implicated in various diseases, including cancer, viral infections, and neurological disorders. In cancer, EIF4A1 has been shown to be overexpressed in several types of tumors, including breast, lung, and pancreatic cancer. This overexpression is associated with increased cell proliferation and tumor growth, making EIF4A1 a potential target for cancer therapy. Several studies have…	GO:0002183 cytoplasmic translational initiation;GO:0006413 translational initiation;GO:0002181 cytoplasmic translation		Enzymes; ENZYME proteins:Hydrolases; Predicted intracellular proteins	Cytosol (Approved)	Copper	(M121)PID MTOR 4PATHWAY; (M66)PID MYC ACTIV PATHWAY	(M5922)HALLMARK UNFOLDED PROTEIN RESPONSE; (M5926)HALLMARK MYC TARGETS V1	0	0	0	0	0	0	0	0	0	0	0	0	0	0	0	0	0	0	0	0
S100A7	6278	symbol	H. sapiens	6278	H. sapiens	S100A7	S100 calcium binding protein A7	S100A7 is a gene that encodes a protein belonging to the S100 family of proteins, which contain two EF-hand calcium-binding motifs. S100 proteins are involved in regulating various cellular processes such as cell cycle progression and differentiation. S100A7 is unique among S100 proteins in that it lacks calcium binding ability in one EF-hand at the N-terminus. The protein is overexpressed in hyp…	S100A7 has been implicated in various diseases, including psoriasis, breast cancer, and other hyperproliferative skin disorders. In psoriasis, S100A7 is overexpressed in lesional skin and has been shown to contribute to the pathogenesis of the disease by promoting inflammation and keratinocyte proliferation. In breast cancer, S100A7 is associated with poor prognosis and metastasis. Targeted drug …	GO:0010820 positive regulation of T cell chemotaxis;GO:0010819 regulation of T cell chemotaxis;GO:0140131 positive regulation of lymphocyte chemotaxis		Predicted secreted proteins; Cancer-related genes:Candidate cancer biomarkers; Predicted intracellular proteins	Cytosol (Supported)	Ibuprofen; Zinc; 8-anilinonaphthalene-1-sulfonic acid; Dexibuprofen; Zinc acetate; Zinc chloride; Zinc sulfate, unspecified form	(M254)PID MYC REPRESS PATHWAY; (M5883)NABA SECRETED FACTORS; (M5885)NABA MATRISOME ASSOCIATED		1	0	1	0	0	0	0	0	0	0	1	0	0	0	0	0	0	0	1	0
IGHV1OR15-1	388077	symbol	H. sapiens	388077	H. sapiens	IGHV1OR15-1	immunoglobulin heavy variable 1/OR15-1 (non-functional)										0	0	0	0	0	0	0	0	0	0	0	0	0	0	0	0	0	0	0	0
FBLN1	2192	symbol	H. sapiens	2192	H. sapiens	FBLN1	fibulin 1	Fibulin 1, also known as FBLN1, is a protein that is secreted and becomes part of the extracellular matrix. It requires calcium-binding to bind to laminin and nidogen. Fibulin 1 also plays a role in platelet adhesion by binding to fibrinogen. There are four splice variants of the gene, each encoding a different isoform, but no functional differences have been identified among them. Fibulin 1 is i…	Mutations in the FBLN1 gene have been associated with several diseases, including age-related macular degeneration (AMD) and cutis laxa. In AMD, fibulin 1 is involved in the formation of drusen, which are deposits that accumulate in the retina and can lead to vision loss. Targeted drug discovery efforts have focused on developing therapies that can prevent or reduce the formation of drusen. One e…	GO:1900025 negative regulation of substrate adhesion-dependent cell spreading;GO:0072378 blood coagulation, fibrin clot formation;GO:0072376 protein activation cascade		Predicted secreted proteins; Human disease related genes:Congenital malformations:Congenital malformations of the musculoskeletal system; Predicted intracellular proteins; Disease related genes	Endoplasmic reticulum (Approved)		(M3008)NABA ECM GLYCOPROTEINS; (M5884)NABA CORE MATRISOME; (M5889)NABA MATRISOME	(M5930)HALLMARK EPITHELIAL MESENCHYMAL TRANSITION; (M5934)HALLMARK XENOBIOTIC METABOLISM	0	0	0	0	0	0	0	0	1	0	0	0	0	0	0	0	0	0	0	0
DSC1	1823	symbol	H. sapiens	1823	H. sapiens	DSC1	desmocollin 1	DSC1, also known as desmocollin 1, is a glycoprotein that belongs to the desmocollin subfamily of the cadherin superfamily. It is a calcium-dependent protein that is primarily found in epithelial cells, where it plays a crucial role in cell adhesion and desmosome formation. Autoantibodies that target DSC1 are present in a subtype of IgA pemphigus, a life-threatening autoimmune disease. The gene e…	There is limited information available on targeted drug discovery efforts for DSC1, as it is primarily studied in the context of autoimmune diseases such as IgA pemphigus. However, there have been some successful drugs developed for autoimmune diseases that target other proteins involved in cell adhesion and desmosome formation, such as monoclonal antibodies against desmoglein 1 and 3 in pemphigu…	GO:0007156 homophilic cell adhesion via plasma membrane adhesion molecules;GO:0098742 cell-cell adhesion via plasma-membrane adhesion molecules;GO:0098609 cell-cell adhesion						(M5915)HALLMARK APICAL JUNCTION	0	0	1	0	0	0	0	0	1	0	0	0	0	0	0	1	0	0	1	0
PI16	221476	symbol	H. sapiens	221476	H. sapiens	PI16	peptidase inhibitor 16	PI16, or peptidase inhibitor 16, is a gene that is predicted to have peptidase inhibitor activity and be involved in negative regulation of peptidase activity. It is also predicted to play a role in negative regulation of cell growth involved in cardiac muscle cell development. PI16 is expected to be active in the extracellular space.	There is limited information available on the disease implications of PI16. However, some studies have suggested that PI16 may be involved in the development of certain types of cancer, such as breast cancer and lung cancer. Targeted drug discovery efforts for PI16 are also limited, as the function and mechanism of action of this gene are not well understood. Currently, there are no drugs on the …	GO:0061052 negative regulation of cell growth involved in cardiac muscle cell development;GO:0061050 regulation of cell growth involved in cardiac muscle cell development;GO:0055022 negative regulation of cardiac muscle tissue growth		Predicted secreted proteins; CD markers					0	0	0	0	0	0	0	0	0	0	1	0	0	0	0	0	0	0	0	0
CFP	5199	symbol	H. sapiens	5199	H. sapiens	CFP	complement factor properdin	The human gene CFP encodes for a plasma glycoprotein called complement factor properdin, which plays a crucial role in regulating the alternative complement pathway of the innate immune system. This protein binds to various microbial surfaces and apoptotic cells, stabilizing the C3- and C5-convertase enzyme complexes in a feedback loop that ultimately leads to the formation of the membrane attack…	Properdin deficiency, caused by mutations in the CFP gene, is associated with an increased risk of meningococcal infections. This has led to efforts to develop drugs that can boost properdin levels or activity as a potential treatment for these infections. One such drug is a recombinant form of properdin called APL-2, which is currently in clinical trials for the treatment of geographic atrophy, …	GO:1903028 positive regulation of opsonization;GO:1903027 regulation of opsonization;GO:0006957 complement activation, alternative pathway		Predicted secreted proteins; Human disease related genes:Immune system diseases:Primary immunodeficiency; Predicted intracellular proteins; Disease related genes	Vesicles (Approved)			(M5924)HALLMARK MTORC1 SIGNALING; (M5950)HALLMARK ALLOGRAFT REJECTION	1	0	1	0	1	0	1	0	0	0	0	1	0	0	0	0	1	0	0	0
APCS	325	symbol	H. sapiens	325	H. sapiens	APCS	amyloid P component, serum	APCS is a gene that encodes a glycoprotein belonging to the pentraxin family of proteins. This protein has a pentameric organization and is thought to have a role as a chaperone by binding to proteins in the pathological amyloid cross-beta fold. APCS is also believed to control the degradation of chromatin and has been shown to bind to apoptotic cells at an early stage, suggesting its involvement…	APCS has been implicated in several diseases, including Alzheimer's disease, rheumatoid arthritis, and systemic lupus erythematosus. In Alzheimer's disease, APCS has been shown to bind to amyloid-beta peptides and promote their clearance, making it a potential therapeutic target. In rheumatoid arthritis, APCS levels are elevated in the synovial fluid of affected joints, and it has been suggested …	GO:0044866 modulation by host of viral exo-alpha-sialidase activity;GO:0044867 modulation by host of viral catalytic activity;GO:0044869 negative regulation by host of viral exo-alpha-sialidase activity		Predicted secreted proteins; Potential drug targets; Transporters:Transporter channels and pores; Disease related genes		Zinc; Methyl 4,6-O-[(1R)-1-carboxyethylidene]-beta-D-galactopyranoside; Bis-1,2-{[(Z)-2-carboxy-2-methyl-1,3-dioxane]-5-yloxycarbamoyl}-ethane; BIS-1,2-{[(Z)-2CARBOXY-2-METHYL-1,3-DIOXANE]-5-YLOXYCARBONYL}-PIPERAZINE; Copper; Zinc acetate			1	0	0	0	0	1	0	1	0	0	1	0	0	0	1	0	0	0	0	0
ADIPOQ	9370	symbol	H. sapiens	9370	H. sapiens	ADIPOQ	adiponectin, C1Q and collagen domain containing	The ADIPOQ gene is responsible for producing a protein called adiponectin, which is found exclusively in adipose tissue (fat). The protein is similar to collagens X and VIII and complement factor C1q, and is involved in metabolic and hormonal processes. Mutations in this gene can lead to adiponectin deficiency. There are multiple versions of the gene that produce the same protein due to alternati…	Mutations in the ADIPOQ gene have been associated with various metabolic disorders, including obesity, type 2 diabetes, and cardiovascular disease. Low levels of adiponectin have been linked to insulin resistance and inflammation, which are key factors in the development of these diseases. As a result, there has been significant interest in developing drugs that can increase adiponectin levels or…	GO:2000477 regulation of metanephric podocyte development;GO:2000478 positive regulation of metanephric podocyte development;GO:2000534 positive regulation of renal albumin absorption		Disease related genes; Potential drug targets; Candidate cardiovascular disease genes; Transporters:Accessory Factors Involved in Transport; Predicted secreted proteins; Human disease related genes:Congenital disorders of metabolism:Other congenital disorders of metabolism			(M3008)NABA ECM GLYCOPROTEINS; (M5884)NABA CORE MATRISOME; (M5889)NABA MATRISOME	(M5905)HALLMARK ADIPOGENESIS	1	0	0	0	0	0	1	1	0	0	1	0	1	0	0	0	1	0	0	1
IGF2	3481	symbol	H. sapiens	3481	H. sapiens	IGF2	insulin like growth factor 2	The IGF2 gene is a member of the insulin family of growth factors and is involved in development and growth. It is an imprinted gene, meaning it is only expressed from the paternal allele. Epigenetic changes at this locus are associated with several conditions, including Wilms tumor, Beckwith-Wiedemann syndrome, rhabdomyosarcoma, and Silver-Russell syndrome. There is also a read-through INS-IGF2 …	The IGF2 gene has been implicated in several diseases, including cancer and metabolic disorders. In cancer, IGF2 is often overexpressed and promotes tumor growth and metastasis. Targeted drug discovery efforts have focused on developing inhibitors of the IGF2 signaling pathway, such as monoclonal antibodies and small molecule inhibitors. One example of a successful drug targeting IGF2 is the mono…	GO:0038028 insulin receptor signaling pathway via phosphatidylinositol 3-kinase;GO:0048633 positive regulation of skeletal muscle tissue growth;GO:2000467 positive regulation of glycogen (starch) synthase activity		Disease related genes; Human disease related genes:Cancers:Cancers of endocrine organs; Human disease related genes:Congenital malformations:Other congenital malformations; Predicted secreted proteins; Cancer-related genes:Candidate cancer biomarkers; RAS pathway related proteins; Human disease related genes:Cancers:Cancers of the digestive system	Golgi apparatus (Approved)		(M142)PID AJDISS 2PATHWAY; (M5883)NABA SECRETED FACTORS; (M5885)NABA MATRISOME ASSOCIATED	(M5953)HALLMARK KRAS SIGNALING UP	0	1	0	1	0	0	0	0	0	0	1	0	1	0	0	0	0	0	0	1
HPR	3250	symbol	H. sapiens	3250	H. sapiens	HPR	haptoglobin-related protein	HPR (haptoglobin-related protein) is a gene that encodes a protein that binds hemoglobin as effectively as haptoglobin. However, unlike haptoglobin, the concentration of this protein in the plasma is not affected in patients with sickle cell anemia and extensive intravascular hemolysis. This suggests that there may be a difference in the way haptoglobin-hemoglobin and haptoglobin-related protein-…	There is limited information available on the disease implications of HPR. However, some studies have suggested that HPR may be a potential biomarker for breast cancer recurrence. Targeted drug discovery efforts for HPR are also limited, as the function of this protein is not well understood. Currently, there are no drugs on the market that specifically target HPR. However, there are drugs that t…	GO:0002526 acute inflammatory response;GO:0006954 inflammatory response;GO:0010942 positive regulation of cell death		Predicted secreted proteins; Enzymes; Predicted intracellular proteins; Peptidases:Serine-type peptidases	Vesicles (Approved)	Zinc; Copper; Zinc acetate			0	0	0	0	0	1	0	0	0	1	0	0	0	0	0	0	0	0	0	0
SERPINF1	5176	symbol	H. sapiens	5176	H. sapiens	SERPINF1	serpin family F member 1	SERPINF1 is a gene that encodes a member of the serpin family, which does not exhibit the serine protease inhibitory activity displayed by many other serpin proteins. The protein encoded by this gene is secreted and has a strong inhibitory effect on angiogenesis. Additionally, it is a neurotrophic factor that plays a role in neuronal differentiation in retinoblastoma cells. Mutations in this gene…	Mutations in the SERPINF1 gene have been associated with osteogenesis imperfecta, type VI, a rare genetic disorder characterized by brittle bones and skeletal deformities. Targeted drug discovery efforts have focused on developing drugs that can mimic the inhibitory effect of SERPINF1 on angiogenesis, with the goal of treating cancer and other diseases that involve abnormal blood vessel growth. O…	GO:0071279 cellular response to cobalt ion;GO:0060770 negative regulation of epithelial cell proliferation involved in prostate gland development;GO:0060767 epithelial cell proliferation involved in prostate gland development		Disease related genes; Predicted secreted proteins; Human disease related genes:Congenital malformations:Congenital malformations of the musculoskeletal system; Cancer-related genes:Candidate cancer biomarkers; Predicted intracellular proteins		Copper	(M3468)NABA ECM REGULATORS; (M5885)NABA MATRISOME ASSOCIATED; (M5889)NABA MATRISOME		0	0	0	0	0	0	0	1	0	0	1	0	0	0	0	0	0	0	0	0
ORM1	5004	symbol	H. sapiens	5004	H. sapiens	ORM1	orosomucoid 1	ORM1, also known as orosomucoid 1, is a gene that encodes a protein that is a key acute phase plasma protein. This protein is classified as an acute-phase reactant because its levels increase during acute inflammation. The specific function of this protein is not yet fully understood, but it may be involved in aspects of immunosuppression. ORM1 is an important biomarker for various diseases, incl…	ORM1 has been implicated in various diseases, including cancer, cardiovascular disease, and inflammatory disorders. In cancer, elevated levels of ORM1 have been associated with poor prognosis and increased tumor growth. In cardiovascular disease, ORM1 has been shown to be a predictor of adverse outcomes, such as myocardial infarction and stroke. In inflammatory disorders, ORM1 levels are elevated…	GO:0006953 acute-phase response;GO:0032731 positive regulation of interleukin-1 beta production;GO:0032715 negative regulation of interleukin-6 production		Candidate cardiovascular disease genes; Predicted secreted proteins; Cancer-related genes:Candidate cancer biomarkers	Vesicles (Approved); Additional: Golgi apparatus	Amsacrine; Lidocaine; Progesterone; Chlorpromazine; Dipyridamole; Thalidomide		(M5905)HALLMARK ADIPOGENESIS	0	1	1	0	0	1	0	0	0	0	0	0	0	0	0	0	0	0	0	0
ZNF677	342926	symbol	H. sapiens	342926	H. sapiens	ZNF677	zinc finger protein 677	ZNF677 is a human gene that encodes for a zinc finger protein 677. This protein is predicted to have the ability to bind to DNA and regulate transcription by RNA polymerase II. It is also predicted to be active in the nucleus. The function of ZNF677 is not yet fully understood, but it is believed to play a role in the regulation of gene expression. Further research is needed to fully understand t…	Unfortunately, there is currently limited information available on the disease implications and targeted drug discovery efforts for ZNF677. As the function of this gene is not yet fully understood, it is difficult to determine its potential role in disease development or progression. Additionally, there are no known drugs on the market that specifically target ZNF677. However, further research on…	GO:0006355 regulation of DNA-templated transcription;GO:1903506 regulation of nucleic acid-templated transcription;GO:2001141 regulation of RNA biosynthetic process		Transcription factors:Zinc-coordinating DNA-binding domains; Predicted intracellular proteins	Nucleoplasm (Approved); Additional: Centrosome				0	0	0	0	0	0	0	0	0	0	0	0	0	0	0	0	0	0	0	0
CPB2	1361	symbol	H. sapiens	1361	H. sapiens	CPB2	carboxypeptidase B2	CPB2 is a gene that encodes for carboxypeptidase B2, an enzyme that breaks down peptide bonds at the C-terminal end of basic amino acids. This enzyme is activated by trypsin and downregulates fibrinolysis after thrombin activation. Polymorphisms have been identified in both the gene and its promoter region, and alternate splicing results in multiple transcript variants.	Research on CPB2 has identified its potential involvement in various diseases, including thrombosis, cancer, and inflammation. In thrombosis, CPB2 has been shown to play a role in regulating fibrinolysis, and its inhibition has been explored as a potential therapeutic target. In cancer, CPB2 has been found to be overexpressed in certain types of tumors, and its inhibition has been shown to reduce…	GO:2000346 negative regulation of hepatocyte proliferation;GO:0003331 positive regulation of extracellular matrix constituent secretion;GO:0010757 negative regulation of plasminogen activation		ENZYME proteins:Hydrolases; Enzymes; Peptidases:Metallopeptidases; Predicted secreted proteins; FDA approved drug targets:Biotech drugs		AZD-9684; Prothrombin		(M5946)HALLMARK COAGULATION	1	0	0	0	0	0	0	1	1	0	1	0	0	0	0	0	0	0	0	0
PRSS3	5646	symbol	H. sapiens	5646	H. sapiens	PRSS3	serine protease 3	PRSS3 is a gene that encodes for a trypsinogen, a type of serine protease. It is expressed in both the brain and pancreas and is resistant to common trypsin inhibitors. The enzyme is active on peptide linkages involving the carboxyl group of lysine or arginine. PRSS3 is located on chromosome 9 and is localized to the locus of T cell receptor beta variable orphans. There are four transcript varian…	PRSS3 has been implicated in various diseases, including pancreatic cancer, Alzheimer's disease, and inflammatory bowel disease. In pancreatic cancer, PRSS3 is overexpressed and plays a role in tumor growth and invasion. Targeting PRSS3 with small molecule inhibitors has been explored as a potential therapeutic strategy for pancreatic cancer. In Alzheimer's disease, PRSS3 has been shown to cleave…	GO:0031638 zymogen activation;GO:0043542 endothelial cell migration;GO:0010631 epithelial cell migration		ENZYME proteins:Hydrolases; Enzymes; Peptidases:Serine-type peptidases; Predicted secreted proteins; Predicted intracellular proteins	Vesicles (Approved); Additional: Endoplasmic reticulum	4-(1,3,2-Dioxaborolan-2-Yloxy)Butan-1-Aminium; 4-Hydroxybutan-1-Aminium; 4-(Hydroxymethyl)Benzamidine; Benzamidine; Diamino-N-[3-(1,3,2-dioxaborolan-2-yloxy)propyl]methaniminium; Guanidine-3-propanol; [4-(1,3,2-Dioxaborolan-2-Yloxy)Methyl]Benzamidine; 1,3,2-Dioxaborolan-2-Ol	(M3468)NABA ECM REGULATORS; (M5885)NABA MATRISOME ASSOCIATED; (M5889)NABA MATRISOME	(M5921)HALLMARK COMPLEMENT	1	0	1	0	0	0	0	0	0	0	1	0	1	0	0	0	0	0	0	0
MST1	4485	symbol	H. sapiens	4485	H. sapiens	MST1	macrophage stimulating 1	MST1 (macrophage stimulating 1) is a human gene that encodes a protein containing four kringle domains and a serine protease domain, similar to hepatic growth factor. However, the encoded protein may not have any proteolytic activity. The receptor for this protein is RON tyrosine kinase, which activates ciliary motility of ciliated epithelial lung cells. MST1 is secreted and cleaved to form an al…	MST1 has been implicated in various diseases, including cancer, fibrosis, and inflammation. In cancer, MST1 has been shown to have both tumor-suppressive and tumor-promoting effects, depending on the context. Targeted drug discovery efforts have focused on developing inhibitors of the RON receptor, which could potentially be used to treat cancer and other diseases. One example of a successful dru…	GO:2000479 regulation of cAMP-dependent protein kinase activity;GO:0045721 negative regulation of gluconeogenesis;GO:0006111 regulation of gluconeogenesis		Human disease related genes:Immune system diseases:Other immune system diseases; Predicted secreted proteins; Cancer-related genes:Mutational cancer driver genes; Predicted intracellular proteins			(M159)PID AMB2 NEUTROPHILS PATHWAY; (M239)PID A6B1 A6B4 INTEGRIN PATHWAY; (M136)PID FOXO PATHWAY	(M5946)HALLMARK COAGULATION	0	0	0	0	0	0	0	0	0	0	1	0	1	0	0	0	0	0	0	0
ITIH4	3700	symbol	H. sapiens	3700	H. sapiens	ITIH4	inter-alpha-trypsin inhibitor heavy chain 4	ITIH4 is a gene that encodes a protein that is secreted into the blood and cleaved by plasma kallikrein into two smaller forms. It is only expressed in the liver and appears to be upregulated during surgical trauma. ITIH4 is part of a cluster of similar genes on chromosome 3 and has two transcript variants that encode different isoforms.	ITIH4 has been implicated in various diseases, including cancer, inflammation, and cardiovascular disease. Studies have shown that ITIH4 levels are elevated in the serum of patients with hepatocellular carcinoma, breast cancer, and pancreatic cancer, suggesting that it may serve as a potential biomarker for these cancers. Additionally, ITIH4 has been shown to play a role in the regulation of infl…	GO:0030212 hyaluronan metabolic process;GO:0006953 acute-phase response;GO:0002526 acute inflammatory response		Predicted secreted proteins; Cancer-related genes:Candidate cancer biomarkers; Predicted intracellular proteins	Vesicles (Approved)	Zinc; Zinc acetate; Zinc chloride; Zinc sulfate, unspecified form	(M3468)NABA ECM REGULATORS; (M5885)NABA MATRISOME ASSOCIATED; (M5889)NABA MATRISOME	(M5934)HALLMARK XENOBIOTIC METABOLISM	0	1	0	0	1	1	0	0	0	0	1	0	0	0	0	0	0	0	0	0
GPLD1	2822	symbol	H. sapiens	2822	H. sapiens	GPLD1	glycosylphosphatidylinositol specific phospholipase D1	GPLD1 is a gene that encodes for a glycosylphosphatidylinositol (GPI) degrading enzyme called glycosylphosphatidylinositol specific phospholipase D1. GPI anchors are glycolipids found on many blood cells that tether proteins to the extracellular face of eukaryotic plasma membranes. This enzyme hydrolyzes the inositol phosphate linkage in proteins anchored by phosphatidylinositol glycans, which re…	Research on GPLD1 has shown its potential involvement in various diseases, including cancer, Alzheimer's disease, and inflammatory disorders. In cancer, GPLD1 has been found to be overexpressed in certain types of tumors, and its inhibition has been shown to reduce tumor growth and metastasis. In Alzheimer's disease, GPLD1 has been implicated in the formation of amyloid plaques, a hallmark of the…	GO:0006507 GPI anchor release;GO:0071401 cellular response to triglyceride;GO:0034014 response to triglyceride		Predicted secreted proteins; Enzymes; ENZYME proteins:Hydrolases			(M174)PID UPA UPAR PATHWAY		1	0	0	0	0	0	0	0	0	0	1	0	1	0	0	0	0	0	0	0
IGKV3D-15	28875	symbol	H. sapiens	28875	H. sapiens	IGKV3D-15	immunoglobulin kappa variable 3D-15			GO:0002377 immunoglobulin production;GO:0002440 production of molecular mediator of immune response;GO:0002250 adaptive immune response		Predicted secreted proteins	Plasma membrane (Approved)				1	0	0	0	0	0	0	0	0	0	0	0	0	0	0	0	0	0	0	0
PRDX2	7001	symbol	H. sapiens	7001	H. sapiens	PRDX2	peroxiredoxin 2	PRDX2 is a gene that encodes a peroxiredoxin 2 protein, which is an antioxidant enzyme that reduces hydrogen peroxide and alkyl hydroperoxides. The protein plays a protective role against oxidative stress in cells and may contribute to the antiviral activity of CD8(+) T-cells. The crystal structure of the protein has been resolved to 2.7 angstroms. PRDX2 stabilizes hemoglobin, preventing hemolyti…	PRDX2 has been implicated in various diseases, including cancer, neurodegenerative disorders, and hemolytic anemia. In cancer, PRDX2 has been shown to be upregulated in several types of tumors, including breast, lung, and prostate cancer, and may play a role in tumor progression and resistance to chemotherapy. Targeted drug discovery efforts have focused on developing inhibitors of PRDX2 as poten…	GO:0002536 respiratory burst involved in inflammatory response;GO:0002679 respiratory burst involved in defense response;GO:0019430 removal of superoxide radicals		ENZYME proteins:Oxidoreductases; Enzymes; Cancer-related genes:Candidate cancer biomarkers; Predicted intracellular proteins	Cytosol (Supported)	3-sulfino-L-alanine; N-Carbamoyl-Alanine; Copper		(M5938)HALLMARK REACTIVE OXYGEN SPECIES PATHWAY; (M5945)HALLMARK HEME METABOLISM	1	0	0	0	0	1	0	1	1	0	0	0	0	0	0	1	0	1	0	0
SPP2	6694	symbol	H. sapiens	6694	H. sapiens	SPP2	secreted phosphoprotein 2	The human gene SPP2 encodes for a secreted phosphoprotein that belongs to the cystatin superfamily. This protein is released from cells and is involved in various biological processes. The exact function of SPP2 is not yet fully understood, but it is believed to play a role in regulating the activity of enzymes that break down proteins. Mutations in this gene have been associated with certain typ…	There is limited information available on the disease implications of SPP2, but studies have suggested that mutations in this gene may be associated with certain types of cancer, including breast cancer and lung cancer. Targeted drug discovery efforts for SPP2 are also limited, as its exact function and role in disease are not yet fully understood. However, some studies have suggested that SPP2 m…	GO:0046849 bone remodeling;GO:0048771 tissue remodeling;GO:0001501 skeletal system development		Predicted secreted proteins; Predicted intracellular proteins					0	1	0	1	0	0	0	0	0	0	0	0	0	0	0	0	0	0	0	0
GGH	8836	symbol	H. sapiens	8836	H. sapiens	GGH	gamma-glutamyl hydrolase	The GGH gene encodes for the enzyme gamma-glutamyl hydrolase, which is responsible for breaking down folylpoly-gamma-glutamates and antifolylpoly-gamma-glutamates by removing gamma-linked polyglutamates and glutamate. This process is important for the metabolism of folate, which is essential for DNA synthesis and cell division. Mutations in the GGH gene have been associated with reduced enzyme ac…	Mutations in the GGH gene have been associated with various diseases, including cancer, neural tube defects, and cardiovascular disease. Reduced enzyme activity due to GGH mutations can lead to impaired folate metabolism, which is essential for DNA synthesis and cell division. This can result in abnormal cell growth and division, leading to cancer. Additionally, impaired folate metabolism during …	GO:0046900 tetrahydrofolylpolyglutamate metabolic process;GO:0006760 folic acid-containing compound metabolic process;GO:0042558 pteridine-containing compound metabolic process		Enzymes; ENZYME proteins:Hydrolases; Peptidases:Cysteine-type peptidases; Predicted intracellular proteins				(M5941)HALLMARK UV RESPONSE UP	0	0	1	0	0	0	0	0	0	0	0	0	0	0	0	0	0	0	0	0
PEPD	5184	symbol	H. sapiens	5184	H. sapiens	PEPD	peptidase D	PEPD is a gene that encodes for an enzyme called peptidase D. This enzyme forms a homodimer that breaks down dipeptides or tripeptides with C-terminal proline or hydroxyproline residues. PEPD plays a crucial role in the recycling of proline and may be rate-limiting for the production of collagen. Mutations in this gene can lead to prolidase deficiency, which is characterized by the excretion of l…	Prolidase deficiency is a rare autosomal recessive disorder caused by mutations in the PEPD gene. This disorder is characterized by the excretion of large amounts of di- and tri-peptides containing proline, which can lead to skin lesions, recurrent infections, and impaired wound healing. There is currently no cure for prolidase deficiency, and treatment is mainly supportive. However, targeted dru…	GO:0030574 collagen catabolic process;GO:0032963 collagen metabolic process;GO:0006520 amino acid metabolic process		ENZYME proteins:Hydrolases; Disease related genes; Enzymes; Potential drug targets; Peptidases:Metallopeptidases; Predicted intracellular proteins; Human disease related genes:Congenital disorders of metabolism:Congenital disorders of amino acid metabolism	Nucleoplasm (Approved)				0	0	0	0	0	0	0	0	0	0	0	0	0	0	0	0	0	0	0	0
IGKV1-27	28935	symbol	H. sapiens	28935	H. sapiens	IGKV1-27	immunoglobulin kappa variable 1-27			GO:0002377 immunoglobulin production;GO:0002440 production of molecular mediator of immune response;GO:0002250 adaptive immune response		Predicted secreted proteins					1	0	0	0	0	0	0	0	0	0	0	0	0	0	0	0	0	0	0	0
FGB	2244	symbol	H. sapiens	2244	H. sapiens	FGB	fibrinogen beta chain	The FGB gene encodes the beta component of fibrinogen, a glycoprotein found in blood that is cleaved by thrombin to form fibrin, the main component of blood clots. Fibrinogen and its cleavage products also play important roles in regulating cell adhesion and spreading, vasoconstriction, chemotaxis, and cell growth. Mutations in the FGB gene can lead to several disorders, including afibrinogenemia…	Mutations in the FGB gene can lead to several disorders, including afibrinogenemia, dysfibrinogenemia, hypodysfibrinogenemia, and thrombotic tendency. Afibrinogenemia is a rare bleeding disorder characterized by the complete absence of fibrinogen in the blood, while dysfibrinogenemia and hypodysfibrinogenemia are characterized by abnormal fibrinogen molecules that can lead to bleeding or thrombos…	GO:0043152 induction of bacterial agglutination;GO:0031639 plasminogen activation;GO:0034116 positive regulation of heterotypic cell-cell adhesion		Disease related genes; Human disease related genes:Cardiovascular diseases:Hematologic diseases; Candidate cardiovascular disease genes; Predicted secreted proteins; Cancer-related genes:Candidate cancer biomarkers; Predicted intracellular proteins; FDA approved drug targets:Biotech drugs	Endoplasmic reticulum (Enhanced)	Alfimeprase; Thrombin; Prothrombin; Human thrombin; Thrombin alfa; Anti-inhibitor coagulant complex	(M169)PID INTEGRIN2 PATHWAY; (M257)PID EPHRINB REV PATHWAY; (M174)PID UPA UPAR PATHWAY		1	1	0	0	1	0	0	1	1	0	0	0	0	1	0	1	1	1	0	0
IGHV5-10-1	28386	symbol	H. sapiens	28386	H. sapiens	IGHV5-10-1	immunoglobulin heavy variable 5-10-1			GO:0002250 adaptive immune response;GO:0006955 immune response;GO:0002376 immune system process							1	0	0	0	0	0	0	0	0	0	0	0	0	0	0	0	0	0	0	0
PKM	5315	symbol	H. sapiens	5315	H. sapiens	PKM	pyruvate kinase M1/2	The PKM gene encodes a pyruvate kinase enzyme that plays a crucial role in glycolysis, the process by which glucose is broken down to produce energy. This enzyme catalyzes the transfer of a phosphoryl group from phosphoenolpyruvate to ADP, generating ATP and pyruvate. The PKM protein has been shown to interact with thyroid hormone and may mediate cellular metabolic effects induced by thyroid horm…	The PKM gene has been implicated in several diseases, including cancer, diabetes, and neurological disorders. In cancer, PKM isoform switching has been observed, leading to altered metabolic pathways that promote tumor growth and survival. Targeting PKM isoform expression has been explored as a potential therapeutic strategy for cancer treatment. In diabetes, PKM has been shown to play a role in …	GO:2000767 positive regulation of cytoplasmic translation;GO:0006735 NADH regeneration;GO:0061621 canonical glycolysis	yes	Enzymes; Cancer-related genes:Candidate cancer biomarkers; ENZYME proteins:Transferases; Predicted intracellular proteins	Cytosol (Enhanced)	Pyruvic acid; L-Phospholactate; 2-Phosphoglycolic Acid; 6-(2-fluorobenzyl)-2,4-dimethyl-4,6-dihydro-5H-thieno[2',3':4,5]pyrrolo[2,3-d]pyridazin-5-one; 1-[(2,6-difluorophenyl)sulfonyl]-4-(2,3-dihydro-1,4-benzodioxin-6-ylsulfonyl)piperazine; 1-(2,3-dihydro-1,4-benzodioxin-6-ylsulfonyl)-4-[(4-methoxyphenyl)sulfonyl]piperazine; Copper; Artenimol	(M255)PID HIF1 TFPATHWAY	(M5937)HALLMARK GLYCOLYSIS	0	0	1	0	0	0	0	0	0	0	0	0	0	0	0	0	0	0	0	1
MDH2	4191	symbol	H. sapiens	4191	H. sapiens	MDH2	malate dehydrogenase 2	MDH2 is a human gene that encodes for malate dehydrogenase 2, an enzyme that plays a crucial role in the citric acid cycle by catalyzing the reversible oxidation of malate to oxaloacetate. This gene is located in the mitochondria and is involved in the malate-aspartate shuttle, which coordinates metabolic processes between the cytosol and mitochondria. Multiple transcript variants of MDH2 have be…	Mutations in the MDH2 gene have been associated with various diseases, including mitochondrial encephalomyopathy, lactic acidosis, and stroke-like episodes (MELAS), a rare genetic disorder that affects the nervous system and causes seizures, headaches, and muscle weakness. Additionally, altered expression of MDH2 has been observed in several types of cancer, including breast, lung, and liver canc…	GO:0006107 oxaloacetate metabolic process;GO:0006108 malate metabolic process;GO:0006734 NADH metabolic process		Human disease related genes:Nervous system diseases:Epilepsy; Disease related genes; Enzymes; Predicted intracellular proteins; ENZYME proteins:Oxidoreductases; Citric acid cycle related proteins; FDA approved drug targets:Small molecule drugs	Mitochondria (Enhanced)	NADH; Citric acid; Xanthinol		(M5935)HALLMARK FATTY ACID METABOLISM; (M5905)HALLMARK ADIPOGENESIS; (M5936)HALLMARK OXIDATIVE PHOSPHORYLATION	0	0	0	0	0	0	0	0	0	0	0	0	0	0	0	0	0	0	0	1
C8A	731	symbol	H. sapiens	731	H. sapiens	C8A	complement C8 alpha chain	The C8A gene encodes the alpha subunit of complement C8, which is a component of the complement system. C8 is made up of three polypeptides, alpha, beta, and gamma, and participates in the formation of the membrane attack complex (MAC). The MAC is responsible for disrupting bacterial membrane organization by forming a pore on bacterial membranes. Mutations in the C8A gene can cause complement C8 …	Complement C8 alpha-gamma deficiency is a rare genetic disorder that affects the immune system's ability to fight off bacterial infections. Individuals with this deficiency are more susceptible to recurrent bacterial infections, particularly Neisseria meningitidis and Neisseria gonorrhoeae. There are currently no targeted drug discovery efforts for this specific deficiency, but treatment options …	GO:0006957 complement activation, alternative pathway;GO:0006958 complement activation, classical pathway;GO:0002455 humoral immune response mediated by circulating immunoglobulin		Human disease related genes:Immune system diseases:Primary immunodeficiency; Disease related genes; Potential drug targets; Predicted secreted proteins; Transporters:Transporter channels and pores		Zinc; Zinc acetate		(M5946)HALLMARK COAGULATION	1	0	0	0	1	0	0	0	0	0	0	1	0	0	0	0	0	0	0	0
IGFBP3	3486	symbol	H. sapiens	3486	H. sapiens	IGFBP3	insulin like growth factor binding protein 3	The IGFBP3 gene encodes a protein that belongs to the insulin-like growth factor binding protein family. The protein contains an IGFBP domain and a thyroglobulin type-I domain. It forms a complex with insulin-like growth factor acid-labile subunit (IGFALS) and either insulin-like growth factor (IGF) I or II, which circulates in the plasma and prolongs the half-life of IGFs, altering their interac…	The IGFBP3 gene has been implicated in various diseases, including cancer, diabetes, and cardiovascular disease. In cancer, IGFBP3 has been shown to have both tumor-suppressive and tumor-promoting effects, depending on the type of cancer and the cellular context. Targeted drug discovery efforts have focused on developing drugs that modulate the IGF signaling pathway, which is regulated by IGFBP3.…	GO:0043568 positive regulation of insulin-like growth factor receptor signaling pathway;GO:0044342 type B pancreatic cell proliferation;GO:0043567 regulation of insulin-like growth factor receptor signaling pathway		Predicted secreted proteins; Cancer-related genes:Candidate cancer biomarkers; Predicted intracellular proteins	Vesicles (Uncertain)	Alitretinoin; Mecasermin; Lonafarnib	(M236)PID DELTA NP63 PATHWAY; (M256)PID TAP63 PATHWAY; (M145)PID P53 DOWNSTREAM PATHWAY	(M5891)HALLMARK HYPOXIA; (M5909)HALLMARK MYOGENESIS; (M5930)HALLMARK EPITHELIAL MESENCHYMAL TRANSITION	0	0	0	1	1	0	0	0	0	0	0	0	1	0	0	1	0	0	0	0
IGHG4	3503	symbol	H. sapiens	3503	H. sapiens	IGHG4	immunoglobulin heavy constant gamma 4 (G4m marker)			GO:0050853 B cell receptor signaling pathway;GO:0050851 antigen receptor-mediated signaling pathway;GO:0002429 immune response-activating cell surface receptor signaling pathway		FDA approved drug targets:Biotech drugs; Predicted secreted proteins; Predicted intracellular proteins					1	0	0	0	0	0	0	0	0	0	0	0	0	0	0	0	0	0	0	0
IGHV1-46	28465	symbol	H. sapiens	28465	H. sapiens	IGHV1-46	immunoglobulin heavy variable 1-46					Predicted secreted proteins					0	0	0	0	0	0	0	0	0	0	0	0	0	0	0	0	0	0	0	0
CRP	1401	symbol	H. sapiens	1401	H. sapiens	CRP	C-reactive protein	The CRP gene encodes for C-reactive protein, which belongs to the pentraxin family and is involved in complement activation and regulation. It has a calcium dependent ligand binding domain and exists in two forms, either as a pentamer in circulation or as a nonsoluble monomer in tissues. The protein plays a role in host defense by recognizing foreign pathogens and damaged cells and initiating the…	The CRP gene has been implicated in a variety of diseases, including cardiovascular disease, rheumatoid arthritis, and sepsis. Elevated levels of CRP have been associated with an increased risk of heart attack and stroke, and it is often used as a biomarker for these conditions. Targeted drug discovery efforts have focused on developing drugs that can lower CRP levels, with the goal of reducing t…	GO:0008228 opsonization;GO:0010745 negative regulation of macrophage derived foam cell differentiation;GO:0032930 positive regulation of superoxide anion generation		Human disease related genes:Immune system diseases:Allergies and autoimmune diseases; Candidate cardiovascular disease genes; Predicted secreted proteins; Cancer-related genes:Candidate cancer biomarkers; Predicted intracellular proteins	Nucleoplasm;Vesicles (Approved); Additional: Intermediate filaments	N,N,N-Trimethyl-2-(phosphonooxy)ethanaminium; CRx-139	(M183)PID IL6 7 PATHWAY	(M5934)HALLMARK XENOBIOTIC METABOLISM	1	0	0	0	1	1	1	0	0	0	0	0	1	0	0	0	0	1	0	0
THBS4	7060	symbol	H. sapiens	7060	H. sapiens	THBS4	thrombospondin 4	THBS4, or thrombospondin 4, is a gene that encodes a protein belonging to the thrombospondin protein family. This protein is involved in cell-to-cell and cell-to-matrix interactions and can bind to heparin and calcium. THBS4 is important in local signaling in the nervous system and contributes to spinal sensitization and neuropathic pain states. It is also activated during the stromal response to…	There are currently no targeted drug discovery efforts specifically for THBS4, as it is not yet a well-established drug target. However, research has shown that THBS4 is involved in various disease processes, including neuropathic pain, breast cancer, and Alzheimer's disease. In neuropathic pain, THBS4 contributes to spinal sensitization and may be a potential target for pain management. In breas…	GO:0071603 endothelial cell-cell adhesion;GO:0051451 myoblast migration;GO:0090136 epithelial cell-cell adhesion		Predicted secreted proteins; Cancer-related genes:Candidate cancer biomarkers; Predicted intracellular proteins	Vesicles (Approved)		(M3008)NABA ECM GLYCOPROTEINS; (M5884)NABA CORE MATRISOME; (M5889)NABA MATRISOME		0	0	0	0	0	0	0	0	1	1	0	0	0	0	0	0	0	0	0	0
APOE	348	symbol	H. sapiens	348	H. sapiens	APOE	apolipoprotein E	APOE is a gene that encodes a protein called apolipoprotein E, which plays a crucial role in the metabolism of lipoproteins. The protein binds to specific receptors in the liver and peripheral cells, facilitating the breakdown of triglyceride-rich lipoproteins. APOE is located on chromosome 19 and is part of a cluster of genes that includes apolipoprotein C1 and C2. Mutations in APOE can lead to …	APOE has been extensively studied in relation to Alzheimer's disease (AD), as it is a major genetic risk factor for the development of late-onset AD. The APOE ε4 allele is associated with an increased risk of developing AD, while the APOE ε2 allele is associated with a decreased risk. The exact mechanisms by which APOE influences AD risk are not fully understood, but it is thought to be involved …	GO:0071831 intermediate-density lipoprotein particle clearance;GO:0150200 regulation of transport across blood-brain barrier;GO:0150201 positive regulation of transport across blood-brain barrier		Disease related genes; Candidate cardiovascular disease genes; Predicted secreted proteins; Cancer-related genes:Candidate cancer biomarkers; Human disease related genes:Nervous system diseases:Neurodegenerative diseases; Human disease related genes:Congenital disorders of metabolism:Other congenital disorders of metabolism; Human disease related genes:Congenital disorders of metabolism:Congenita…	Vesicles (Approved)	Zinc; Copper; Zinc acetate; Zinc chloride; Zinc sulfate, unspecified form		(M5905)HALLMARK ADIPOGENESIS; (M5934)HALLMARK XENOBIOTIC METABOLISM	0	0	0	1	0	0	1	1	1	1	1	0	1	0	1	0	1	1	0	0
KMT2B	9757	symbol	H. sapiens	9757	H. sapiens	KMT2B	lysine methyltransferase 2B	KMT2B, also known as lysine methyltransferase 2B, is a gene that encodes a protein with multiple domains including a CXXC zinc finger, three PHD zinc fingers, two FY-rich domains, and a SET domain. The SET domain is a conserved C-terminal domain found in proteins of the MLL family. KMT2B is expressed in adult tissues and is also amplified in solid tumor cell lines, suggesting its potential involv…	KMT2B has been implicated in several diseases, including developmental disorders and cancer. Mutations in KMT2B have been associated with a rare genetic disorder called Wiedemann-Steiner syndrome, which is characterized by intellectual disability, hypertrichosis, and distinctive facial features. Additionally, KMT2B has been found to be frequently mutated in various types of cancer, including brea…	GO:0051568 histone H3-K4 methylation;GO:0034968 histone lysine methylation;GO:0016571 histone methylation		Human disease related genes:Cancers:Cancers of haematopoietic and lymphoid tissues; Disease related genes; Enzymes; Transcription factors:Zinc-coordinating DNA-binding domains; ENZYME proteins:Transferases; Cancer-related genes:Mutational cancer driver genes; Potential drug targets; Human disease related genes:Nervous system diseases:Other nervous and sensory system diseases; Predicted intracellu…	Nucleoplasm (Approved); Additional: Cytosol				0	0	0	0	0	0	0	0	0	0	0	0	0	0	0	0	0	0	0	0
IGHV3OR15-7	28318	symbol	H. sapiens	28318	H. sapiens	IGHV3OR15-7	immunoglobulin heavy variable 3/OR15-7 (pseudogene)										0	0	0	0	0	0	0	0	0	0	0	0	0	0	0	0	0	0	0	0
APOF	319	symbol	H. sapiens	319	H. sapiens	APOF	apolipoprotein F	APOF is a gene that encodes for a minor apolipoprotein found in plasma. The protein produced by this gene forms complexes with lipoproteins and may play a role in the transport and esterification of cholesterol.	There is limited information available on the disease implications of APOF gene mutations. However, some studies have suggested that variations in this gene may be associated with an increased risk of cardiovascular disease and metabolic disorders such as type 2 diabetes. Targeted drug discovery efforts for APOF have been limited, but some studies have explored the potential of using APOF as a th…	GO:0008203 cholesterol metabolic process;GO:1902652 secondary alcohol metabolic process;GO:0016125 sterol metabolic process		Predicted secreted proteins					0	0	0	0	0	0	0	0	0	0	0	0	1	0	0	0	0	0	0	0
IGLL5	100423062	symbol	H. sapiens	100423062	H. sapiens	IGLL5	immunoglobulin lambda like polypeptide 5	IGLL5 is a gene that encodes for one of the immunoglobulin lambda-like polypeptides. It is located within the immunoglobulin lambda locus but does not require somatic rearrangement for expression. The first exon of this gene is not related to immunoglobulin variable genes, while the second and third exons are the immunoglobulin lambda joining 1 and the immunoglobulin lambda constant 1 gene segmen…	There is limited information available on the disease implications of IGLL5. However, recent studies have suggested that IGLL5 may play a role in the development and progression of certain types of cancer, including breast cancer and multiple myeloma. Targeted drug discovery efforts are currently underway to develop drugs that can inhibit the activity of IGLL5 and potentially treat these types of…			Predicted secreted proteins; Predicted intracellular proteins					0	0	0	0	0	0	0	0	0	0	0	0	0	0	0	0	0	0	0	0
IGHA2	3494	symbol	H. sapiens	3494	H. sapiens	IGHA2	immunoglobulin heavy constant alpha 2 (A2m marker)			GO:0060267 positive regulation of respiratory burst;GO:0060263 regulation of respiratory burst;GO:0003094 glomerular filtration		Predicted secreted proteins; Predicted intracellular proteins					1	0	0	0	0	0	0	0	0	0	0	0	0	0	0	0	0	0	0	0
LBP	3929	symbol	H. sapiens	3929	H. sapiens	LBP	lipopolysaccharide binding protein	LBP (lipopolysaccharide binding protein) is a gene that plays a crucial role in the immune response to gram-negative bacterial infections. It binds to lipopolysaccharide (LPS), a glycolipid found on the outer cell wall of gram-negative bacteria, and interacts with the CD14 receptor to regulate LPS-dependent monocyte responses. Studies in mice suggest that LBP is necessary for the rapid acute-phas…	LBP has been implicated in a variety of diseases, including sepsis, inflammatory bowel disease, and atherosclerosis. In sepsis, LBP levels are elevated and may contribute to the systemic inflammatory response. Inflammatory bowel disease patients have been found to have decreased LBP expression, suggesting a potential role in disease pathogenesis. In atherosclerosis, LBP has been shown to promote …	GO:0015920 lipopolysaccharide transport;GO:0060265 positive regulation of respiratory burst involved in inflammatory response;GO:0060264 regulation of respiratory burst involved in inflammatory response		Predicted secreted proteins; Transporters:Transporter channels and pores			(M183)PID IL6 7 PATHWAY		1	0	0	0	1	1	1	0	1	0	0	0	1	0	0	0	0	0	0	0
C8G	733	symbol	H. sapiens	733	H. sapiens	C8G	complement C8 gamma chain	C8G is a human gene that encodes for the gamma subunit of complement component 8 (C8), which is a protein complex involved in the formation of the membrane attack complex (MAC) on bacterial cell membranes. C8 is composed of three subunits, including a disulfide-linked C8 alpha-gamma heterodimer and a non-covalently associated C8 beta chain. While the alpha and beta subunits play a role in complem…	Mutations in the C8G gene have been associated with increased susceptibility to meningococcal infections, as well as with an increased risk of developing systemic lupus erythematosus (SLE) and other autoimmune diseases. Targeted drug discovery efforts for C8G have focused on developing inhibitors of the MAC formation pathway as potential treatments for complement-mediated diseases. One example of…	GO:0006957 complement activation, alternative pathway;GO:0006958 complement activation, classical pathway;GO:0002455 humoral immune response mediated by circulating immunoglobulin		Predicted secreted proteins; Human disease related genes:Immune system diseases:Primary immunodeficiency		Zinc; Lauric acid; Citric acid; Zinc acetate		(M5946)HALLMARK COAGULATION	1	0	0	0	0	0	0	0	0	0	0	1	0	0	0	0	0	0	0	0
CPN1	1369	symbol	H. sapiens	1369	H. sapiens	CPN1	carboxypeptidase N subunit 1	CPN1 is a gene that encodes the catalytic subunit of carboxypeptidase N, a plasma metallo-protease that cleaves basic amino acids from the C terminal of peptides and proteins. This enzyme is important in the regulation of peptides like kinins and anaphylatoxins, and has also been known as kininase-1 and anaphylatoxin inactivator. CPN1 mutations can be associated with angioedema or chronic urticar…	Mutations in the CPN1 gene have been associated with hereditary angioedema (HAE) and chronic urticaria, which are characterized by recurrent episodes of swelling and inflammation. HAE is caused by a deficiency of functional carboxypeptidase N, leading to the accumulation of bradykinin, a potent vasodilator, and increased vascular permeability. Targeted drug discovery efforts have focused on devel…	GO:0010815 bradykinin catabolic process;GO:0043171 peptide catabolic process;GO:0051384 response to glucocorticoid		ENZYME proteins:Hydrolases; Disease related genes; Enzymes; Potential drug targets; Peptidases:Metallopeptidases; Human disease related genes:Immune system diseases:Other immune system diseases; Predicted secreted proteins; Predicted intracellular proteins		Zinc; ORE-1001; Zinc acetate; Zinc chloride; Zinc sulfate, unspecified form		(M5946)HALLMARK COAGULATION	1	0	0	0	1	0	0	0	0	0	0	0	0	1	0	0	0	0	0	0
APOB	338	symbol	H. sapiens	338	H. sapiens	APOB	apolipoprotein B	APOB is a gene that encodes the main apolipoprotein of chylomicrons and low density lipoproteins (LDL), which is the ligand for the LDL receptor. There are two main isoforms of this gene product, apoB-48 and apoB-100, with the former being synthesized exclusively in the gut and the latter in the liver. The two isoforms share a common N-terminal sequence, and are encoded by a single gene from a si…	Dysregulation of APOB expression or function can lead to various diseases, including familial hypercholesterolemia (FH), a genetic disorder characterized by high levels of LDL cholesterol in the blood and increased risk of cardiovascular disease. Several drugs have been developed to target APOB and reduce LDL cholesterol levels, including statins, which inhibit the enzyme HMG-CoA reductase and re…	GO:0006642 triglyceride mobilization;GO:0010886 positive regulation of cholesterol storage;GO:0010269 response to selenium ion		Disease related genes; Candidate cardiovascular disease genes; Predicted secreted proteins; Human disease related genes:Cardiovascular diseases:Vascular diseases; Human disease related genes:Congenital disorders of metabolism:Other congenital disorders of metabolism; Human disease related genes:Congenital disorders of metabolism:Congenital disorders of lipid/glycolipid metabolism	Cytosol;Vesicles (Supported)	Zinc chloride; Zinc sulfate, unspecified form	(M159)PID AMB2 NEUTROPHILS PATHWAY; (M285)PID HNF3A PATHWAY		0	1	0	1	0	0	0	0	0	1	0	0	1	0	0	0	0	1	0	0
IGKJ1	28950	symbol	H. sapiens	28950	H. sapiens	IGKJ1	immunoglobulin kappa joining 1			GO:0002250 adaptive immune response;GO:0006955 immune response;GO:0002376 immune system process		Predicted secreted proteins; Predicted intracellular proteins					1	0	0	0	0	0	0	0	0	0	0	0	0	0	0	0	0	0	0	0
GSN	2934	symbol	H. sapiens	2934	H. sapiens	GSN	gelsolin	The GSN gene encodes a protein called gelsolin, which plays a role in regulating the assembly and disassembly of actin filaments. Gelsolin binds to the "plus" ends of actin monomers and filaments to prevent monomer exchange. Mutations in this gene have been linked to familial amyloidosis Finnish type (FAF), a rare genetic disorder characterized by the accumulation of abnormal protein deposits in …	Familial amyloidosis Finnish type (FAF) is a rare genetic disorder caused by mutations in the GSN gene. FAF is characterized by the accumulation of abnormal protein deposits, called amyloid fibrils, in various organs and tissues, including the heart, kidneys, and nervous system. There is currently no cure for FAF, and treatment options are limited to managing symptoms and slowing disease progress…	GO:1903906 regulation of plasma membrane raft polarization;GO:1903921 regulation of protein processing in phagocytic vesicle;GO:1903923 positive regulation of protein processing in phagocytic vesicle		Disease related genes; Predicted secreted proteins; Cancer-related genes:Candidate cancer biomarkers; Human disease related genes:Nervous system diseases:Neurodegenerative diseases; Predicted intracellular proteins	Actin filaments (Supported)	Zinc; Latrunculin A; Copper; Zinc acetate	(M63)PID AVB3 OPN PATHWAY; (M266)PID NCADHERIN PATHWAY; (M127)PID ERBB1 RECEPTOR PROXIMAL PATHWAY	(M5946)HALLMARK COAGULATION; (M5902)HALLMARK APOPTOSIS; (M5893)HALLMARK MITOTIC SPINDLE	1	0	1	0	1	0	1	1	0	0	1	0	0	0	0	0	0	0	1	0
CFI	3426	symbol	H. sapiens	3426	H. sapiens	CFI	complement factor I	The CFI gene encodes a serine proteinase that plays a crucial role in regulating the complement cascade. The protein is cleaved to produce heavy and light chains, which form a heterodimeric glycoprotein that can cleave and inactivate complement components C4b and C3b, and prevent the assembly of C3 and C5 convertase enzymes. Mutations in this gene can cause complement factor I deficiency, which i…	Complement factor I deficiency is a rare genetic disorder that affects the immune system and increases the risk of bacterial infections. There are currently no targeted drug discovery efforts specifically for this disorder, but there are several drugs on the market that target the complement system, including eculizumab, ravulizumab, and pegcetacoplan. These drugs are used to treat disorders such…	GO:0006958 complement activation, classical pathway;GO:0002455 humoral immune response mediated by circulating immunoglobulin;GO:0006956 complement activation		Human disease related genes:Immune system diseases:Primary immunodeficiency; ENZYME proteins:Hydrolases; Disease related genes; Human disease related genes:Cardiovascular diseases:Hematologic diseases; Enzymes; Potential drug targets; Peptidases:Serine-type peptidases; Predicted secreted proteins; Human disease related genes:Nervous system diseases:Eye disease		Zinc; Copper; Zinc acetate		(M5946)HALLMARK COAGULATION	1	0	0	0	1	0	0	0	0	0	0	0	1	0	0	0	0	0	0	0
PROC	5624	symbol	H. sapiens	5624	H. sapiens	PROC	protein C, inactivator of coagulation factors Va and VIIIa	The PROC gene encodes a plasma glycoprotein that is dependent on vitamin K. The protein is activated by the thrombin-thrombomodulin complex and contains a serine protease domain. Its main function is to degrade the activated forms of coagulation factors V and VIII. Mutations in this gene have been linked to various conditions, including thrombophilia due to protein C deficiency, neonatal purpura …	Mutations in the PROC gene have been linked to several diseases, including thrombophilia due to protein C deficiency, neonatal purpura fulminans, and recurrent venous thrombosis. Thrombophilia is a condition in which there is an increased risk of blood clots forming in the veins, which can lead to serious complications such as deep vein thrombosis and pulmonary embolism. Neonatal purpura fulminan…	GO:1901552 positive regulation of endothelial cell development;GO:1903142 positive regulation of establishment of endothelial barrier;GO:1901550 regulation of endothelial cell development		ENZYME proteins:Hydrolases; Disease related genes; Human disease related genes:Cardiovascular diseases:Hematologic diseases; Enzymes; Peptidases:Serine-type peptidases; Candidate cardiovascular disease genes; Predicted secreted proteins; Cancer-related genes:Candidate cancer biomarkers; Human disease related genes:Cardiovascular diseases:Vascular diseases; FDA approved drug targets:Biotech drugs;…		Menadione; Sodium tetradecyl sulfate; Cupric Chloride; Kappadione; Protein S human	(M169)PID INTEGRIN2 PATHWAY	(M5946)HALLMARK COAGULATION	1	1	0	1	0	0	0	1	1	0	0	0	0	1	0	0	0	0	0	0
CRISP3	10321	symbol	H. sapiens	10321	H. sapiens	CRISP3	cysteine rich secretory protein 3	CRISP3 is a gene that belongs to the cysteine-rich secretory protein (CRISP) family. It contains an N-terminal CRISP, antigen 5 and pathogenesis-related 1 proteins domain, a hinge region, and a C-terminal ion channel regulator domain. The protein is characterized by the presence of cysteine residues that form eight disulfide bonds. CRISP3 is expressed in the male and female reproductive tracts, w…	There is limited information available on the disease implications of CRISP3. However, studies have shown that the gene is upregulated in certain types of prostate cancer, suggesting a potential role in the development and progression of the disease. Targeted drug discovery efforts for CRISP3 are also limited, as the gene is not a well-established drug target. Currently, there are no drugs on the…	GO:0045087 innate immune response;GO:0098542 defense response to other organism;GO:0051707 response to other organism		Predicted secreted proteins; Predicted intracellular proteins					1	0	1	0	0	0	0	0	0	0	0	0	0	0	0	0	0	0	0	0
THBS1	7057	symbol	H. sapiens	7057	H. sapiens	THBS1	thrombospondin 1	THBS1, also known as thrombospondin 1, is a gene that encodes for a protein that is involved in cell-to-cell and cell-to-matrix interactions. The protein is an adhesive glycoprotein that can bind to various molecules such as fibrinogen, fibronectin, laminin, type V collagen, and integrins alpha-V/beta-1. THBS1 has been shown to play roles in platelet aggregation, angiogenesis, and tumorigenesis. …	THBS1 has been implicated in various diseases, including cancer, cardiovascular diseases, and fibrosis. In cancer, THBS1 has been shown to promote tumor growth, angiogenesis, and metastasis. Targeting THBS1 has been explored as a potential therapeutic strategy for cancer treatment. For example, a monoclonal antibody against THBS1, ABT-510, has been developed and tested in clinical trials for vari…	GO:0010751 negative regulation of nitric oxide mediated signal transduction;GO:0002581 negative regulation of antigen processing and presentation of peptide or polysaccharide antigen via MHC class II;GO:0010748 negative regulation of long-chain fatty acid import across plasma membrane		Candidate cardiovascular disease genes; Predicted secreted proteins; Cancer-related genes:Candidate cancer biomarkers	Plasma membrane (Approved)		(M165)PID SYNDECAN 4 PATHWAY; (M277)PID INTEGRIN A4B1 PATHWAY; (M53)PID INTEGRIN3 PATHWAY	(M5896)HALLMARK TGF BETA SIGNALING; (M5946)HALLMARK COAGULATION; (M5930)HALLMARK EPITHELIAL MESENCHYMAL TRANSITION	1	1	0	0	0	1	0	1	1	1	1	0	1	0	0	0	0	0	0	0
DBH	1621	symbol	H. sapiens	1621	H. sapiens	DBH	dopamine beta-hydroxylase	The human gene DBH, which encodes for dopamine beta-hydroxylase, is an oxidoreductase that belongs to the copper type II, ascorbate-dependent monooxygenase family. This gene is expressed in neuroscretory vesicles and chromaffin granules of the adrenal medulla and catalyzes the conversion of dopamine to norepinephrine, which functions as both a hormone and the main neurotransmitter of the sympathe…	Dopamine beta-hydroxylase deficiency is a rare autosomal recessive disorder caused by mutations in the DBH gene. Patients with this disorder have low levels of norepinephrine and high levels of dopamine, leading to symptoms such as orthostatic hypotension, ptosis, and gastrointestinal dysmotility. There are currently no targeted drug therapies for this disorder, but treatment options include the …	GO:0042309 homoiothermy;GO:0006589 octopamine biosynthetic process;GO:0046333 octopamine metabolic process		Disease related genes; Enzymes; Human disease related genes:Nervous system diseases:Other nervous and sensory system diseases; Predicted intracellular proteins; ENZYME proteins:Oxidoreductases; FDA approved drug targets:Small molecule drugs	Vesicles (Supported); Additional: Endoplasmic reticulum	Ascorbic acid; Disulfiram; Dopamine			1	0	0	0	0	0	0	0	0	0	0	0	1	0	0	0	0	0	0	1
IGHV3-73	28409	symbol	H. sapiens	28409	H. sapiens	IGHV3-73	immunoglobulin heavy variable 3-73			GO:0002250 adaptive immune response;GO:0006955 immune response;GO:0002376 immune system process		Predicted secreted proteins					1	0	0	0	0	0	0	0	0	0	0	0	0	0	0	0	0	0	0	0
GAPDH	2597	symbol	H. sapiens	2597	H. sapiens	GAPDH	glyceraldehyde-3-phosphate dehydrogenase	GAPDH, or glyceraldehyde-3-phosphate dehydrogenase, is a protein that plays a crucial role in carbohydrate metabolism by catalyzing the reversible oxidative phosphorylation of glyceraldehyde-3-phosphate in the presence of inorganic phosphate and nicotinamide adenine dinucleotide (NAD). It has also been identified as a moonlighting protein, meaning it can perform multiple functions, including urac…	GAPDH has been implicated in several diseases, including cancer, neurodegenerative disorders, and viral infections. In cancer, GAPDH has been shown to promote tumor growth and metastasis by regulating glycolysis and apoptosis. In neurodegenerative disorders, GAPDH has been found to accumulate in the brain and contribute to neuronal death. In viral infections, GAPDH has been shown to interact with…	GO:0035606 peptidyl-cysteine S-trans-nitrosylation;GO:0017014 protein nitrosylation;GO:0018119 peptidyl-cysteine S-nitrosylation		ENZYME proteins:Oxidoreductases; Enzymes; FDA approved drug targets:Small molecule drugs; Predicted intracellular proteins	Cytosol;Plasma membrane (Enhanced); Additional: Nuclear membrane;Vesicles	NADH; Adenosine-5-Diphosphoribose; Thionicotinamide-Adenine-Dinucleotide; 4-(2-Aminoethyl)Benzenesulfonyl Fluoride; Xanthinol; Copper; Artenimol	(M66)PID MYC ACTIV PATHWAY; (M5493)WNT SIGNALING	(M5891)HALLMARK HYPOXIA; (M5924)HALLMARK MTORC1 SIGNALING	1	0	0	0	0	0	0	0	0	0	1	0	0	0	1	1	0	0	0	1
CFHR1	3078	symbol	H. sapiens	3078	H. sapiens	CFHR1	complement factor H related 1	CFHR1 is a gene that encodes a secreted protein belonging to the complement factor H protein family. This protein binds to Pseudomonas aeruginosa elongation factor Tuf along with plasminogen, which is proteolytically activated. It is believed that Tuf acts as a virulence factor by acquiring host proteins to the pathogen surface, controlling complement, and facilitating tissue invasion. Mutations …	Mutations in the CFHR1 gene have been associated with an increased risk of atypical hemolytic-uremic syndrome (aHUS), a rare and life-threatening disorder characterized by the formation of blood clots in small blood vessels throughout the body, leading to organ damage and failure. Targeted drug discovery efforts for aHUS have focused on inhibiting the complement system, which plays a key role in …	GO:0051838 cytolysis by host of symbiont cells;GO:0051873 killing by host of symbiont cells;GO:0006956 complement activation		Disease related genes; Human disease related genes:Cardiovascular diseases:Hematologic diseases; Predicted secreted proteins; Cancer-related genes:Candidate cancer biomarkers; Human disease related genes:Nervous system diseases:Eye disease	Vesicles (Approved)				1	0	0	0	0	0	0	0	0	0	0	0	0	0	1	0	0	0	0	0
PLXDC2	84898	symbol	H. sapiens	84898	H. sapiens	PLXDC2	plexin domain containing 2	PLXDC2 is a human gene that is predicted to be an integral component of the membrane. It belongs to the plexin domain-containing family of genes. The function of this gene is not yet fully understood, but it is believed to play a role in cell signaling and communication. The protein encoded by PLXDC2 contains a plexin domain, which is a conserved region found in proteins involved in cell adhesion…	There is limited information available on the disease implications of PLXDC2. However, some studies have suggested that this gene may be involved in the development and progression of certain types of cancer, including breast cancer and glioblastoma. Targeted drug discovery efforts for PLXDC2 are currently underway, with a focus on identifying small molecule inhibitors that can selectively target…				Nuclear bodies (Supported)		(M5880)NABA ECM AFFILIATED; (M5885)NABA MATRISOME ASSOCIATED; (M5889)NABA MATRISOME		0	0	0	0	0	0	1	0	0	0	1	0	0	0	0	0	0	0	0	0
PF4	5196	symbol	H. sapiens	5196	H. sapiens	PF4	platelet factor 4	PF4 is a gene that encodes a chemokine called platelet factor 4. This chemokine is released from activated platelets in the form of a homotetramer and is involved in platelet aggregation. It has a high affinity for heparin and is chemotactic for numerous other cell types. PF4 also functions as an inhibitor of hematopoiesis, angiogenesis, and T-cell function. Additionally, it exhibits antimicrobia…	PF4 has been implicated in various diseases, including thrombosis, cancer, and inflammation. In thrombosis, PF4 can contribute to the formation of blood clots, leading to conditions such as deep vein thrombosis and pulmonary embolism. In cancer, PF4 has been shown to promote tumor growth and metastasis by stimulating angiogenesis and recruiting immune cells to the tumor microenvironment. Inflamma…	GO:0045347 negative regulation of MHC class II biosynthetic process;GO:0045651 positive regulation of macrophage differentiation;GO:0010744 positive regulation of macrophage derived foam cell differentiation		Candidate cardiovascular disease genes; Predicted secreted proteins; Cancer-related genes:Candidate cancer biomarkers		Drotrecogin alfa; Heparin	(M222)PID CXCR3 PATHWAY; (M5883)NABA SECRETED FACTORS; (M5885)NABA MATRISOME ASSOCIATED	(M5944)HALLMARK ANGIOGENESIS; (M5897)HALLMARK IL6 JAK STAT3 SIGNALING; (M5946)HALLMARK COAGULATION	1	1	0	0	1	1	0	0	1	0	1	0	0	1	1	0	0	0	0	0
MBTPS1	8720	symbol	H. sapiens	8720	H. sapiens	MBTPS1	membrane bound transcription factor peptidase, site 1	MBTPS1 is a gene that encodes a type 1 membrane bound protease belonging to the subtilisin-like proprotein convertase family. This family includes proteases that process protein and peptide precursors in the secretory pathway. The encoded protein undergoes an initial autocatalytic processing event in the endoplasmic reticulum (ER) to generate a heterodimer which exits the ER and sorts to the cis/…	Mutations in the MBTPS1 gene have been associated with several diseases, including autosomal recessive ichthyosis with hypotrichosis (ARIH), a rare genetic disorder characterized by dry, scaly skin and sparse hair. Additionally, MBTPS1 has been implicated in lysosomal storage disorders, such as Niemann-Pick disease type C (NPC), where it plays a role in cholesterol homeostasis. Targeted drug disc…	GO:0036500 ATF6-mediated unfolded protein response;GO:0031293 membrane protein intracellular domain proteolysis;GO:0045540 regulation of cholesterol biosynthetic process		ENZYME proteins:Hydrolases; Disease related genes; Enzymes; Potential drug targets; Peptidases:Serine-type peptidases; Human disease related genes:Congenital malformations:Congenital malformations of the musculoskeletal system; Predicted intracellular proteins					0	0	0	1	0	0	0	0	0	0	0	0	1	0	0	0	1	0	0	0
HP	3240	symbol	H. sapiens	3240	H. sapiens	HP	haptoglobin	The haptoglobin gene (HP) encodes a protein that binds to free plasma hemoglobin, preventing loss of iron through the kidneys and protecting the kidneys from damage by hemoglobin. The protein is produced by processing a preproprotein into alpha and beta chains, which combine to form a tetramer. Mutations in the gene or its regulatory regions can cause ahaptoglobinemia or hypohaptoglobinemia. The …	The haptoglobin gene has been linked to several diseases, including diabetic nephropathy, Crohn's disease, and Parkinson's disease. In diabetic nephropathy, a common complication of diabetes, haptoglobin levels are reduced, leading to increased oxidative stress and kidney damage. In Crohn's disease, a chronic inflammatory bowel disease, haptoglobin levels are elevated, indicating an immune respon…	GO:2000296 negative regulation of hydrogen peroxide catabolic process;GO:2000295 regulation of hydrogen peroxide catabolic process;GO:0010727 negative regulation of hydrogen peroxide metabolic process		Disease related genes; Enzymes; Peptidases:Serine-type peptidases; Potential drug targets; Predicted secreted proteins; Cancer-related genes:Candidate cancer biomarkers; Predicted intracellular proteins	Vesicles (Approved)	Zinc chloride; Zinc sulfate, unspecified form			0	0	1	0	1	1	0	0	0	1	1	0	0	0	0	0	0	0	0	0

## Sheet: Enrichment
GroupID	Category	Term	Description	LogP	Log(q-value)	Genes	Symbols	InTerm_InList
1_Summary	KEGG Pathway	hsa04610	Complement and coagulation cascades	-53.6134	-49.2649	462,629,710,712,713,714,715,716,718,720,722,725,729,730,731,733,735,1191,1361,1675,2147,2243,2244,3075,3078,3426,3818,3827,5265,5340,5345,5624,5627,7448,7450,10878,81494,1369,1401,5199,8547,78989,100293534,3848,213,325,335,811,6402,7057,7295,9370,2597,3494,3853,5196,5646,6278,6280,7018,567,3329,3500,3501,3502,3503,3514,3539,28299,28386,28388,28400,28404,28409,28426,28448,28772,28776,28782,28784,2…	SERPINC1,CFB,SERPING1,C1QA,C1QB,C1QC,C1R,C1S,C3,C4A,C4BPA,C4BPB,C6,C7,C8A,C8G,C9,CLU,CPB2,CFD,F2,FGA,FGB,CFH,CFHR1,CFI,KLKB1,KNG1,SERPINA1,PLG,SERPINF2,PROC,PROS1,VTN,VWF,CFHR3,CFHR5,CPN1,CRP,CFP,FCN3,COLEC11,C4B_2,KRT1,ALB,APCS,APOA1,CALR,SELL,THBS1,TXN,ADIPOQ,GAPDH,IGHA2,KRT6A,PF4,PRSS3,S100A7,S100A9,TF,B2M,HSPD1,IGHG1,IGHG2,IGHG3,IGHG4,IGKC,IGLC3,IGKV1-5,IGHV5-10-1,IGHV5-51,IGHV4-28,IGHV3-38-3…	127/-
1_Member	KEGG Pathway	hsa04610	Complement and coagulation cascades	-53.6134	-49.2649	462,629,710,712,713,714,715,716,718,720,722,725,729,730,731,733,735,1191,1361,1675,2147,2243,2244,3075,3078,3426,3818,3827,5265,5340,5345,5624,5627,7448,7450,10878,81494	SERPINC1,CFB,SERPING1,C1QA,C1QB,C1QC,C1R,C1S,C3,C4A,C4BPA,C4BPB,C6,C7,C8A,C8G,C9,CLU,CPB2,CFD,F2,FGA,FGB,CFH,CFHR1,CFI,KLKB1,KNG1,SERPINA1,PLG,SERPINF2,PROC,PROS1,VTN,VWF,CFHR3,CFHR5	37/86
1_Member	Reactome Gene Sets	R-HSA-166658	Complement cascade	-53.2137	-49.1661	629,710,712,713,714,715,716,718,720,722,725,729,730,731,733,735,1191,1361,1369,1401,1675,2147,3075,3078,3426,5199,5627,7448,8547,10878,78989,81494,100293534	CFB,SERPING1,C1QA,C1QB,C1QC,C1R,C1S,C3,C4A,C4BPA,C4BPB,C6,C7,C8A,C8G,C9,CLU,CPB2,CPN1,CRP,CFD,F2,CFH,CFHR1,CFI,CFP,PROS1,VTN,FCN3,CFHR3,COLEC11,CFHR5,C4B_2	33/58
1_Member	Reactome Gene Sets	R-HSA-977606	Regulation of Complement cascade	-48.2588	-44.3873	629,710,712,713,714,715,716,718,720,722,725,729,730,731,733,735,1191,1361,1369,2147,3075,3078,3426,5199,5627,7448,10878,81494,100293534	CFB,SERPING1,C1QA,C1QB,C1QC,C1R,C1S,C3,C4A,C4BPA,C4BPB,C6,C7,C8A,C8G,C9,CLU,CPB2,CPN1,F2,CFH,CFHR1,CFI,CFP,PROS1,VTN,CFHR3,CFHR5,C4B_2	29/47
1_Member	GO Biological Processes	GO:0006956	complement activation	-43.3333	-39.7617	629,710,712,713,714,715,716,718,720,722,725,729,730,731,733,735,1191,1675,3075,3078,3426,3848,5199,8547,10878,78989,81494	CFB,SERPING1,C1QA,C1QB,C1QC,C1R,C1S,C3,C4A,C4BPA,C4BPB,C6,C7,C8A,C8G,C9,CLU,CFD,CFH,CFHR1,CFI,KRT1,CFP,FCN3,CFHR3,COLEC11,CFHR5	27/48
1_Member	WikiPathways	WP558	Complement and coagulation cascades	-42.3691	-38.8656	462,629,710,712,713,714,715,716,718,729,730,733,735,1191,1361,1675,2147,2244,3075,3426,3818,3827,5265,5340,5345,5624,5627,7450	SERPINC1,CFB,SERPING1,C1QA,C1QB,C1QC,C1R,C1S,C3,C6,C7,C8G,C9,CLU,CPB2,CFD,F2,FGB,CFH,CFI,KLKB1,KNG1,SERPINA1,PLG,SERPINF2,PROC,PROS1,VWF	28/58
1_Member	WikiPathways	WP2806	Complement system	-38.201	-34.7555	213,325,335,629,710,716,718,720,722,729,730,731,735,811,1369,1401,1675,2243,2244,3075,3426,3818,5199,5340,5627,6402,7057,7295,7448,9370	ALB,APCS,APOA1,CFB,SERPING1,C1S,C3,C4A,C4BPA,C6,C7,C8A,C9,CALR,CPN1,CRP,CFD,FGA,FGB,CFH,CFI,KLKB1,CFP,PLG,PROS1,SELL,THBS1,TXN,VTN,ADIPOQ	30/97
1_Member	GO Biological Processes	GO:0006959	humoral immune response	-37.5682	-34.1738	629,710,712,713,714,715,716,718,720,722,725,729,730,731,733,735,1191,1675,2147,2243,2244,2597,3075,3078,3426,3494,3848,3853,5196,5199,5646,6278,6280,7018,8547,10878,78989,81494	CFB,SERPING1,C1QA,C1QB,C1QC,C1R,C1S,C3,C4A,C4BPA,C4BPB,C6,C7,C8A,C8G,C9,CLU,CFD,F2,FGA,FGB,GAPDH,CFH,CFHR1,CFI,IGHA2,KRT1,KRT6A,PF4,CFP,PRSS3,S100A7,S100A9,TF,FCN3,CFHR3,COLEC11,CFHR5	38/223
1_Member	GO Biological Processes	GO:0002250	adaptive immune response	-31.5317	-28.2971	567,710,712,713,714,715,716,718,720,722,725,729,730,731,733,735,1191,2243,2244,3329,3426,3494,3500,3501,3502,3503,3514,3539,28299,28386,28388,28400,28404,28409,28426,28448,28772,28776,28782,28784,28797,28816,28817,28822,28870,28875,28935,28950,102723170	B2M,SERPING1,C1QA,C1QB,C1QC,C1R,C1S,C3,C4A,C4BPA,C4BPB,C6,C7,C8A,C8G,C9,CLU,FGA,FGB,HSPD1,CFI,IGHA2,IGHG1,IGHG2,IGHG3,IGHG4,IGKC,IGLC3,IGKV1-5,IGHV5-10-1,IGHV5-51,IGHV4-28,IGHV3-38-3,IGHV3-73,IGHV3-43,IGHV3-15,IGLV10-54,IGLV7-43,IGLV5-39,IGLV4-69,IGLV3-19,IGLV2-11,IGLV2-8,IGLV1-47,IGKV6D-21,IGKV3D-15,IGKV1-27,IGKJ1,IGHV3-64D	49/642
1_Member	GO Biological Processes	GO:0002253	activation of immune response	-29.242	-26.0695	629,710,712,713,714,715,716,718,720,722,725,729,730,731,733,735,1191,1675,2822,3075,3078,3320,3329,3426,3494,3500,3501,3502,3503,3514,3539,3848,3929,5199,8547,10878,78989,81494	CFB,SERPING1,C1QA,C1QB,C1QC,C1R,C1S,C3,C4A,C4BPA,C4BPB,C6,C7,C8A,C8G,C9,CLU,CFD,GPLD1,CFH,CFHR1,HSP90AA1,HSPD1,CFI,IGHA2,IGHG1,IGHG2,IGHG3,IGHG4,IGKC,IGLC3,KRT1,LBP,CFP,FCN3,CFHR3,COLEC11,CFHR5	38/366
1_Member	WikiPathways	WP5090	Complement system in neuronal development and plasticity	-28.4171	-25.2727	629,710,712,713,714,715,716,718,720,722,725,729,730,731,733,735,1191,1675,3075,3426,5199,5627,7448,8547,78989	CFB,SERPING1,C1QA,C1QB,C1QC,C1R,C1S,C3,C4A,C4BPA,C4BPB,C6,C7,C8A,C8G,C9,CLU,CFD,CFH,CFI,CFP,PROS1,VTN,FCN3,COLEC11	25/107
1_Member	GO Biological Processes	GO:0002252	immune effector process	-27.9666	-24.8733	567,629,710,712,713,714,715,716,718,720,722,725,729,730,731,733,735,1191,1401,1621,1675,2147,3075,3078,3329,3426,3500,3848,3929,3956,5199,5730,7001,8547,10878,78989,81494,203068	B2M,CFB,SERPING1,C1QA,C1QB,C1QC,C1R,C1S,C3,C4A,C4BPA,C4BPB,C6,C7,C8A,C8G,C9,CLU,CRP,DBH,CFD,F2,CFH,CFHR1,HSPD1,CFI,IGHG1,KRT1,LBP,LGALS1,CFP,PTGDS,PRDX2,FCN3,CFHR3,COLEC11,CFHR5,TUBB	38/396
1_Member	GO Biological Processes	GO:0006958	complement activation, classical pathway	-27.4584	-24.3885	710,712,713,714,715,716,718,720,722,725,729,730,731,733,735,1191,3426	SERPING1,C1QA,C1QB,C1QC,C1R,C1S,C3,C4A,C4BPA,C4BPB,C6,C7,C8A,C8G,C9,CLU,CFI	17/30
1_Member	GO Biological Processes	GO:0002455	humoral immune response mediated by circulating immunoglobulin	-26.1816	-23.1553	710,712,713,714,715,716,718,720,722,725,729,730,731,733,735,1191,3426	SERPING1,C1QA,C1QB,C1QC,C1R,C1S,C3,C4A,C4BPA,C4BPB,C6,C7,C8A,C8G,C9,CLU,CFI	17/34
1_Member	WikiPathways	WP545	Complement activation	-25.6278	-22.6216	629,712,713,714,715,716,718,720,729,730,731,733,735,1675,5199	CFB,C1QA,C1QB,C1QC,C1R,C1S,C3,C4A,C6,C7,C8A,C8G,C9,CFD,CFP	15/23
1_Member	GO Biological Processes	GO:0050778	positive regulation of immune response	-24.832	-21.8452	567,629,710,712,713,714,715,716,718,720,722,725,729,730,731,733,735,1191,1675,2822,3075,3078,3263,3320,3329,3426,3494,3500,3501,3502,3503,3514,3539,3848,3929,5199,6188,7037,8547,10878,78989,81494	B2M,CFB,SERPING1,C1QA,C1QB,C1QC,C1R,C1S,C3,C4A,C4BPA,C4BPB,C6,C7,C8A,C8G,C9,CLU,CFD,GPLD1,CFH,CFHR1,HPX,HSP90AA1,HSPD1,CFI,IGHA2,IGHG1,IGHG2,IGHG3,IGHG4,IGKC,IGLC3,KRT1,LBP,CFP,RPS3,TFRC,FCN3,CFHR3,COLEC11,CFHR5	42/622
1_Member	GO Biological Processes	GO:0045087	innate immune response	-22.2476	-19.314	71,325,629,710,712,713,714,715,716,718,720,722,725,729,730,731,733,735,1191,1401,1675,2243,2244,2597,2934,3075,3263,3426,3848,3868,3929,4282,5199,6279,6280,7431,8542,8547,10321,78989,81494,114770,203068	ACTG1,APCS,CFB,SERPING1,C1QA,C1QB,C1QC,C1R,C1S,C3,C4A,C4BPA,C4BPB,C6,C7,C8A,C8G,C9,CLU,CRP,CFD,FGA,FGB,GAPDH,GSN,CFH,HPX,CFI,KRT1,KRT16,LBP,MIF,CFP,S100A8,S100A9,VIM,APOL1,FCN3,CRISP3,COLEC11,CFHR5,PGLYRP2,TUBB	43/767
1_Member	GO Biological Processes	GO:0016064	immunoglobulin mediated immune response	-20.8003	-17.9832	567,710,712,713,714,715,716,718,720,722,725,729,730,731,733,735,1191,3329,3426,3500	B2M,SERPING1,C1QA,C1QB,C1QC,C1R,C1S,C3,C4A,C4BPA,C4BPB,C6,C7,C8A,C8G,C9,CLU,HSPD1,CFI,IGHG1	20/106
1_Member	GO Biological Processes	GO:0019724	B cell mediated immunity	-20.3762	-17.5959	567,710,712,713,714,715,716,718,720,722,725,729,730,731,733,735,1191,3329,3426,3500	B2M,SERPING1,C1QA,C1QB,C1QC,C1R,C1S,C3,C4A,C4BPA,C4BPB,C6,C7,C8A,C8G,C9,CLU,HSPD1,CFI,IGHG1	20/111
1_Member	KEGG Pathway	hsa05150	Staphylococcus aureus infection	-18.715	-16.0099	629,712,713,714,715,716,718,720,1675,1828,3075,3426,3857,3858,3861,3868,3872,5340	CFB,C1QA,C1QB,C1QC,C1R,C1S,C3,C4A,CFD,DSG1,CFH,CFI,KRT9,KRT10,KRT14,KRT16,KRT17,PLG	18/96
1_Member	GO Biological Processes	GO:0002443	leukocyte mediated immunity	-18.6605	-15.9651	567,710,712,713,714,715,716,718,720,722,725,729,730,731,733,735,1191,1621,2147,3329,3426,3500,5730,203068	B2M,SERPING1,C1QA,C1QB,C1QC,C1R,C1S,C3,C4A,C4BPA,C4BPB,C6,C7,C8A,C8G,C9,CLU,DBH,F2,HSPD1,CFI,IGHG1,PTGDS,TUBB	24/228
1_Member	GO Biological Processes	GO:0002449	lymphocyte mediated immunity	-17.617	-14.9705	567,710,712,713,714,715,716,718,720,722,725,729,730,731,733,735,1191,3329,3426,3500,203068	B2M,SERPING1,C1QA,C1QB,C1QC,C1R,C1S,C3,C4A,C4BPA,C4BPB,C6,C7,C8A,C8G,C9,CLU,HSPD1,CFI,IGHG1,TUBB	21/174
1_Member	KEGG Pathway	hsa05171	Coronavirus disease - COVID-19	-17.3123	-14.7041	629,712,713,714,715,716,718,720,729,730,731,733,735,1675,2147,2243,2244,3921,6136,6181,6188,6203,7450	CFB,C1QA,C1QB,C1QC,C1R,C1S,C3,C4A,C6,C7,C8A,C8G,C9,CFD,F2,FGA,FGB,RPSA,RPL12,RPLP2,RPS3,RPS9,VWF	23/232
1_Member	GO Biological Processes	GO:0002460	adaptive immune response based on somatic recombination of immune receptors built from immunoglobulin superfamily domains	-15.9431	-13.3799	567,710,712,713,714,715,716,718,720,722,725,729,730,731,733,735,1191,3329,3426,3500	B2M,SERPING1,C1QA,C1QB,C1QC,C1R,C1S,C3,C4A,C4BPA,C4BPB,C6,C7,C8A,C8G,C9,CLU,HSPD1,CFI,IGHG1	20/183
1_Member	KEGG Pathway	hsa05322	Systemic lupus erythematosus	-12.1462	-9.70615	712,713,714,715,716,718,720,729,730,731,733,735,6628,8294,653604	C1QA,C1QB,C1QC,C1R,C1S,C3,C4A,C6,C7,C8A,C8G,C9,SNRPB,H4C9,H3C13	15/136
1_Member	Reactome Gene Sets	R-HSA-166665	Terminal pathway of complement	-11.0291	-8.67618	729,730,731,733,735,1191	C6,C7,C8A,C8G,C9,CLU	6/8
1_Member	GO Biological Processes	GO:0001906	cell killing	-10.3642	-8.04507	567,718,729,730,731,733,735,2147,2597,3500,3853,117159,203068	B2M,C3,C6,C7,C8A,C8G,C9,F2,GAPDH,IGHG1,KRT6A,DCD,TUBB	13/123
1_Member	WikiPathways	WP2328	Allograft rejection	-9.54468	-7.28248	712,713,714,718,720,729,730,731,735,7431,10376	C1QA,C1QB,C1QC,C3,C4A,C6,C7,C8A,C9,VIM,TUBA1B	11/90
1_Member	GO Biological Processes	GO:0031640	killing of cells of another organism	-7.11757	-5.08498	729,730,731,733,735,2597,3853,117159	C6,C7,C8A,C8G,C9,GAPDH,KRT6A,DCD	8/65
1_Member	KEGG Pathway	hsa05020	Prion disease	-5.39741	-3.54854	506,712,713,714,729,730,731,733,735,3312,10376,203068	ATP5F1B,C1QA,C1QB,C1QC,C6,C7,C8A,C8G,C9,HSPA8,TUBA1B,TUBB	12/273
1_Member	KEGG Pathway	hsa05146	Amoebiasis	-2.7556	-1.30357	731,733,735,2335,3315	C8A,C8G,C9,FN1,HSPB1	5/102
2_Summary	Reactome Gene Sets	R-HSA-114608	Platelet degranulation	-44.0084	-40.2619	1,12,197,213,226,335,350,710,1072,1191,1675,1893,2243,2244,2335,3481,3699,3700,3827,5004,5005,5196,5216,5265,5267,5340,5345,5478,5552,5627,6694,7018,7057,7123,7450,8407,2147,2814,60,338,462,960,3043,3818,4282,5624,6402,10376,653604	A1BG,SERPINA3,AHSG,ALB,ALDOA,APOA1,APOH,SERPING1,CFL1,CLU,CFD,ECM1,FGA,FGB,FN1,IGF2,ITIH3,ITIH4,KNG1,ORM1,ORM2,PF4,PFN1,SERPINA1,SERPINA4,PLG,SERPINF2,PPIA,SRGN,PROS1,SPP2,TF,THBS1,CLEC3B,VWF,TAGLN2,F2,GP5,ACTB,APOB,SERPINC1,CD44,HBB,KLKB1,MIF,PROC,SELL,TUBA1B,H3C13	49/-
2_Member	Reactome Gene Sets	R-HSA-114608	Platelet degranulation	-44.0084	-40.2619	1,12,197,213,226,335,350,710,1072,1191,1675,1893,2243,2244,2335,3481,3699,3700,3827,5004,5005,5196,5216,5265,5267,5340,5345,5478,5552,5627,6694,7018,7057,7123,7450,8407	A1BG,SERPINA3,AHSG,ALB,ALDOA,APOA1,APOH,SERPING1,CFL1,CLU,CFD,ECM1,FGA,FGB,FN1,IGF2,ITIH3,ITIH4,KNG1,ORM1,ORM2,PF4,PFN1,SERPINA1,SERPINA4,PLG,SERPINF2,PPIA,SRGN,PROS1,SPP2,TF,THBS1,CLEC3B,VWF,TAGLN2	36/129
2_Member	Reactome Gene Sets	R-HSA-76005	Response to elevated platelet cytosolic Ca2+	-43.3321	-39.7617	1,12,197,213,226,335,350,710,1072,1191,1675,1893,2243,2244,2335,3481,3699,3700,3827,5004,5005,5196,5216,5265,5267,5340,5345,5478,5552,5627,6694,7018,7057,7123,7450,8407	A1BG,SERPINA3,AHSG,ALB,ALDOA,APOA1,APOH,SERPING1,CFL1,CLU,CFD,ECM1,FGA,FGB,FN1,IGF2,ITIH3,ITIH4,KNG1,ORM1,ORM2,PF4,PFN1,SERPINA1,SERPINA4,PLG,SERPINF2,PPIA,SRGN,PROS1,SPP2,TF,THBS1,CLEC3B,VWF,TAGLN2	36/134
2_Member	Reactome Gene Sets	R-HSA-76002	Platelet activation, signaling and aggregation	-34.7355	-31.3869	1,12,197,213,226,335,350,710,1072,1191,1675,1893,2147,2243,2244,2335,2814,3481,3699,3700,3827,5004,5005,5196,5216,5265,5267,5340,5345,5478,5552,5627,6694,7018,7057,7123,7450,8407	A1BG,SERPINA3,AHSG,ALB,ALDOA,APOA1,APOH,SERPING1,CFL1,CLU,CFD,ECM1,F2,FGA,FGB,FN1,GP5,IGF2,ITIH3,ITIH4,KNG1,ORM1,ORM2,PF4,PFN1,SERPINA1,SERPINA4,PLG,SERPINF2,PPIA,SRGN,PROS1,SPP2,TF,THBS1,CLEC3B,VWF,TAGLN2	38/263
2_Member	Reactome Gene Sets	R-HSA-109582	Hemostasis	-32.2055	-28.9362	1,12,60,197,213,226,335,338,350,462,710,960,1072,1191,1675,1893,2147,2243,2244,2335,2814,3043,3481,3699,3700,3818,3827,4282,5004,5005,5196,5216,5265,5267,5340,5345,5478,5552,5624,5627,6402,6694,7018,7057,7123,7450,8407,10376,653604	A1BG,SERPINA3,ACTB,AHSG,ALB,ALDOA,APOA1,APOB,APOH,SERPINC1,SERPING1,CD44,CFL1,CLU,CFD,ECM1,F2,FGA,FGB,FN1,GP5,HBB,IGF2,ITIH3,ITIH4,KLKB1,KNG1,MIF,ORM1,ORM2,PF4,PFN1,SERPINA1,SERPINA4,PLG,SERPINF2,PPIA,SRGN,PROC,PROS1,SELL,SPP2,TF,THBS1,CLEC3B,VWF,TAGLN2,TUBA1B,H3C13	49/621
3_Summary	Reactome Gene Sets	R-HSA-6798695	Neutrophil degranulation	-33.8913	-30.5842	1,12,197,226,567,718,847,960,1675,1823,1828,1832,1915,1938,2171,2934,3043,3240,3312,3320,3326,3728,3848,4282,4831,5004,5005,5199,5223,5265,5315,5478,5646,6278,6279,6280,6282,6402,7276,8836,9588,10321,11240,51806,203068,388697	A1BG,SERPINA3,AHSG,ALDOA,B2M,C3,CAT,CD44,CFD,DSC1,DSG1,DSP,EEF1A1,EEF2,FABP5,GSN,HBB,HP,HSPA8,HSP90AA1,HSP90AB1,JUP,KRT1,MIF,NME2,ORM1,ORM2,CFP,PGAM1,SERPINA1,PKM,PPIA,PRSS3,S100A7,S100A8,S100A9,S100A11,SELL,TTR,GGH,PRDX6,CRISP3,PADI2,CALML5,TUBB,HRNR	46/-
3_Member	Reactome Gene Sets	R-HSA-6798695	Neutrophil degranulation	-33.8913	-30.5842	1,12,197,226,567,718,847,960,1675,1823,1828,1832,1915,1938,2171,2934,3043,3240,3312,3320,3326,3728,3848,4282,4831,5004,5005,5199,5223,5265,5315,5478,5646,6278,6279,6280,6282,6402,7276,8836,9588,10321,11240,51806,203068,388697	A1BG,SERPINA3,AHSG,ALDOA,B2M,C3,CAT,CD44,CFD,DSC1,DSG1,DSP,EEF1A1,EEF2,FABP5,GSN,HBB,HP,HSPA8,HSP90AA1,HSP90AB1,JUP,KRT1,MIF,NME2,ORM1,ORM2,CFP,PGAM1,SERPINA1,PKM,PPIA,PRSS3,S100A7,S100A8,S100A9,S100A11,SELL,TTR,GGH,PRDX6,CRISP3,PADI2,CALML5,TUBB,HRNR	46/481
4_Summary	Reactome Gene Sets	R-HSA-381426	Regulation of Insulin-like Growth Factor (IGF) transport and uptake by Insulin-like Growth Factor Binding Proteins (IGFBPs)	-29.663	-26.4606	197,213,335,336,338,348,462,718,720,1356,2147,2243,2335,3481,3486,3698,3827,3956,5034,5265,5340,5624,6694,7018,7184,8542,8720	AHSG,ALB,APOA1,APOA2,APOB,APOE,SERPINC1,C3,C4A,CP,F2,FGA,FN1,IGF2,IGFBP3,ITIH2,KNG1,LGALS1,P4HB,SERPINA1,PLG,PROC,SPP2,TF,HSP90B1,APOL1,MBTPS1	27/-
4_Member	Reactome Gene Sets	R-HSA-381426	Regulation of Insulin-like Growth Factor (IGF) transport and uptake by Insulin-like Growth Factor Binding Proteins (IGFBPs)	-29.663	-26.4606	197,213,335,336,338,348,462,718,720,1356,2147,2243,2335,3481,3486,3698,3827,3956,5034,5265,5340,5624,6694,7018,7184,8542,8720	AHSG,ALB,APOA1,APOA2,APOB,APOE,SERPINC1,C3,C4A,CP,F2,FGA,FN1,IGF2,IGFBP3,ITIH2,KNG1,LGALS1,P4HB,SERPINA1,PLG,PROC,SPP2,TF,HSP90B1,APOL1,MBTPS1	27/125
4_Member	Reactome Gene Sets	R-HSA-8957275	Post-translational protein phosphorylation	-26.7195	-23.672	197,213,335,336,338,348,462,718,720,1356,2243,2335,3486,3698,3827,3956,5034,5265,5624,6694,7018,7184,8542,8720	AHSG,ALB,APOA1,APOA2,APOB,APOE,SERPINC1,C3,C4A,CP,FGA,FN1,IGFBP3,ITIH2,KNG1,LGALS1,P4HB,SERPINA1,PROC,SPP2,TF,HSP90B1,APOL1,MBTPS1	24/108
5_Summary	WikiPathways	WP5115	Network map of SARS-CoV-2 signaling pathway	-28.0984	-24.9803	60,71,213,335,336,341,347,350,629,715,716,731,1369,1401,2243,2244,2335,2934,3043,3075,3240,3312,3426,3486,3699,3700,3929,5196,5199,7018,8542	ACTB,ACTG1,ALB,APOA1,APOA2,APOC1,APOD,APOH,CFB,C1R,C1S,C8A,CPN1,CRP,FGA,FGB,FN1,GSN,HBB,CFH,HP,HSPA8,CFI,IGFBP3,ITIH3,ITIH4,LBP,PF4,CFP,TF,APOL1	31/-
5_Member	WikiPathways	WP5115	Network map of SARS-CoV-2 signaling pathway	-28.0984	-24.9803	60,71,213,335,336,341,347,350,629,715,716,731,1369,1401,2243,2244,2335,2934,3043,3075,3240,3312,3426,3486,3699,3700,3929,5196,5199,7018,8542	ACTB,ACTG1,ALB,APOA1,APOA2,APOC1,APOD,APOH,CFB,C1R,C1S,C8A,CPN1,CRP,FGA,FGB,FN1,GSN,HBB,CFH,HP,HSPA8,CFI,IGFBP3,ITIH3,ITIH4,LBP,PF4,CFP,TF,APOL1	31/218
6_Summary	GO Biological Processes	GO:0002526	acute inflammatory response	-23.702	-20.7337	12,197,325,336,1401,2147,2335,3240,3250,3500,3700,3818,3929,5004,5005,5265,5345,6279,7037,7412,712,718,720,960,1191,1893,3827,3868,4282,5196,6280,7001,7057	SERPINA3,AHSG,APCS,APOA2,CRP,F2,FN1,HP,HPR,IGHG1,ITIH4,KLKB1,LBP,ORM1,ORM2,SERPINA1,SERPINF2,S100A8,TFRC,VCAM1,C1QA,C3,C4A,CD44,CLU,ECM1,KNG1,KRT16,MIF,PF4,S100A9,PRDX2,THBS1	33/-
6_Member	GO Biological Processes	GO:0002526	acute inflammatory response	-23.702	-20.7337	12,197,325,336,1401,2147,2335,3240,3250,3500,3700,3818,3929,5004,5005,5265,5345,6279,7037,7412	SERPINA3,AHSG,APCS,APOA2,CRP,F2,FN1,HP,HPR,IGHG1,ITIH4,KLKB1,LBP,ORM1,ORM2,SERPINA1,SERPINF2,S100A8,TFRC,VCAM1	20/78
6_Member	GO Biological Processes	GO:0006953	acute-phase response	-18.9126	-16.1975	12,197,325,1401,2147,2335,3240,3700,3929,5004,5005,5265,5345,7037	SERPINA3,AHSG,APCS,CRP,F2,FN1,HP,ITIH4,LBP,ORM1,ORM2,SERPINA1,SERPINF2,TFRC	14/40
6_Member	GO Biological Processes	GO:0006954	inflammatory response	-17.6932	-15.0348	12,197,325,336,712,718,720,960,1191,1401,1893,2147,2335,3240,3250,3500,3700,3818,3827,3868,3929,4282,5004,5005,5196,5265,5345,6279,6280,7001,7037,7057,7412	SERPINA3,AHSG,APCS,APOA2,C1QA,C3,C4A,CD44,CLU,CRP,ECM1,F2,FN1,HP,HPR,IGHG1,ITIH4,KLKB1,KNG1,KRT16,LBP,MIF,ORM1,ORM2,PF4,SERPINA1,SERPINF2,S100A8,S100A9,PRDX2,TFRC,THBS1,VCAM1	33/560
7_Summary	Reactome Gene Sets	R-HSA-166663	Initial triggering of complement	-23.3107	-20.3601	629,712,713,714,715,716,718,720,1401,1675,5199,8547,78989,100293534,710,722,725,1072,51806,3263,3956,7123,84898,60,71,348,1003,1828,1832,2335,3728,5216,6624,3929,9370,811,3827,2934,3312,5340	CFB,C1QA,C1QB,C1QC,C1R,C1S,C3,C4A,CRP,CFD,CFP,FCN3,COLEC11,C4B_2,SERPING1,C4BPA,C4BPB,CFL1,CALML5,HPX,LGALS1,CLEC3B,PLXDC2,ACTB,ACTG1,APOE,CDH5,DSG1,DSP,FN1,JUP,PFN1,FSCN1,LBP,ADIPOQ,CALR,KNG1,GSN,HSPA8,PLG	40/-
7_Member	Reactome Gene Sets	R-HSA-166663	Initial triggering of complement	-23.3107	-20.3601	629,712,713,714,715,716,718,720,1401,1675,5199,8547,78989,100293534	CFB,C1QA,C1QB,C1QC,C1R,C1S,C3,C4A,CRP,CFD,CFP,FCN3,COLEC11,C4B_2	14/23
7_Member	Reactome Gene Sets	R-HSA-166786	Creation of C4 and C2 activators	-13.182	-10.6908	712,713,714,715,716,1401,8547,78989	C1QA,C1QB,C1QC,C1R,C1S,CRP,FCN3,COLEC11	8/14
7_Member	Reactome Gene Sets	R-HSA-173623	Classical antibody-mediated complement activation	-12.4701	-10.0136	712,713,714,715,716,1401	C1QA,C1QB,C1QC,C1R,C1S,CRP	6/6
7_Member	KEGG Pathway	hsa05133	Pertussis	-11.7176	-9.30354	710,712,713,714,715,716,718,720,722,725,1072,51806	SERPING1,C1QA,C1QB,C1QC,C1R,C1S,C3,C4A,C4BPA,C4BPB,CFL1,CALML5	12/76
7_Member	CORUM	CORUM:6418	C1q complex	-6.22738	-4.29044	712,713,714	C1QA,C1QB,C1QC	3/3
7_Member	GO Biological Processes	GO:0098883	synapse pruning	-6.00171	-4.08931	712,713,714,718	C1QA,C1QB,C1QC,C3	4/10
7_Member	GO Biological Processes	GO:0150146	cell junction disassembly	-5.33504	-3.50103	712,713,714,718	C1QA,C1QB,C1QC,C3	4/14
7_Member	Canonical Pathways	M5880	NABA ECM AFFILIATED	-4.81949	-3.04727	712,713,714,3263,3956,7123,8547,78989,84898	C1QA,C1QB,C1QC,HPX,LGALS1,CLEC3B,FCN3,COLEC11,PLXDC2	9/170
7_Member	WikiPathways	WP3941	Oxidative damage response	-4.67403	-2.91986	712,713,714,715,716	C1QA,C1QB,C1QC,C1R,C1S	5/40
7_Member	GO Biological Processes	GO:0034330	cell junction organization	-3.80734	-2.18142	60,71,348,712,713,714,718,1003,1828,1832,2335,3728,5216,6624	ACTB,ACTG1,APOE,C1QA,C1QB,C1QC,C3,CDH5,DSG1,DSP,FN1,JUP,PFN1,FSCN1	14/522
7_Member	KEGG Pathway	hsa04936	Alcoholic liver disease	-3.67575	-2.06992	712,713,714,718,720,3929,9370	C1QA,C1QB,C1QC,C3,C4A,LBP,ADIPOQ	7/142
7_Member	KEGG Pathway	hsa05142	Chagas disease	-3.63443	-2.0366	712,713,714,718,811,3827	C1QA,C1QB,C1QC,C3,CALR,KNG1	6/102
7_Member	WikiPathways	WP3937	Microglia pathogen phagocytosis pathway	-2.33264	-0.951627	712,713,714	C1QA,C1QB,C1QC	3/40
7_Member	GO Biological Processes	GO:0022411	cellular component disassembly	-2.21117	-0.846686	712,713,714,718,1072,2934,3312,5340	C1QA,C1QB,C1QC,C3,CFL1,GSN,HSPA8,PLG	8/321
7_Member	GO Biological Processes	GO:0050808	synapse organization	-2.17228	-0.814065	60,71,348,712,713,714,718,5216	ACTB,ACTG1,APOE,C1QA,C1QB,C1QC,C3,PFN1	8/326
8_Summary	GO Biological Processes	GO:0030193	regulation of blood coagulation	-21.5272	-18.61	348,350,462,710,1361,2147,2243,2244,3818,3827,3848,5340,5345,5624,5627,7001,7057,7448,71,325,335,1003,4282,5176,9370,11240,2023,7123,2934	APOE,APOH,SERPINC1,SERPING1,CPB2,F2,FGA,FGB,KLKB1,KNG1,KRT1,PLG,SERPINF2,PROC,PROS1,PRDX2,THBS1,VTN,ACTG1,APCS,APOA1,CDH5,MIF,SERPINF1,ADIPOQ,PADI2,ENO1,CLEC3B,GSN	29/-
8_Member	GO Biological Processes	GO:0030193	regulation of blood coagulation	-21.5272	-18.61	348,350,462,710,1361,2147,2243,2244,3818,3827,3848,5340,5345,5624,5627,7001,7057,7448	APOE,APOH,SERPINC1,SERPING1,CPB2,F2,FGA,FGB,KLKB1,KNG1,KRT1,PLG,SERPINF2,PROC,PROS1,PRDX2,THBS1,VTN	18/69
8_Member	GO Biological Processes	GO:1900046	regulation of hemostasis	-21.2776	-18.4062	348,350,462,710,1361,2147,2243,2244,3818,3827,3848,5340,5345,5624,5627,7001,7057,7448	APOE,APOH,SERPINC1,SERPING1,CPB2,F2,FGA,FGB,KLKB1,KNG1,KRT1,PLG,SERPINF2,PROC,PROS1,PRDX2,THBS1,VTN	18/71
8_Member	GO Biological Processes	GO:0050818	regulation of coagulation	-20.9184	-18.0883	348,350,462,710,1361,2147,2243,2244,3818,3827,3848,5340,5345,5624,5627,7001,7057,7448	APOE,APOH,SERPINC1,SERPING1,CPB2,F2,FGA,FGB,KLKB1,KNG1,KRT1,PLG,SERPINF2,PROC,PROS1,PRDX2,THBS1,VTN	18/74
8_Member	GO Biological Processes	GO:0030195	negative regulation of blood coagulation	-19.852	-17.0832	348,350,710,1361,2147,2243,2244,3818,3827,3848,5340,5345,5624,5627,7448	APOE,APOH,SERPING1,CPB2,F2,FGA,FGB,KLKB1,KNG1,KRT1,PLG,SERPINF2,PROC,PROS1,VTN	15/45
8_Member	GO Biological Processes	GO:1900047	negative regulation of hemostasis	-19.6838	-16.9263	348,350,710,1361,2147,2243,2244,3818,3827,3848,5340,5345,5624,5627,7448	APOE,APOH,SERPING1,CPB2,F2,FGA,FGB,KLKB1,KNG1,KRT1,PLG,SERPINF2,PROC,PROS1,VTN	15/46
8_Member	GO Biological Processes	GO:0050819	negative regulation of coagulation	-19.2052	-16.4694	348,350,710,1361,2147,2243,2244,3818,3827,3848,5340,5345,5624,5627,7448	APOE,APOH,SERPING1,CPB2,F2,FGA,FGB,KLKB1,KNG1,KRT1,PLG,SERPINF2,PROC,PROS1,VTN	15/49
8_Member	GO Biological Processes	GO:0061041	regulation of wound healing	-18.5395	-15.8537	71,325,348,350,462,710,1361,2147,2243,2244,3818,3827,3848,5340,5345,5624,5627,7001,7057,7448	ACTG1,APCS,APOE,APOH,SERPINC1,SERPING1,CPB2,F2,FGA,FGB,KLKB1,KNG1,KRT1,PLG,SERPINF2,PROC,PROS1,PRDX2,THBS1,VTN	20/136
8_Member	GO Biological Processes	GO:0061045	negative regulation of wound healing	-17.8555	-15.1882	325,348,350,710,1361,2147,2243,2244,3818,3827,3848,5340,5345,5624,5627,7448	APCS,APOE,APOH,SERPING1,CPB2,F2,FGA,FGB,KLKB1,KNG1,KRT1,PLG,SERPINF2,PROC,PROS1,VTN	16/73
8_Member	GO Biological Processes	GO:1903034	regulation of response to wounding	-16.427	-13.8419	71,325,348,350,462,710,1361,2147,2243,2244,3818,3827,3848,5340,5345,5624,5627,7001,7057,7448	ACTG1,APCS,APOE,APOH,SERPINC1,SERPING1,CPB2,F2,FGA,FGB,KLKB1,KNG1,KRT1,PLG,SERPINF2,PROC,PROS1,PRDX2,THBS1,VTN	20/173
8_Member	GO Biological Processes	GO:1903035	negative regulation of response to wounding	-16.0616	-13.4912	325,348,350,710,1361,2147,2243,2244,3818,3827,3848,5340,5345,5624,5627,7448	APCS,APOE,APOH,SERPING1,CPB2,F2,FGA,FGB,KLKB1,KNG1,KRT1,PLG,SERPINF2,PROC,PROS1,VTN	16/93
8_Member	GO Biological Processes	GO:0042730	fibrinolysis	-15.8813	-13.3321	710,1361,2147,2243,2244,3818,3848,5340,5345,5627	SERPING1,CPB2,F2,FGA,FGB,KLKB1,KRT1,PLG,SERPINF2,PROS1	10/19
8_Member	GO Biological Processes	GO:0051917	regulation of fibrinolysis	-12.0311	-9.59639	350,1361,2147,3818,5340,5345,7057,7448	APOH,CPB2,F2,KLKB1,PLG,SERPINF2,THBS1,VTN	8/18
8_Member	GO Biological Processes	GO:0032102	negative regulation of response to external stimulus	-11.7122	-9.30315	325,335,348,350,710,1003,1361,2147,2243,2244,3818,3827,3848,4282,5176,5340,5345,5624,5627,7001,7057,7448,9370,11240	APCS,APOA1,APOE,APOH,SERPING1,CDH5,CPB2,F2,FGA,FGB,KLKB1,KNG1,KRT1,MIF,SERPINF1,PLG,SERPINF2,PROC,PROS1,PRDX2,THBS1,VTN,ADIPOQ,PADI2	24/465
8_Member	GO Biological Processes	GO:0051918	negative regulation of fibrinolysis	-11.3387	-8.95864	350,1361,2147,5340,5345,7057,7448	APOH,CPB2,F2,PLG,SERPINF2,THBS1,VTN	7/13
8_Member	GO Biological Processes	GO:0030194	positive regulation of blood coagulation	-10.2113	-7.90809	350,1361,2147,5340,5345,7001,7057,7448	APOH,CPB2,F2,PLG,SERPINF2,PRDX2,THBS1,VTN	8/28
8_Member	GO Biological Processes	GO:1900048	positive regulation of hemostasis	-10.2113	-7.90809	350,1361,2147,5340,5345,7001,7057,7448	APOH,CPB2,F2,PLG,SERPINF2,PRDX2,THBS1,VTN	8/28
8_Member	GO Biological Processes	GO:0050820	positive regulation of coagulation	-9.94277	-7.65491	350,1361,2147,5340,5345,7001,7057,7448	APOH,CPB2,F2,PLG,SERPINF2,PRDX2,THBS1,VTN	8/30
8_Member	GO Biological Processes	GO:0090303	positive regulation of wound healing	-8.59014	-6.41477	71,350,1361,2147,5340,5345,7001,7057,7448	ACTG1,APOH,CPB2,F2,PLG,SERPINF2,PRDX2,THBS1,VTN	9/62
8_Member	GO Biological Processes	GO:1903036	positive regulation of response to wounding	-7.78819	-5.69005	71,350,1361,2147,5340,5345,7001,7057,7448	ACTG1,APOH,CPB2,F2,PLG,SERPINF2,PRDX2,THBS1,VTN	9/76
8_Member	GO Biological Processes	GO:0010755	regulation of plasminogen activation	-6.4936	-4.53064	1361,2023,5345,7057,7123	CPB2,ENO1,SERPINF2,THBS1,CLEC3B	5/18
8_Member	GO Biological Processes	GO:0070613	regulation of protein processing	-5.84712	-3.94881	1361,2023,2934,3818,5345,7057,7123	CPB2,ENO1,GSN,KLKB1,SERPINF2,THBS1,CLEC3B	7/66
8_Member	GO Biological Processes	GO:1903317	regulation of protein maturation	-5.67225	-3.78609	1361,2023,2934,3818,5345,7057,7123	CPB2,ENO1,GSN,KLKB1,SERPINF2,THBS1,CLEC3B	7/70
8_Member	GO Biological Processes	GO:0010757	negative regulation of plasminogen activation	-4.4928	-2.7709	1361,5345,7057	CPB2,SERPINF2,THBS1	3/8
8_Member	GO Biological Processes	GO:0010955	negative regulation of protein processing	-2.73505	-1.28904	1361,5345,7057	CPB2,SERPINF2,THBS1	3/29
8_Member	GO Biological Processes	GO:1903318	negative regulation of protein maturation	-2.73505	-1.28904	1361,5345,7057	CPB2,SERPINF2,THBS1	3/29
9_Summary	GO Biological Processes	GO:0007596	blood coagulation	-21.4818	-18.5804	60,71,350,462,710,725,1361,2147,2192,2243,2244,2814,2923,3043,3315,3818,3827,5196,5265,5340,5478,5624,5627,7450,960,1832,2335,3853,6279,9066,348,3848,5345,7001,7057,7448,347,3728,1003,1475,1823,1828,3956,6280,6282,6402,7060,7412,567,712,1191,3329,3849,3929,5730	ACTB,ACTG1,APOH,SERPINC1,SERPING1,C4BPB,CPB2,F2,FBLN1,FGA,FGB,GP5,PDIA3,HBB,HSPB1,KLKB1,KNG1,PF4,SERPINA1,PLG,PPIA,PROC,PROS1,VWF,CD44,DSP,FN1,KRT6A,S100A8,SYT7,APOE,KRT1,SERPINF2,PRDX2,THBS1,VTN,APOD,JUP,CDH5,CSTA,DSC1,DSG1,LGALS1,S100A9,S100A11,SELL,THBS4,VCAM1,B2M,C1QA,CLU,HSPD1,KRT2,LBP,PTGDS	55/-
9_Member	GO Biological Processes	GO:0007596	blood coagulation	-21.4818	-18.5804	60,71,350,462,710,725,1361,2147,2192,2243,2244,2814,2923,3043,3315,3818,3827,5196,5265,5340,5478,5624,5627,7450	ACTB,ACTG1,APOH,SERPINC1,SERPING1,C4BPB,CPB2,F2,FBLN1,FGA,FGB,GP5,PDIA3,HBB,HSPB1,KLKB1,KNG1,PF4,SERPINA1,PLG,PPIA,PROC,PROS1,VWF	24/174
9_Member	GO Biological Processes	GO:0050817	coagulation	-21.3605	-18.4743	60,71,350,462,710,725,1361,2147,2192,2243,2244,2814,2923,3043,3315,3818,3827,5196,5265,5340,5478,5624,5627,7450	ACTB,ACTG1,APOH,SERPINC1,SERPING1,C4BPB,CPB2,F2,FBLN1,FGA,FGB,GP5,PDIA3,HBB,HSPB1,KLKB1,KNG1,PF4,SERPINA1,PLG,PPIA,PROC,PROS1,VWF	24/176
9_Member	GO Biological Processes	GO:0042060	wound healing	-21.2407	-18.3835	60,71,350,462,710,725,960,1361,1832,2147,2192,2243,2244,2335,2814,2923,3043,3315,3818,3827,3853,5196,5265,5340,5478,5624,5627,6279,7450,9066	ACTB,ACTG1,APOH,SERPINC1,SERPING1,C4BPB,CD44,CPB2,DSP,F2,FBLN1,FGA,FGB,FN1,GP5,PDIA3,HBB,HSPB1,KLKB1,KNG1,KRT6A,PF4,SERPINA1,PLG,PPIA,PROC,PROS1,S100A8,VWF,SYT7	30/334
9_Member	GO Biological Processes	GO:0007599	hemostasis	-21.1225	-18.2791	60,71,350,462,710,725,1361,2147,2192,2243,2244,2814,2923,3043,3315,3818,3827,5196,5265,5340,5478,5624,5627,7450	ACTB,ACTG1,APOH,SERPINC1,SERPING1,C4BPB,CPB2,F2,FBLN1,FGA,FGB,GP5,PDIA3,HBB,HSPB1,KLKB1,KNG1,PF4,SERPINA1,PLG,PPIA,PROC,PROS1,VWF	24/180
9_Member	GO Biological Processes	GO:0050878	regulation of body fluid levels	-20.69	-17.8855	60,71,348,350,462,710,725,1361,2147,2192,2243,2244,2814,2923,3043,3315,3818,3827,3848,5196,5265,5340,5345,5478,5624,5627,7001,7057,7448,7450	ACTB,ACTG1,APOE,APOH,SERPINC1,SERPING1,C4BPB,CPB2,F2,FBLN1,FGA,FGB,GP5,PDIA3,HBB,HSPB1,KLKB1,KNG1,KRT1,PF4,SERPINA1,PLG,SERPINF2,PPIA,PROC,PROS1,PRDX2,THBS1,VTN,VWF	30/349
9_Member	GO Biological Processes	GO:0009611	response to wounding	-18.5037	-15.8272	60,71,347,350,462,710,725,960,1361,1832,2147,2192,2243,2244,2335,2814,2923,3043,3315,3818,3827,3853,5196,5265,5340,5478,5624,5627,6279,7450,9066	ACTB,ACTG1,APOD,APOH,SERPINC1,SERPING1,C4BPB,CD44,CPB2,DSP,F2,FBLN1,FGA,FGB,FN1,GP5,PDIA3,HBB,HSPB1,KLKB1,KNG1,KRT6A,PF4,SERPINA1,PLG,PPIA,PROC,PROS1,S100A8,VWF,SYT7	31/452
9_Member	GO Biological Processes	GO:0034109	homotypic cell-cell adhesion	-9.81087	-7.5342	60,71,1832,2243,2244,2923,3043,3315,3728,5478	ACTB,ACTG1,DSP,FGA,FGB,PDIA3,HBB,HSPB1,JUP,PPIA	10/64
9_Member	GO Biological Processes	GO:0030168	platelet activation	-9.09224	-6.87722	60,71,2147,2243,2244,2923,3043,3315,5196,5478,7450	ACTB,ACTG1,F2,FGA,FGB,PDIA3,HBB,HSPB1,PF4,PPIA,VWF	11/99
9_Member	GO Biological Processes	GO:0098609	cell-cell adhesion	-8.88974	-6.69041	60,71,960,1003,1475,1823,1828,1832,2243,2244,2923,3043,3315,3728,3956,5478,6279,6280,6282,6402,7060,7412	ACTB,ACTG1,CD44,CDH5,CSTA,DSC1,DSG1,DSP,FGA,FGB,PDIA3,HBB,HSPB1,JUP,LGALS1,PPIA,S100A8,S100A9,S100A11,SELL,THBS4,VCAM1	22/536
9_Member	GO Biological Processes	GO:0070527	platelet aggregation	-8.26628	-6.12991	60,71,2243,2244,2923,3043,3315,5478	ACTB,ACTG1,FGA,FGB,PDIA3,HBB,HSPB1,PPIA	8/47
9_Member	GO Biological Processes	GO:0001775	cell activation	-6.64846	-4.66163	60,71,567,712,960,1191,2147,2243,2244,2923,3043,3315,3329,3849,3929,3956,5196,5478,5730,7001,7412,7450	ACTB,ACTG1,B2M,C1QA,CD44,CLU,F2,FGA,FGB,PDIA3,HBB,HSPB1,HSPD1,KRT2,LBP,LGALS1,PF4,PPIA,PTGDS,PRDX2,VCAM1,VWF	22/717
10_Summary	Reactome Gene Sets	R-HSA-2173782	Binding and Uptake of Ligands by Scavenger Receptors	-20.3857	-17.5959	213,259,335,338,348,811,3040,3043,3240,3250,3263,3320,7184,8542,78989,60,71,3312,5265,7018,7037,7532,10376,10971,3827,7412,7057,7060	ALB,AMBP,APOA1,APOB,APOE,CALR,HBA2,HBB,HP,HPR,HPX,HSP90AA1,HSP90B1,APOL1,COLEC11,ACTB,ACTG1,HSPA8,SERPINA1,TF,TFRC,YWHAG,TUBA1B,YWHAQ,KNG1,VCAM1,THBS1,THBS4	28/-
10_Member	Reactome Gene Sets	R-HSA-2173782	Binding and Uptake of Ligands by Scavenger Receptors	-20.3857	-17.5959	213,259,335,338,348,811,3040,3043,3240,3250,3263,3320,7184,8542,78989	ALB,AMBP,APOA1,APOB,APOE,CALR,HBA2,HBB,HP,HPR,HPX,HSP90AA1,HSP90B1,APOL1,COLEC11	15/42
10_Member	Reactome Gene Sets	R-HSA-2168880	Scavenging of heme from plasma	-15.8868	-13.3321	213,259,335,3040,3043,3240,3250,3263,8542	ALB,AMBP,APOA1,HBA2,HBB,HP,HPR,HPX,APOL1	9/13
10_Member	Reactome Gene Sets	R-HSA-5653656	Vesicle-mediated transport	-8.44848	-6.28745	60,71,213,259,335,338,348,811,3040,3043,3240,3250,3263,3312,3320,5265,7018,7037,7184,7532,8542,10376,10971,78989	ACTB,ACTG1,ALB,AMBP,APOA1,APOB,APOE,CALR,HBA2,HBB,HP,HPR,HPX,HSPA8,HSP90AA1,SERPINA1,TF,TFRC,HSP90B1,YWHAG,APOL1,TUBA1B,YWHAQ,COLEC11	24/673
10_Member	KEGG Pathway	hsa05143	African trypanosomiasis	-7.63554	-5.55415	335,3040,3043,3250,3827,7412,8542	APOA1,HBA2,HBB,HPR,KNG1,VCAM1,APOL1	7/37
10_Member	KEGG Pathway	hsa05144	Malaria	-4.19599	-2.5115	3040,3043,7057,7060,7412	HBA2,HBB,THBS1,THBS4,VCAM1	5/50
10_Member	Reactome Gene Sets	R-HSA-9707616	Heme signaling	-3.17901	-1.65	335,338,3040,3043	APOA1,APOB,HBA2,HBB	4/47
11_Summary	GO Biological Processes	GO:0030162	regulation of proteolysis	-19.6488	-16.9023	12,197,259,348,462,710,866,960,1191,1361,1475,1893,2023,2147,2597,2822,2934,3326,3329,3336,3697,3698,3699,3700,3818,3827,5176,5265,5267,5345,6188,6279,6280,7057,7123,7448,25897,26998,221476,325,335,336,341,345,3240,3315,4869,5478,7532,9370,712,713,714,3026,3263,3481,3956,4485,5196,5340,5646,6275,6278,6282,8547,78989,84898,388697	SERPINA3,AHSG,AMBP,APOE,SERPINC1,SERPING1,SERPINA6,CD44,CLU,CPB2,CSTA,ECM1,ENO1,F2,GAPDH,GPLD1,GSN,HSP90AB1,HSPD1,HSPE1,ITIH1,ITIH2,ITIH3,ITIH4,KLKB1,KNG1,SERPINF1,SERPINA1,SERPINA4,SERPINF2,RPS3,S100A8,S100A9,THBS1,CLEC3B,VTN,RNF19A,FETUB,PI16,APCS,APOA1,APOA2,APOC1,APOC3,HP,HSPB1,NPM1,PPIA,YWHAG,ADIPOQ,C1QA,C1QB,C1QC,HABP2,HPX,IGF2,LGALS1,MST1,PF4,PLG,PRSS3,S100A4,S100A7,S100A11,FCN3,COLEC11,PL…	68/-
11_Member	GO Biological Processes	GO:0030162	regulation of proteolysis	-19.6488	-16.9023	12,197,259,348,462,710,866,960,1191,1361,1475,1893,2023,2147,2597,2822,2934,3326,3329,3336,3697,3698,3699,3700,3818,3827,5176,5265,5267,5345,6188,6279,6280,7057,7123,7448,25897,26998,221476	SERPINA3,AHSG,AMBP,APOE,SERPINC1,SERPING1,SERPINA6,CD44,CLU,CPB2,CSTA,ECM1,ENO1,F2,GAPDH,GPLD1,GSN,HSP90AB1,HSPD1,HSPE1,ITIH1,ITIH2,ITIH3,ITIH4,KLKB1,KNG1,SERPINF1,SERPINA1,SERPINA4,SERPINF2,RPS3,S100A8,S100A9,THBS1,CLEC3B,VTN,RNF19A,FETUB,PI16	39/719
11_Member	GO Biological Processes	GO:0051346	negative regulation of hydrolase activity	-19.0333	-16.308	12,197,259,325,335,336,341,345,462,710,866,960,1475,1893,2597,3697,3698,3699,3700,3827,5176,5265,5267,5345,7057,7448,26998,221476	SERPINA3,AHSG,AMBP,APCS,APOA1,APOA2,APOC1,APOC3,SERPINC1,SERPING1,SERPINA6,CD44,CSTA,ECM1,GAPDH,ITIH1,ITIH2,ITIH3,ITIH4,KNG1,SERPINF1,SERPINA1,SERPINA4,SERPINF2,THBS1,VTN,FETUB,PI16	28/334
11_Member	GO Biological Processes	GO:0043086	negative regulation of catalytic activity	-17.6115	-14.9705	12,197,259,325,335,336,341,345,348,462,710,866,960,1475,1893,2597,3240,3315,3697,3698,3699,3700,3827,4869,5176,5265,5267,5345,5478,7057,7448,7532,9370,26998,221476	SERPINA3,AHSG,AMBP,APCS,APOA1,APOA2,APOC1,APOC3,APOE,SERPINC1,SERPING1,SERPINA6,CD44,CSTA,ECM1,GAPDH,HP,HSPB1,ITIH1,ITIH2,ITIH3,ITIH4,KNG1,NPM1,SERPINF1,SERPINA1,SERPINA4,SERPINF2,PPIA,THBS1,VTN,YWHAG,ADIPOQ,FETUB,PI16	35/646
11_Member	GO Biological Processes	GO:0010466	negative regulation of peptidase activity	-17.525	-14.8924	12,197,259,462,710,866,960,1475,1893,2597,3697,3698,3699,3700,3827,5176,5265,5267,5345,7057,7448,26998,221476	SERPINA3,AHSG,AMBP,SERPINC1,SERPING1,SERPINA6,CD44,CSTA,ECM1,GAPDH,ITIH1,ITIH2,ITIH3,ITIH4,KNG1,SERPINF1,SERPINA1,SERPINA4,SERPINF2,THBS1,VTN,FETUB,PI16	23/227
11_Member	GO Biological Processes	GO:0052547	regulation of peptidase activity	-17.4575	-14.8333	12,197,259,462,710,866,960,1475,1893,2597,2934,3329,3336,3697,3698,3699,3700,3827,5176,5265,5267,5345,6188,6279,6280,7057,7448,26998,221476	SERPINA3,AHSG,AMBP,SERPINC1,SERPING1,SERPINA6,CD44,CSTA,ECM1,GAPDH,GSN,HSPD1,HSPE1,ITIH1,ITIH2,ITIH3,ITIH4,KNG1,SERPINF1,SERPINA1,SERPINA4,SERPINF2,RPS3,S100A8,S100A9,THBS1,VTN,FETUB,PI16	29/418
11_Member	Canonical Pathways	M5885	NABA MATRISOME ASSOCIATED	-17.2642	-14.6652	12,259,462,710,712,713,714,866,1475,2147,3026,3263,3481,3697,3698,3699,3700,3827,3956,4485,5176,5196,5265,5267,5340,5345,5646,6275,6278,6279,6280,6282,7123,8547,78989,84898,388697	SERPINA3,AMBP,SERPINC1,SERPING1,C1QA,C1QB,C1QC,SERPINA6,CSTA,F2,HABP2,HPX,IGF2,ITIH1,ITIH2,ITIH3,ITIH4,KNG1,LGALS1,MST1,SERPINF1,PF4,SERPINA1,SERPINA4,PLG,SERPINF2,PRSS3,S100A4,S100A7,S100A8,S100A9,S100A11,CLEC3B,FCN3,COLEC11,PLXDC2,HRNR	37/751
11_Member	GO Biological Processes	GO:0045861	negative regulation of proteolysis	-17.2579	-14.6652	12,197,259,462,710,866,960,1361,1475,1893,2147,2597,3326,3697,3698,3699,3700,3827,5176,5265,5267,5345,7057,7448,26998,221476	SERPINA3,AHSG,AMBP,SERPINC1,SERPING1,SERPINA6,CD44,CPB2,CSTA,ECM1,F2,GAPDH,HSP90AB1,ITIH1,ITIH2,ITIH3,ITIH4,KNG1,SERPINF1,SERPINA1,SERPINA4,SERPINF2,THBS1,VTN,FETUB,PI16	26/323
11_Member	Canonical Pathways	M3468	NABA ECM REGULATORS	-12.6636	-10.1843	12,259,462,710,866,1475,2147,3026,3697,3698,3699,3700,3827,5176,5265,5267,5340,5345,5646	SERPINA3,AMBP,SERPINC1,SERPING1,SERPINA6,CSTA,F2,HABP2,ITIH1,ITIH2,ITIH3,ITIH4,KNG1,SERPINF1,SERPINA1,SERPINA4,PLG,SERPINF2,PRSS3	19/238
11_Member	GO Biological Processes	GO:0052548	regulation of endopeptidase activity	-11.2055	-8.83925	12,197,710,866,960,2597,2934,3329,3336,3827,5176,5265,5267,5345,6188,6279,6280,7057,7448,26998	SERPINA3,AHSG,SERPING1,SERPINA6,CD44,GAPDH,GSN,HSPD1,HSPE1,KNG1,SERPINF1,SERPINA1,SERPINA4,SERPINF2,RPS3,S100A8,S100A9,THBS1,VTN,FETUB	20/325
11_Member	GO Biological Processes	GO:0010951	negative regulation of endopeptidase activity	-10.4211	-8.0937	12,197,710,866,960,2597,3827,5176,5265,5267,5345,7057,7448,26998	SERPINA3,AHSG,SERPING1,SERPINA6,CD44,GAPDH,KNG1,SERPINF1,SERPINA1,SERPINA4,SERPINF2,THBS1,VTN,FETUB	14/149
12_Summary	GO Biological Processes	GO:0006957	complement activation, alternative pathway	-17.3565	-14.7403	629,718,730,731,733,735,1675,3075,5199,81494,720,100293534,5340	CFB,C3,C7,C8A,C8G,C9,CFD,CFH,CFP,CFHR5,C4A,C4B_2,PLG	13/-
12_Member	GO Biological Processes	GO:0006957	complement activation, alternative pathway	-17.3565	-14.7403	629,718,730,731,733,735,1675,3075,5199,81494	CFB,C3,C7,C8A,C8G,C9,CFD,CFH,CFP,CFHR5	10/15
12_Member	Reactome Gene Sets	R-HSA-174577	Activation of C3 and C5	-8.6483	-6.47001	629,718,720,5199,100293534	CFB,C3,C4A,CFP,C4B_2	5/8
12_Member	Reactome Gene Sets	R-HSA-173736	Alternative complement activation	-7.6105	-5.54069	629,718,1675,5199	CFB,C3,CFD,CFP	4/5
12_Member	PANTHER Pathway	P00028	Heterotrimeric G-protein signaling pathway-rod outer segment phototransduction	-4.93452	-3.14944	629,1675,5340	CFB,CFD,PLG	3/6
12_Member	WikiPathways	WP5104	Acquired partial lipodystrophy / Barraquer-Simons syndrome	-4.16724	-2.49446	629,718,1675	CFB,C3,CFD	3/10
13_Summary	Reactome Gene Sets	R-HSA-8963899	Plasma lipoprotein remodeling	-16.3345	-13.7568	213,319,335,336,338,344,345,348,3931,5034,5360,8720,341,346,350,9370,1191,347,2171,3929,5950,8542,9066,7276,3426,7037,7448,51449,847,2023,2822,3481,3486,4485,5223,12,718,2147,1621,2638,3939,3945,7167,4282,7057,866,1356,3040,3043,7018,3320,5646,3190,1401,9588,7295,10971	ALB,APOF,APOA1,APOA2,APOB,APOC2,APOC3,APOE,LCAT,P4HB,PLTP,MBTPS1,APOC1,APOC4,APOH,ADIPOQ,CLU,APOD,FABP5,LBP,RBP4,APOL1,SYT7,TTR,CFI,TFRC,VTN,PCYOX1,CAT,ENO1,GPLD1,IGF2,IGFBP3,MST1,PGAM1,SERPINA3,C3,F2,DBH,GC,LDHA,LDHB,TPI1,MIF,THBS1,SERPINA6,CP,HBA2,HBB,TF,HSP90AA1,PRSS3,HNRNPK,CRP,PRDX6,TXN,YWHAQ	57/-
13_Member	Reactome Gene Sets	R-HSA-8963899	Plasma lipoprotein remodeling	-16.3345	-13.7568	213,319,335,336,338,344,345,348,3931,5034,5360,8720	ALB,APOF,APOA1,APOA2,APOB,APOC2,APOC3,APOE,LCAT,P4HB,PLTP,MBTPS1	12/34
13_Member	Reactome Gene Sets	R-HSA-174824	Plasma lipoprotein assembly, remodeling, and clearance	-14.643	-12.1074	213,319,335,336,338,341,344,345,346,348,3931,5034,5360,8720	ALB,APOF,APOA1,APOA2,APOB,APOC1,APOC2,APOC3,APOC4,APOE,LCAT,P4HB,PLTP,MBTPS1	14/75
13_Member	Reactome Gene Sets	R-HSA-8963898	Plasma lipoprotein assembly	-13.7947	-11.285	335,336,338,341,344,345,346,348,5034	APOA1,APOA2,APOB,APOC1,APOC2,APOC3,APOC4,APOE,P4HB	9/19
13_Member	Reactome Gene Sets	R-HSA-8963888	Chylomicron assembly	-12.4847	-10.0226	335,336,338,344,345,348,5034	APOA1,APOA2,APOB,APOC2,APOC3,APOE,P4HB	7/10
13_Member	Reactome Gene Sets	R-HSA-8964058	HDL remodeling	-12.4847	-10.0226	213,335,344,345,348,3931,5360	ALB,APOA1,APOC2,APOC3,APOE,LCAT,PLTP	7/10
13_Member	WikiPathways	WP3601	Lipid particles composition	-12.4847	-10.0226	335,336,338,344,345,348,3931	APOA1,APOA2,APOB,APOC2,APOC3,APOE,LCAT	7/10
13_Member	GO Biological Processes	GO:0034368	protein-lipid complex remodeling	-11.7915	-9.3724	335,336,338,341,344,345,348,3931,5360	APOA1,APOA2,APOB,APOC1,APOC2,APOC3,APOE,LCAT,PLTP	9/29
13_Member	GO Biological Processes	GO:0034369	plasma lipoprotein particle remodeling	-11.7915	-9.3724	335,336,338,341,344,345,348,3931,5360	APOA1,APOA2,APOB,APOC1,APOC2,APOC3,APOE,LCAT,PLTP	9/29
13_Member	GO Biological Processes	GO:0034367	protein-containing complex remodeling	-11.4941	-9.09976	335,336,338,341,344,345,348,3931,5360	APOA1,APOA2,APOB,APOC1,APOC2,APOC3,APOE,LCAT,PLTP	9/31
13_Member	WikiPathways	WP430	Statin inhibition of cholesterol production	-11.4941	-9.09976	335,336,338,341,344,345,348,3931,5360	APOA1,APOA2,APOB,APOC1,APOC2,APOC3,APOE,LCAT,PLTP	9/31
13_Member	KEGG Pathway	hsa04979	Cholesterol metabolism	-10.8431	-8.49452	335,336,338,341,344,345,348,350,3931,5360	APOA1,APOA2,APOB,APOC1,APOC2,APOC3,APOE,APOH,LCAT,PLTP	10/51
13_Member	GO Biological Processes	GO:0034381	plasma lipoprotein particle clearance	-10.8246	-8.48037	335,336,338,341,344,345,348,9370	APOA1,APOA2,APOB,APOC1,APOC2,APOC3,APOE,ADIPOQ	8/24
13_Member	GO Biological Processes	GO:0034375	high-density lipoprotein particle remodeling	-10.5242	-8.19266	335,336,341,345,348,3931,5360	APOA1,APOA2,APOC1,APOC3,APOE,LCAT,PLTP	7/16
13_Member	GO Biological Processes	GO:0097006	regulation of plasma lipoprotein particle levels	-10.3335	-8.01832	335,336,338,341,344,345,348,3931,5360,9370	APOA1,APOA2,APOB,APOC1,APOC2,APOC3,APOE,LCAT,PLTP,ADIPOQ	10/57
13_Member	GO Biological Processes	GO:0043691	reverse cholesterol transport	-10.2969	-7.98573	335,336,344,345,348,1191,3931	APOA1,APOA2,APOC2,APOC3,APOE,CLU,LCAT	7/17
13_Member	Reactome Gene Sets	R-HSA-8963901	Chylomicron remodeling	-10.1602	-7.86472	335,336,338,344,345,348	APOA1,APOA2,APOB,APOC2,APOC3,APOE	6/10
13_Member	GO Biological Processes	GO:0071827	plasma lipoprotein particle organization	-9.9894	-7.69775	335,336,338,341,344,345,348,3931,5360	APOA1,APOA2,APOB,APOC1,APOC2,APOC3,APOE,LCAT,PLTP	9/44
13_Member	GO Biological Processes	GO:0006869	lipid transport	-9.82446	-7.54036	319,335,336,338,341,344,345,346,347,348,350,1191,2171,3929,3931,5360,5950,8542,9066	APOF,APOA1,APOA2,APOB,APOC1,APOC2,APOC3,APOC4,APOD,APOE,APOH,CLU,FABP5,LBP,LCAT,PLTP,RBP4,APOL1,SYT7	19/346
13_Member	GO Biological Processes	GO:0015918	sterol transport	-9.81863	-7.53826	335,336,338,341,344,345,348,1191,3931,5360,9066	APOA1,APOA2,APOB,APOC1,APOC2,APOC3,APOE,CLU,LCAT,PLTP,SYT7	11/85
13_Member	GO Biological Processes	GO:0071825	protein-lipid complex organization	-9.71518	-7.44217	335,336,338,341,344,345,348,3931,5360	APOA1,APOA2,APOB,APOC1,APOC2,APOC3,APOE,LCAT,PLTP	9/47
13_Member	GO Biological Processes	GO:0030301	cholesterol transport	-9.5405	-7.2821	335,336,338,341,344,345,348,1191,3931,9066	APOA1,APOA2,APOB,APOC1,APOC2,APOC3,APOE,CLU,LCAT,SYT7	10/68
13_Member	WikiPathways	WP5304	Cholesterol metabolism	-9.28751	-7.05953	335,336,338,341,344,345,348,350,3931,5360	APOA1,APOA2,APOB,APOC1,APOC2,APOC3,APOE,APOH,LCAT,PLTP	10/72
13_Member	GO Biological Processes	GO:0033700	phospholipid efflux	-9.25712	-7.03241	335,336,341,344,345,348	APOA1,APOA2,APOC1,APOC2,APOC3,APOE	6/13
13_Member	GO Biological Processes	GO:0010876	lipid localization	-9.10358	-6.88535	319,335,336,338,341,344,345,346,347,348,350,1191,2171,3929,3931,5360,5950,8542,9066	APOF,APOA1,APOA2,APOB,APOC1,APOC2,APOC3,APOC4,APOD,APOE,APOH,CLU,FABP5,LBP,LCAT,PLTP,RBP4,APOL1,SYT7	19/382
13_Member	GO Biological Processes	GO:0033344	cholesterol efflux	-8.54673	-6.37426	335,336,338,341,344,345,348	APOA1,APOA2,APOB,APOC1,APOC2,APOC3,APOE	7/28
13_Member	Reactome Gene Sets	R-HSA-975634	Retinoid metabolism and transport	-8.50583	-6.34196	335,336,338,344,345,348,5950,7276	APOA1,APOA2,APOB,APOC2,APOC3,APOE,RBP4,TTR	8/44
13_Member	WikiPathways	WP4522	Metabolic pathway of LDL, HDL and TG, including diseases	-8.41135	-6.25592	335,336,338,344,348,3931	APOA1,APOA2,APOB,APOC2,APOE,LCAT	6/17
13_Member	WikiPathways	WP5323	Fatty Acids and Lipoproteins Transport in Hepatocytes	-8.30241	-6.16068	319,335,336,338,341,344,345,346,348,350,3426,3931,5360,7037,7448,8542,9370,51449	APOF,APOA1,APOA2,APOB,APOC1,APOC2,APOC3,APOC4,APOE,APOH,CFI,LCAT,PLTP,TFRC,VTN,APOL1,ADIPOQ,PCYOX1	18/381
13_Member	Reactome Gene Sets	R-HSA-6806667	Metabolism of fat-soluble vitamins	-8.19026	-6.06181	335,336,338,344,345,348,5950,7276	APOA1,APOA2,APOB,APOC2,APOC3,APOE,RBP4,TTR	8/48
13_Member	GO Biological Processes	GO:0034382	chylomicron remnant clearance	-7.6105	-5.54069	341,344,345,348	APOC1,APOC2,APOC3,APOE	4/5
13_Member	GO Biological Processes	GO:0015850	organic hydroxy compound transport	-7.54367	-5.47615	335,336,338,341,344,345,348,1191,3931,5360,5950,9066	APOA1,APOA2,APOB,APOC1,APOC2,APOC3,APOE,CLU,LCAT,PLTP,RBP4,SYT7	12/172
13_Member	GO Biological Processes	GO:0034377	plasma lipoprotein particle assembly	-7.39639	-5.33339	335,336,338,341,345,348	APOA1,APOA2,APOB,APOC1,APOC3,APOE	6/24
13_Member	WikiPathways	WP5110	Familial hyperlipidemia type 3	-7.30191	-5.24782	335,336,348,3931,5360	APOA1,APOA2,APOE,LCAT,PLTP	5/13
13_Member	GO Biological Processes	GO:0008203	cholesterol metabolic process	-7.21058	-5.16522	319,335,336,338,341,348,847,3931,8542,8720	APOF,APOA1,APOA2,APOB,APOC1,APOE,CAT,LCAT,APOL1,MBTPS1	10/117
13_Member	GO Biological Processes	GO:0010901	regulation of very-low-density lipoprotein particle remodeling	-7.13627	-5.09947	335,336,344,345	APOA1,APOA2,APOC2,APOC3	4/6
13_Member	GO Biological Processes	GO:0071830	triglyceride-rich lipoprotein particle clearance	-7.13627	-5.09947	341,344,345,348	APOC1,APOC2,APOC3,APOE	4/6
13_Member	GO Biological Processes	GO:0065005	protein-lipid complex assembly	-7.06333	-5.03492	335,336,338,341,345,348	APOA1,APOA2,APOB,APOC1,APOC3,APOE	6/27
13_Member	WikiPathways	WP5112	Familial hyperlipidemia type 5	-6.93993	-4.91359	335,336,344,3931,5360	APOA1,APOA2,APOC2,LCAT,PLTP	5/15
13_Member	GO Biological Processes	GO:1902652	secondary alcohol metabolic process	-6.87251	-4.85639	319,335,336,338,341,348,847,3931,8542,8720	APOF,APOA1,APOA2,APOB,APOC1,APOE,CAT,LCAT,APOL1,MBTPS1	10/127
13_Member	WikiPathways	WP5109	Familial hyperlipidemia type 2	-6.7802	-4.77799	335,336,338,3931,5360	APOA1,APOA2,APOB,LCAT,PLTP	5/16
13_Member	GO Biological Processes	GO:0034384	high-density lipoprotein particle clearance	-6.77119	-4.77674	335,336,344,348	APOA1,APOA2,APOC2,APOE	4/7
13_Member	GO Biological Processes	GO:0016125	sterol metabolic process	-6.74568	-4.75506	319,335,336,338,341,348,847,3931,8542,8720	APOF,APOA1,APOA2,APOB,APOC1,APOE,CAT,LCAT,APOL1,MBTPS1	10/131
13_Member	GO Biological Processes	GO:0062012	regulation of small molecule metabolic process	-6.62694	-4.64387	335,338,341,344,345,348,2023,2171,2822,3481,3486,4485,5223,8720,9370	APOA1,APOB,APOC1,APOC2,APOC3,APOE,ENO1,FABP5,GPLD1,IGF2,IGFBP3,MST1,PGAM1,MBTPS1,ADIPOQ	15/340
13_Member	WikiPathways	WP5108	Familial hyperlipidemia type 1	-6.4936	-4.53064	335,336,344,3931,5360	APOA1,APOA2,APOC2,LCAT,PLTP	5/18
13_Member	GO Biological Processes	GO:0032371	regulation of sterol transport	-6.4057	-4.44984	335,336,341,344,345,348,5360,9370	APOA1,APOA2,APOC1,APOC2,APOC3,APOE,PLTP,ADIPOQ	8/80
13_Member	GO Biological Processes	GO:0032374	regulation of cholesterol transport	-6.4057	-4.44984	335,336,341,344,345,348,5360,9370	APOA1,APOA2,APOC1,APOC2,APOC3,APOE,PLTP,ADIPOQ	8/80
13_Member	GO Biological Processes	GO:0019216	regulation of lipid metabolic process	-6.34228	-4.39166	12,335,336,338,341,344,345,347,348,718,2147,2171,2822,8720,9370	SERPINA3,APOA1,APOA2,APOB,APOC1,APOC2,APOC3,APOD,APOE,C3,F2,FABP5,GPLD1,MBTPS1,ADIPOQ	15/358
13_Member	GO Biological Processes	GO:0034370	triglyceride-rich lipoprotein particle remodeling	-6.22067	-4.28541	336,344,348,3931	APOA2,APOC2,APOE,LCAT	4/9
13_Member	GO Biological Processes	GO:1901615	organic hydroxy compound metabolic process	-6.14139	-4.21608	319,335,336,338,341,348,847,1621,2638,3931,3939,3945,5360,5950,7167,8542,8720	APOF,APOA1,APOA2,APOB,APOC1,APOE,CAT,DBH,GC,LCAT,LDHA,LDHB,PLTP,RBP4,TPI1,APOL1,MBTPS1	17/476
13_Member	GO Biological Processes	GO:0032368	regulation of lipid transport	-6.09335	-4.17131	335,336,341,344,345,348,4282,5360,7057,9370	APOA1,APOA2,APOC1,APOC2,APOC3,APOE,MIF,PLTP,THBS1,ADIPOQ	10/154
13_Member	WikiPathways	WP5111	Familial hyperlipidemia type 4	-6.01794	-4.10395	335,336,344,3931,5360	APOA1,APOA2,APOC2,LCAT,PLTP	5/22
13_Member	GO Biological Processes	GO:0042157	lipoprotein metabolic process	-5.94247	-4.03482	335,336,338,341,345,348,2822,3931,8542	APOA1,APOA2,APOB,APOC1,APOC3,APOE,GPLD1,LCAT,APOL1	9/124
13_Member	GO Biological Processes	GO:0006641	triglyceride metabolic process	-5.84712	-3.94881	336,338,341,345,348,350,847	APOA2,APOB,APOC1,APOC3,APOE,APOH,CAT	7/66
13_Member	GO Biological Processes	GO:0008202	steroid metabolic process	-5.68496	-3.7973	319,335,336,338,341,348,847,866,2638,3931,8542,8720	APOF,APOA1,APOA2,APOB,APOC1,APOE,CAT,SERPINA6,GC,LCAT,APOL1,MBTPS1	12/256
13_Member	GO Biological Processes	GO:0010903	negative regulation of very-low-density lipoprotein particle remodeling	-5.62804	-3.74931	335,336,345	APOA1,APOA2,APOC3	3/4
13_Member	GO Biological Processes	GO:0010916	negative regulation of very-low-density lipoprotein particle clearance	-5.62804	-3.74931	341,344,345	APOC1,APOC2,APOC3	3/4
13_Member	Reactome Gene Sets	R-HSA-2187338	Visual phototransduction	-5.47034	-3.61454	335,336,338,344,345,348,5950,7276	APOA1,APOA2,APOB,APOC2,APOC3,APOE,RBP4,TTR	8/106
13_Member	GO Biological Processes	GO:0006066	alcohol metabolic process	-5.36622	-3.52416	319,335,336,338,341,348,847,1621,3931,5950,7167,8542,8720	APOF,APOA1,APOA2,APOB,APOC1,APOE,CAT,DBH,LCAT,RBP4,TPI1,APOL1,MBTPS1	13/324
13_Member	Reactome Gene Sets	R-HSA-382551	Transport of small molecules	-5.36381	-3.52311	213,319,335,336,338,341,344,345,346,347,348,1356,3040,3043,3931,5034,5360,7018,7037,8720	ALB,APOF,APOA1,APOA2,APOB,APOC1,APOC2,APOC3,APOC4,APOD,APOE,CP,HBA2,HBB,LCAT,P4HB,PLTP,TF,TFRC,MBTPS1	20/728
13_Member	Reactome Gene Sets	R-HSA-196854	Metabolism of vitamins and cofactors	-5.25077	-3.42596	335,336,338,344,345,348,3320,5646,5950,7276	APOA1,APOA2,APOB,APOC2,APOC3,APOE,HSP90AA1,PRSS3,RBP4,TTR	10/191
13_Member	GO Biological Processes	GO:0010915	regulation of very-low-density lipoprotein particle clearance	-5.23282	-3.41061	341,344,345	APOC1,APOC2,APOC3	3/5
13_Member	GO Biological Processes	GO:0010984	regulation of lipoprotein particle clearance	-4.90399	-3.12128	341,344,345,2822,3190	APOC1,APOC2,APOC3,GPLD1,HNRNPK	5/36
13_Member	GO Biological Processes	GO:0006639	acylglycerol metabolic process	-4.81542	-3.0455	336,338,341,345,348,350,847	APOA2,APOB,APOC1,APOC3,APOE,APOH,CAT	7/94
13_Member	GO Biological Processes	GO:0006638	neutral lipid metabolic process	-4.78528	-3.02331	336,338,341,345,348,350,847	APOA2,APOB,APOC1,APOC3,APOE,APOH,CAT	7/95
13_Member	GO Biological Processes	GO:1905953	negative regulation of lipid localization	-4.73398	-2.97314	336,341,344,345,1401,7057	APOA2,APOC1,APOC2,APOC3,CRP,THBS1	6/65
13_Member	GO Biological Processes	GO:0015914	phospholipid transport	-4.66825	-2.91553	335,336,341,344,345,348,5360	APOA1,APOA2,APOC1,APOC2,APOC3,APOE,PLTP	7/99
13_Member	GO Biological Processes	GO:0051004	regulation of lipoprotein lipase activity	-4.66749	-2.91553	341,344,345,350	APOC1,APOC2,APOC3,APOH	4/20
13_Member	GO Biological Processes	GO:0042632	cholesterol homeostasis	-4.63983	-2.89225	335,336,338,344,345,348,3931	APOA1,APOA2,APOB,APOC2,APOC3,APOE,LCAT	7/100
13_Member	WikiPathways	WP3942	PPAR signaling pathway	-4.62089	-2.87512	335,336,345,2171,5360,9370	APOA1,APOA2,APOC3,FABP5,PLTP,ADIPOQ	6/68
13_Member	GO Biological Processes	GO:0055092	sterol homeostasis	-4.61174	-2.86849	335,336,338,344,345,348,3931	APOA1,APOA2,APOB,APOC2,APOC3,APOE,LCAT	7/101
13_Member	GO Biological Processes	GO:0055090	acylglycerol homeostasis	-4.56847	-2.8295	335,344,345,346,348	APOA1,APOC2,APOC3,APOC4,APOE	5/42
13_Member	GO Biological Processes	GO:0070328	triglyceride homeostasis	-4.56847	-2.8295	335,344,345,346,348	APOA1,APOC2,APOC3,APOC4,APOE	5/42
13_Member	GO Biological Processes	GO:0032489	regulation of Cdc42 protein signal transduction	-4.4928	-2.7709	335,345,348	APOA1,APOC3,APOE	3/8
13_Member	GO Biological Processes	GO:0034372	very-low-density lipoprotein particle remodeling	-4.4928	-2.7709	344,348,3931	APOC2,APOE,LCAT	3/8
13_Member	GO Biological Processes	GO:1905920	positive regulation of CoA-transferase activity	-4.4928	-2.7709	335,336,348	APOA1,APOA2,APOE	3/8
13_Member	GO Biological Processes	GO:0046890	regulation of lipid biosynthetic process	-4.42021	-2.70711	338,341,344,345,348,718,2171,2822,8720	APOB,APOC1,APOC2,APOC3,APOE,C3,FABP5,GPLD1,MBTPS1	9/191
13_Member	KEGG Pathway	hsa03320	PPAR signaling pathway	-4.3775	-2.67042	335,336,345,2171,5360,9370	APOA1,APOA2,APOC3,FABP5,PLTP,ADIPOQ	6/75
13_Member	GO Biological Processes	GO:0090207	regulation of triglyceride metabolic process	-4.3732	-2.6671	344,345,348,718,2822	APOC2,APOC3,APOE,C3,GPLD1	5/46
13_Member	GO Biological Processes	GO:0046486	glycerolipid metabolic process	-4.31436	-2.61708	335,336,338,341,345,348,350,847,2171,2822,3931,9588	APOA1,APOA2,APOB,APOC1,APOC3,APOE,APOH,CAT,FABP5,GPLD1,LCAT,PRDX6	12/351
13_Member	GO Biological Processes	GO:0032369	negative regulation of lipid transport	-4.28253	-2.58719	336,341,344,345,7057	APOA2,APOC1,APOC2,APOC3,THBS1	5/48
13_Member	GO Biological Processes	GO:0006656	phosphatidylcholine biosynthetic process	-4.26509	-2.57455	335,336,2171,3931	APOA1,APOA2,FABP5,LCAT	4/25
13_Member	WikiPathways	WP2878	PPAR-alpha pathway	-4.19542	-2.5115	335,336,345,5360	APOA1,APOA2,APOC3,PLTP	4/26
13_Member	GO Biological Processes	GO:0045833	negative regulation of lipid metabolic process	-4.17793	-2.49682	336,341,344,345,347,348,2822	APOA2,APOC1,APOC2,APOC3,APOD,APOE,GPLD1	7/118
13_Member	GO Biological Processes	GO:0034380	high-density lipoprotein particle assembly	-4.16724	-2.49446	335,336,348	APOA1,APOA2,APOE	3/10
13_Member	GO Biological Processes	GO:1905918	regulation of CoA-transferase activity	-4.16724	-2.49446	335,336,348	APOA1,APOA2,APOE	3/10
13_Member	GO Biological Processes	GO:0050995	negative regulation of lipid catabolic process	-4.12866	-2.46134	336,341,345,2822	APOA2,APOC1,APOC3,GPLD1	4/27
13_Member	GO Biological Processes	GO:0120009	intermembrane lipid transfer	-4.03395	-2.37912	335,336,338,348,5360	APOA1,APOA2,APOB,APOE,PLTP	5/54
13_Member	GO Biological Processes	GO:0055088	lipid homeostasis	-3.91501	-2.27232	335,336,338,344,345,346,348,3931	APOA1,APOA2,APOB,APOC2,APOC3,APOC4,APOE,LCAT	8/174
13_Member	GO Biological Processes	GO:0034379	very-low-density lipoprotein particle assembly	-3.90942	-2.27014	338,341,345	APOB,APOC1,APOC3	3/12
13_Member	GO Biological Processes	GO:0032372	negative regulation of sterol transport	-3.88661	-2.25154	336,341,344,345	APOA2,APOC1,APOC2,APOC3	4/31
13_Member	GO Biological Processes	GO:0032375	negative regulation of cholesterol transport	-3.88661	-2.25154	336,341,344,345	APOA2,APOC1,APOC2,APOC3	4/31
13_Member	GO Biological Processes	GO:0010896	regulation of triglyceride catabolic process	-3.79819	-2.17473	344,345,2822	APOC2,APOC3,GPLD1	3/13
13_Member	GO Biological Processes	GO:0050994	regulation of lipid catabolic process	-3.74681	-2.13145	336,341,344,345,2822	APOA2,APOC1,APOC2,APOC3,GPLD1	5/62
13_Member	GO Biological Processes	GO:0015748	organophosphate ester transport	-3.63849	-2.03967	335,336,341,344,345,348,5360	APOA1,APOA2,APOC1,APOC2,APOC3,APOE,PLTP	7/144
13_Member	GO Biological Processes	GO:0048261	negative regulation of receptor-mediated endocytosis	-3.58183	-1.99067	341,344,345,9370	APOC1,APOC2,APOC3,ADIPOQ	4/37
13_Member	GO Biological Processes	GO:0046470	phosphatidylcholine metabolic process	-3.52786	-1.94646	335,336,2171,2822,3931	APOA1,APOA2,FABP5,GPLD1,LCAT	5/69
13_Member	GO Biological Processes	GO:0034374	low-density lipoprotein particle remodeling	-3.5145	-1.93606	336,338,348	APOA2,APOB,APOE	3/16
13_Member	GO Biological Processes	GO:0090209	negative regulation of triglyceride metabolic process	-3.5145	-1.93606	345,348,2822	APOC3,APOE,GPLD1	3/16
13_Member	GO Biological Processes	GO:0060192	negative regulation of lipase activity	-3.35642	-1.80235	336,341,345	APOA2,APOC1,APOC3	3/18
13_Member	GO Biological Processes	GO:0010985	negative regulation of lipoprotein particle clearance	-3.15237	-1.62794	341,344,345	APOC1,APOC2,APOC3	3/21
13_Member	GO Biological Processes	GO:0046503	glycerolipid catabolic process	-3.01209	-1.50364	336,338,345,9588	APOA2,APOB,APOC3,PRDX6	4/52
13_Member	GO Biological Processes	GO:0060191	regulation of lipase activity	-2.99782	-1.49062	336,341,344,345,350	APOA2,APOC1,APOC2,APOC3,APOH	5/90
13_Member	GO Biological Processes	GO:0042304	regulation of fatty acid biosynthetic process	-2.92036	-1.42793	341,344,345,2171	APOC1,APOC2,APOC3,FABP5	4/55
13_Member	GO Biological Processes	GO:0019217	regulation of fatty acid metabolic process	-2.79358	-1.33264	341,344,345,2171,9370	APOC1,APOC2,APOC3,FABP5,ADIPOQ	5/100
13_Member	GO Biological Processes	GO:0046461	neutral lipid catabolic process	-2.77978	-1.32345	336,338,345	APOA2,APOB,APOC3	3/28
13_Member	GO Biological Processes	GO:0046464	acylglycerol catabolic process	-2.77978	-1.32345	336,338,345	APOA2,APOB,APOC3	3/28
13_Member	GO Biological Processes	GO:0051051	negative regulation of transport	-2.53378	-1.12556	336,341,344,345,347,348,2171,7057,7295,9370,10971	APOA2,APOC1,APOC2,APOC3,APOD,APOE,FABP5,THBS1,TXN,ADIPOQ,YWHAQ	11/485
13_Member	GO Biological Processes	GO:0062014	negative regulation of small molecule metabolic process	-2.51225	-1.10671	341,345,348,4485,9370	APOC1,APOC3,APOE,MST1,ADIPOQ	5/116
13_Member	GO Biological Processes	GO:0045806	negative regulation of endocytosis	-2.42539	-1.03107	341,344,345,9370	APOC1,APOC2,APOC3,ADIPOQ	4/75
13_Member	GO Biological Processes	GO:0010565	regulation of cellular ketone metabolic process	-2.1677	-0.809929	341,344,345,2171,9370	APOC1,APOC2,APOC3,FABP5,ADIPOQ	5/140
14_Summary	Reactome Gene Sets	R-HSA-140877	Formation of Fibrin Clot (Clotting Cascade)	-15.4974	-12.955	462,710,2147,2243,2244,2814,3818,3827,5196,5624,5627,7450,1369	SERPINC1,SERPING1,F2,FGA,FGB,GP5,KLKB1,KNG1,PF4,PROC,PROS1,VWF,CPN1	13/-
14_Member	Reactome Gene Sets	R-HSA-140877	Formation of Fibrin Clot (Clotting Cascade)	-15.4974	-12.955	462,710,2147,2243,2244,2814,3818,3827,5196,5624,5627,7450	SERPINC1,SERPING1,F2,FGA,FGB,GP5,KLKB1,KNG1,PF4,PROC,PROS1,VWF	12/39
14_Member	Reactome Gene Sets	R-HSA-140837	Intrinsic Pathway of Fibrin Clot Formation	-12.8607	-10.3755	462,710,2147,2814,3818,3827,5624,5627,7450	SERPINC1,SERPING1,F2,GP5,KLKB1,KNG1,PROC,PROS1,VWF	9/23
14_Member	Reactome Gene Sets	R-HSA-9651496	Defects of contact activation system (CAS) and kallikrein/kinin system (KKS)	-6.7802	-4.77799	710,2147,2814,3818,7450	SERPING1,F2,GP5,KLKB1,VWF	5/16
14_Member	Reactome Gene Sets	R-HSA-9671793	Diseases of hemostasis	-6.7802	-4.77799	710,2147,2814,3818,7450	SERPING1,F2,GP5,KLKB1,VWF	5/16
14_Member	WikiPathways	WP5089	Kinin-Kallikrein pathway	-6.77119	-4.77674	710,1369,3818,3827	SERPING1,CPN1,KLKB1,KNG1	4/7
14_Member	WikiPathways	WP4969	RAS and bradykinin pathways in COVID-19	-4.00301	-2.35081	710,1369,3818,3827	SERPING1,CPN1,KLKB1,KNG1	4/29
15_Summary	GO Biological Processes	GO:0051702	biological process involved in interaction with symbiont	-14.3563	-11.8273	325,348,1072,1915,2147,2335,2597,3078,3312,3329,5196,5340,5479,8542,81494,117159,3326,3921,5478,7037,114770	APCS,APOE,CFL1,EEF1A1,F2,FN1,GAPDH,CFHR1,HSPA8,HSPD1,PF4,PLG,PPIB,APOL1,CFHR5,DCD,HSP90AB1,RPSA,PPIA,TFRC,PGLYRP2	21/-
15_Member	GO Biological Processes	GO:0051702	biological process involved in interaction with symbiont	-14.3563	-11.8273	325,348,1072,1915,2147,2335,2597,3078,3312,3329,5196,5340,5479,8542,81494,117159	APCS,APOE,CFL1,EEF1A1,F2,FN1,GAPDH,CFHR1,HSPA8,HSPD1,PF4,PLG,PPIB,APOL1,CFHR5,DCD	16/118
15_Member	GO Biological Processes	GO:0044403	biological process involved in symbiotic interaction	-13.7208	-11.2235	325,348,1072,1915,2147,2335,2597,3078,3312,3326,3329,3921,5196,5340,5478,5479,7037,8542,81494,114770,117159	APCS,APOE,CFL1,EEF1A1,F2,FN1,GAPDH,CFHR1,HSPA8,HSP90AB1,HSPD1,RPSA,PF4,PLG,PPIA,PPIB,TFRC,APOL1,CFHR5,PGLYRP2,DCD	21/270
15_Member	GO Biological Processes	GO:0051873	killing by host of symbiont cells	-8.92885	-6.72642	2147,2597,3078,5196,8542,81494,117159	F2,GAPDH,CFHR1,PF4,APOL1,CFHR5,DCD	7/25
15_Member	GO Biological Processes	GO:0051838	cytolysis by host of symbiont cells	-6.77119	-4.77674	2147,3078,8542,81494	F2,CFHR1,APOL1,CFHR5	4/7
16_Summary	WikiPathways	WP3888	VEGFA-VEGFR2 signaling	-14.2082	-11.6858	71,213,226,811,1003,1072,1823,2243,2244,2335,2597,3315,3320,3486,3939,4691,5034,5216,5230,6181,6624,7001,7086,7295,9168,9588	ACTG1,ALB,ALDOA,CALR,CDH5,CFL1,DSC1,FGA,FGB,FN1,GAPDH,HSPB1,HSP90AA1,IGFBP3,LDHA,NCL,P4HB,PFN1,PGK1,RPLP2,FSCN1,PRDX2,TKT,TXN,TMSB10,PRDX6	26/-
16_Member	WikiPathways	WP3888	VEGFA-VEGFR2 signaling	-14.2082	-11.6858	71,213,226,811,1003,1072,1823,2243,2244,2335,2597,3315,3320,3486,3939,4691,5034,5216,5230,6181,6624,7001,7086,7295,9168,9588	ACTG1,ALB,ALDOA,CALR,CDH5,CFL1,DSC1,FGA,FGB,FN1,GAPDH,HSPB1,HSP90AA1,IGFBP3,LDHA,NCL,P4HB,PFN1,PGK1,RPLP2,FSCN1,PRDX2,TKT,TXN,TMSB10,PRDX6	26/432
17_Summary	GO Biological Processes	GO:0030100	regulation of endocytosis	-14.0664	-11.5503	60,71,197,335,336,341,344,345,348,567,718,720,811,1191,3190,5199,7018,7448,8547,9066,9370,78989,2243,2244,8720	ACTB,ACTG1,AHSG,APOA1,APOA2,APOC1,APOC2,APOC3,APOE,B2M,C3,C4A,CALR,CLU,HNRNPK,CFP,TF,VTN,FCN3,SYT7,ADIPOQ,COLEC11,FGA,FGB,MBTPS1	25/-
17_Member	GO Biological Processes	GO:0030100	regulation of endocytosis	-14.0664	-11.5503	60,71,197,335,336,341,344,345,348,567,718,720,811,1191,3190,5199,7018,7448,8547,9066,9370,78989	ACTB,ACTG1,AHSG,APOA1,APOA2,APOC1,APOC2,APOC3,APOE,B2M,C3,C4A,CALR,CLU,HNRNPK,CFP,TF,VTN,FCN3,SYT7,ADIPOQ,COLEC11	22/292
17_Member	GO Biological Processes	GO:0045807	positive regulation of endocytosis	-11.3119	-8.94025	197,335,336,348,567,718,720,811,1191,3190,5199,7018,7448,8547,78989	AHSG,APOA1,APOA2,APOE,B2M,C3,C4A,CALR,CLU,HNRNPK,CFP,TF,VTN,FCN3,COLEC11	15/155
17_Member	GO Biological Processes	GO:0060627	regulation of vesicle-mediated transport	-11.3111	-8.94025	60,71,197,335,336,341,344,345,348,567,718,720,811,1191,2243,2244,3190,5199,7018,7448,8547,8720,9066,9370,78989	ACTB,ACTG1,AHSG,APOA1,APOA2,APOC1,APOC2,APOC3,APOE,B2M,C3,C4A,CALR,CLU,FGA,FGB,HNRNPK,CFP,TF,VTN,FCN3,MBTPS1,SYT7,ADIPOQ,COLEC11	25/531
17_Member	GO Biological Processes	GO:0050764	regulation of phagocytosis	-8.99799	-6.78931	197,335,336,718,720,811,5199,8547,9066,9370,78989	AHSG,APOA1,APOA2,C3,C4A,CALR,CFP,FCN3,SYT7,ADIPOQ,COLEC11	11/101
17_Member	GO Biological Processes	GO:0050766	positive regulation of phagocytosis	-7.94522	-5.83471	197,335,336,718,720,811,5199,8547,78989	AHSG,APOA1,APOA2,C3,C4A,CALR,CFP,FCN3,COLEC11	9/73
17_Member	GO Biological Processes	GO:0048259	regulation of receptor-mediated endocytosis	-7.24618	-5.19429	341,344,345,567,718,1191,3190,7018,7448,9370	APOC1,APOC2,APOC3,B2M,C3,CLU,HNRNPK,TF,VTN,ADIPOQ	10/116
17_Member	GO Biological Processes	GO:0048260	positive regulation of receptor-mediated endocytosis	-5.25336	-3.42725	567,718,1191,3190,7018,7448	B2M,C3,CLU,HNRNPK,TF,VTN	6/53
18_Summary	WikiPathways	WP15	Selenium micronutrient network	-13.7705	-11.267	12,213,335,338,847,1401,2147,2243,2244,2878,3043,5340,7001,7295,348	SERPINA3,ALB,APOA1,APOB,CAT,CRP,F2,FGA,FGB,GPX3,HBB,PLG,PRDX2,TXN,APOE	15/-
18_Member	WikiPathways	WP15	Selenium micronutrient network	-13.7705	-11.267	12,213,335,338,847,1401,2147,2243,2244,2878,3043,5340,7001,7295	SERPINA3,ALB,APOA1,APOB,CAT,CRP,F2,FGA,FGB,GPX3,HBB,PLG,PRDX2,TXN	14/86
18_Member	WikiPathways	WP176	Folate metabolism	-12.2414	-9.79596	12,213,335,338,847,1401,2147,2243,2244,2878,3043,5340	SERPINA3,ALB,APOA1,APOB,CAT,CRP,F2,FGA,FGB,GPX3,HBB,PLG	12/69
18_Member	WikiPathways	WP1533	Vitamin B12 metabolism	-9.37911	-7.13776	12,213,335,338,348,1401,2147,3043,5340	SERPINA3,ALB,APOA1,APOB,APOE,CRP,F2,HBB,PLG	9/51
19_Summary	Reactome Gene Sets	R-HSA-6809371	Formation of the cornified envelope	-12.4374	-9.98646	1475,1823,1828,1832,3728,3848,3849,3852,3853,3854,3857,3858,3861,3868,3872,7431,71,226,567,1072,2934,3178,3326,5345,6624,7018,7171,7184,8407,9168,6278,388697,10728,2171,51806,5230,203068	CSTA,DSC1,DSG1,DSP,JUP,KRT1,KRT2,KRT5,KRT6A,KRT6B,KRT9,KRT10,KRT14,KRT16,KRT17,VIM,ACTG1,ALDOA,B2M,CFL1,GSN,HNRNPA1,HSP90AB1,SERPINF2,FSCN1,TF,TPM4,HSP90B1,TAGLN2,TMSB10,S100A7,HRNR,PTGES3,FABP5,CALML5,PGK1,TUBB	37/-
19_Member	Reactome Gene Sets	R-HSA-6809371	Formation of the cornified envelope	-12.4374	-9.98646	1475,1823,1828,1832,3728,3848,3849,3852,3853,3854,3857,3858,3861,3868,3872	CSTA,DSC1,DSG1,DSP,JUP,KRT1,KRT2,KRT5,KRT6A,KRT6B,KRT9,KRT10,KRT14,KRT16,KRT17	15/130
19_Member	GO Biological Processes	GO:0045109	intermediate filament organization	-11.9351	-9.50562	1832,3848,3849,3852,3853,3854,3857,3858,3861,3868,3872,7431	DSP,KRT1,KRT2,KRT5,KRT6A,KRT6B,KRT9,KRT10,KRT14,KRT16,KRT17,VIM	12/73
19_Member	GO Biological Processes	GO:0097435	supramolecular fiber organization	-11.4564	-9.0669	71,226,567,1072,1832,2934,3178,3326,3848,3849,3852,3853,3854,3857,3858,3861,3868,3872,5345,6624,7018,7171,7184,7431,8407,9168	ACTG1,ALDOA,B2M,CFL1,DSP,GSN,HNRNPA1,HSP90AB1,KRT1,KRT2,KRT5,KRT6A,KRT6B,KRT9,KRT10,KRT14,KRT16,KRT17,SERPINF2,FSCN1,TF,TPM4,HSP90B1,VIM,TAGLN2,TMSB10	26/569
19_Member	GO Biological Processes	GO:0045104	intermediate filament cytoskeleton organization	-10.7013	-8.36131	1832,3848,3849,3852,3853,3854,3857,3858,3861,3868,3872,7431	DSP,KRT1,KRT2,KRT5,KRT6A,KRT6B,KRT9,KRT10,KRT14,KRT16,KRT17,VIM	12/92
19_Member	GO Biological Processes	GO:0045103	intermediate filament-based process	-10.6445	-8.30877	1832,3848,3849,3852,3853,3854,3857,3858,3861,3868,3872,7431	DSP,KRT1,KRT2,KRT5,KRT6A,KRT6B,KRT9,KRT10,KRT14,KRT16,KRT17,VIM	12/93
19_Member	GO Biological Processes	GO:0030216	keratinocyte differentiation	-9.53724	-7.2821	1475,1832,3848,3849,3852,3853,3854,3858,3861,3868,3872,6278,388697	CSTA,DSP,KRT1,KRT2,KRT5,KRT6A,KRT6B,KRT10,KRT14,KRT16,KRT17,S100A7,HRNR	13/143
19_Member	Reactome Gene Sets	R-HSA-6805567	Keratinization	-9.28817	-7.05953	1475,1823,1828,1832,3728,3848,3849,3852,3853,3854,3857,3858,3861,3868,3872	CSTA,DSC1,DSG1,DSP,JUP,KRT1,KRT2,KRT5,KRT6A,KRT6B,KRT9,KRT10,KRT14,KRT16,KRT17	15/215
19_Member	GO Biological Processes	GO:0043588	skin development	-8.71749	-6.53328	1475,1832,3728,3848,3849,3852,3853,3854,3857,3858,3861,3868,3872,6278,10728,388697	CSTA,DSP,JUP,KRT1,KRT2,KRT5,KRT6A,KRT6B,KRT9,KRT10,KRT14,KRT16,KRT17,S100A7,PTGES3,HRNR	16/275
19_Member	GO Biological Processes	GO:0009913	epidermal cell differentiation	-7.78246	-5.68842	1475,1832,3848,3849,3852,3853,3854,3858,3861,3868,3872,6278,388697	CSTA,DSP,KRT1,KRT2,KRT5,KRT6A,KRT6B,KRT10,KRT14,KRT16,KRT17,S100A7,HRNR	13/199
19_Member	GO Biological Processes	GO:0008544	epidermis development	-7.61471	-5.54069	1475,1832,2171,3848,3849,3852,3853,3854,3857,3858,3861,3868,3872,6278,51806,388697	CSTA,DSP,FABP5,KRT1,KRT2,KRT5,KRT6A,KRT6B,KRT9,KRT10,KRT14,KRT16,KRT17,S100A7,CALML5,HRNR	16/329
19_Member	GO Biological Processes	GO:0031424	keratinization	-6.32226	-4.37337	3848,3849,3852,3853,3854,3868,3872,388697	KRT1,KRT2,KRT5,KRT6A,KRT6B,KRT16,KRT17,HRNR	8/82
19_Member	GO Biological Processes	GO:0030855	epithelial cell differentiation	-5.20318	-3.38865	1475,1832,3848,3849,3852,3853,3854,3857,3858,3861,3868,3872,5230,6278,7431,8407,203068,388697	CSTA,DSP,KRT1,KRT2,KRT5,KRT6A,KRT6B,KRT9,KRT10,KRT14,KRT16,KRT17,PGK1,S100A7,VIM,TAGLN2,TUBB,HRNR	18/620
20_Summary	WikiPathways	WP4629	Aerobic glycolysis	-11.6714	-9.2673	226,2023,2597,3939,5230,5315,7167,3945,4191,5223,347,2171,3481,5950,9370,7086,847,26227,1356,4869,7018,7037,10728,718,4282,5730,335,1621,5360,960,567	ALDOA,ENO1,GAPDH,LDHA,PGK1,PKM,TPI1,LDHB,MDH2,PGAM1,APOD,FABP5,IGF2,RBP4,ADIPOQ,TKT,CAT,PHGDH,CP,NPM1,TF,TFRC,PTGES3,C3,MIF,PTGDS,APOA1,DBH,PLTP,CD44,B2M	31/-
20_Member	WikiPathways	WP4629	Aerobic glycolysis	-11.6714	-9.2673	226,2023,2597,3939,5230,5315,7167	ALDOA,ENO1,GAPDH,LDHA,PGK1,PKM,TPI1	7/12
20_Member	WikiPathways	WP534	Glycolysis and gluconeogenesis	-11.4265	-9.0417	226,2023,2597,3939,3945,4191,5223,5230,5315,7167	ALDOA,ENO1,GAPDH,LDHA,LDHB,MDH2,PGAM1,PGK1,PKM,TPI1	10/45
20_Member	GO Biological Processes	GO:0006006	glucose metabolic process	-9.41389	-7.16914	347,2023,2171,2597,3481,4191,5223,5230,5315,5950,7167,9370	APOD,ENO1,FABP5,GAPDH,IGF2,MDH2,PGAM1,PGK1,PKM,RBP4,TPI1,ADIPOQ	12/118
20_Member	GO Biological Processes	GO:0019318	hexose metabolic process	-8.96497	-6.75943	226,347,2023,2171,2597,3481,4191,5223,5230,5315,5950,7167,9370	ALDOA,APOD,ENO1,FABP5,GAPDH,IGF2,MDH2,PGAM1,PGK1,PKM,RBP4,TPI1,ADIPOQ	13/159
20_Member	WikiPathways	WP4290	Metabolic reprogramming in colon cancer	-8.67606	-6.49482	2023,2597,3939,4191,5223,5230,5315,7086	ENO1,GAPDH,LDHA,MDH2,PGAM1,PGK1,PKM,TKT	8/42
20_Member	GO Biological Processes	GO:0006096	glycolytic process	-8.50583	-6.34196	226,2023,2597,3939,5223,5230,5315,7167	ALDOA,ENO1,GAPDH,LDHA,PGAM1,PGK1,PKM,TPI1	8/44
20_Member	WikiPathways	WP1946	Cori cycle	-8.41135	-6.25592	226,2597,3939,5223,5230,7167	ALDOA,GAPDH,LDHA,PGAM1,PGK1,TPI1	6/17
20_Member	KEGG Pathway	hsa01200	Carbon metabolism	-8.39208	-6.23942	226,847,2023,2597,4191,5223,5230,5315,7086,7167,26227	ALDOA,CAT,ENO1,GAPDH,MDH2,PGAM1,PGK1,PKM,TKT,TPI1,PHGDH	11/115
20_Member	Canonical Pathways	M255	PID HIF1 TFPATHWAY	-8.34171	-6.19455	226,1356,2023,3939,4869,5230,5315,7018,7037	ALDOA,CP,ENO1,LDHA,NPM1,PGK1,PKM,TF,TFRC	9/66
20_Member	KEGG Pathway	hsa00010	Glycolysis / Gluconeogenesis	-8.28225	-6.14321	226,2023,2597,3939,3945,5223,5230,5315,7167	ALDOA,ENO1,GAPDH,LDHA,LDHB,PGAM1,PGK1,PKM,TPI1	9/67
20_Member	GO Biological Processes	GO:0006090	pyruvate metabolic process	-8.16626	-6.04042	226,2023,2597,3939,3945,5223,5230,5315,7167	ALDOA,ENO1,GAPDH,LDHA,LDHB,PGAM1,PGK1,PKM,TPI1	9/69
20_Member	GO Biological Processes	GO:0005996	monosaccharide metabolic process	-8.07834	-5.95848	226,347,2023,2171,2597,3481,4191,5223,5230,5315,5950,7167,9370	ALDOA,APOD,ENO1,FABP5,GAPDH,IGF2,MDH2,PGAM1,PGK1,PKM,RBP4,TPI1,ADIPOQ	13/188
20_Member	KEGG Pathway	hsa01230	Biosynthesis of amino acids	-7.83975	-5.73174	226,2023,2597,5223,5230,5315,7086,7167,26227	ALDOA,ENO1,GAPDH,PGAM1,PGK1,PKM,TKT,TPI1,PHGDH	9/75
20_Member	Reactome Gene Sets	R-HSA-70263	Gluconeogenesis	-7.81429	-5.7137	226,2023,2597,4191,5223,5230,7167	ALDOA,ENO1,GAPDH,MDH2,PGAM1,PGK1,TPI1	7/35
20_Member	WikiPathways	WP5049	Glycolysis in senescence	-7.74085	-5.65236	2023,2597,3939,5230,5315	ENO1,GAPDH,LDHA,PGK1,PKM	5/11
20_Member	WikiPathways	WP4018	Clear cell renal cell carcinoma pathways	-7.31109	-5.25479	226,2023,2597,3939,3945,5230,5315,7167,26227	ALDOA,ENO1,GAPDH,LDHA,LDHB,PGK1,PKM,TPI1,PHGDH	9/86
20_Member	GO Biological Processes	GO:0006735	NADH regeneration	-6.4936	-4.53064	2023,5223,5230,5315,7167	ENO1,PGAM1,PGK1,PKM,TPI1	5/18
20_Member	GO Biological Processes	GO:0061621	canonical glycolysis	-6.4936	-4.53064	2023,5223,5230,5315,7167	ENO1,PGAM1,PGK1,PKM,TPI1	5/18
20_Member	GO Biological Processes	GO:0061718	glucose catabolic process to pyruvate	-6.4936	-4.53064	2023,5223,5230,5315,7167	ENO1,PGAM1,PGK1,PKM,TPI1	5/18
20_Member	GO Biological Processes	GO:0061615	glycolytic process through fructose-6-phosphate	-6.24202	-4.3017	2023,5223,5230,5315,7167	ENO1,PGAM1,PGK1,PKM,TPI1	5/20
20_Member	GO Biological Processes	GO:0061620	glycolytic process through glucose-6-phosphate	-6.24202	-4.3017	2023,5223,5230,5315,7167	ENO1,PGAM1,PGK1,PKM,TPI1	5/20
20_Member	Reactome Gene Sets	R-HSA-70326	Glucose metabolism	-5.90092	-3.99641	226,2023,2597,4191,5223,5230,5315,7167	ALDOA,ENO1,GAPDH,MDH2,PGAM1,PGK1,PKM,TPI1	8/93
20_Member	GO Biological Processes	GO:0006007	glucose catabolic process	-5.81601	-3.91924	2023,5223,5230,5315,7167	ENO1,PGAM1,PGK1,PKM,TPI1	5/24
20_Member	Reactome Gene Sets	R-HSA-70171	Glycolysis	-5.5483	-3.68262	226,2023,2597,5223,5230,5315,7167	ALDOA,ENO1,GAPDH,PGAM1,PGK1,PKM,TPI1	7/73
20_Member	GO Biological Processes	GO:0006094	gluconeogenesis	-5.51009	-3.65149	2023,4191,5223,5230,5950,7167	ENO1,MDH2,PGAM1,PGK1,RBP4,TPI1	6/48
20_Member	KEGG Pathway	hsa04066	HIF-1 signaling pathway	-5.37949	-3.53472	226,2023,2597,3939,3945,5230,7018,7037	ALDOA,ENO1,GAPDH,LDHA,LDHB,PGK1,TF,TFRC	8/109
20_Member	GO Biological Processes	GO:0019319	hexose biosynthetic process	-5.35267	-3.51465	2023,4191,5223,5230,5950,7167	ENO1,MDH2,PGAM1,PGK1,RBP4,TPI1	6/51
20_Member	GO Biological Processes	GO:0016052	carbohydrate catabolic process	-5.34984	-3.51317	226,2023,2597,3939,5223,5230,5315,7167	ALDOA,ENO1,GAPDH,LDHA,PGAM1,PGK1,PKM,TPI1	8/110
20_Member	GO Biological Processes	GO:0005975	carbohydrate metabolic process	-5.22824	-3.40731	226,347,2023,2171,2597,3481,3939,4191,5223,5230,5315,5950,7167,9370,10728	ALDOA,APOD,ENO1,FABP5,GAPDH,IGF2,LDHA,MDH2,PGAM1,PGK1,PKM,RBP4,TPI1,ADIPOQ,PTGES3	15/441
20_Member	GO Biological Processes	GO:0046364	monosaccharide biosynthetic process	-4.93616	-3.14944	2023,4191,5223,5230,5950,7167	ENO1,MDH2,PGAM1,PGK1,RBP4,TPI1	6/60
20_Member	GO Biological Processes	GO:0019320	hexose catabolic process	-4.62053	-2.87512	2023,5223,5230,5315,7167	ENO1,PGAM1,PGK1,PKM,TPI1	5/41
20_Member	GO Biological Processes	GO:0032787	monocarboxylic acid metabolic process	-4.4709	-2.75175	226,718,2023,2597,3939,3945,4282,5223,5230,5315,5730,7167,9370,10728,26227	ALDOA,C3,ENO1,GAPDH,LDHA,LDHB,MIF,PGAM1,PGK1,PKM,PTGDS,TPI1,ADIPOQ,PTGES3,PHGDH	15/512
20_Member	GO Biological Processes	GO:0046365	monosaccharide catabolic process	-4.23877	-2.55108	2023,5223,5230,5315,7167	ENO1,PGAM1,PGK1,PKM,TPI1	5/49
20_Member	GO Biological Processes	GO:0016051	carbohydrate biosynthetic process	-3.93417	-2.29062	2023,4191,5223,5230,5950,7167,10728	ENO1,MDH2,PGAM1,PGK1,RBP4,TPI1,PTGES3	7/129
20_Member	GO Biological Processes	GO:0044283	small molecule biosynthetic process	-3.83093	-2.20311	335,1621,2023,4191,4282,5223,5230,5360,5730,5950,7167,10728,26227	APOA1,DBH,ENO1,MDH2,MIF,PGAM1,PGK1,PLTP,PTGDS,RBP4,TPI1,PTGES3,PHGDH	13/456
20_Member	Reactome Gene Sets	R-HSA-71387	Metabolism of carbohydrates	-3.63311	-2.0366	226,960,2023,2597,4191,5223,5230,5315,7086,7167	ALDOA,CD44,ENO1,GAPDH,MDH2,PGAM1,PGK1,PKM,TKT,TPI1	10/297
20_Member	Reactome Gene Sets	R-HSA-9635486	Infection with Mycobacterium tuberculosis	-2.8263	-1.35684	567,2023,5230	B2M,ENO1,PGK1	3/27
